# Supplementary material for: Dynamic and Basal Phosphorylation Landscapes of Abscisic Acid Signaling Revealed by Phosphoproteome Analysis in Arabidopsis
Source: Int J Mol Sci. 2026 Apr 15;27(8):3532. doi: 10.3390/ijms27083532 (PMC13116211; doi:10.3390/ijms27083532)
Supplement: Supplementary file 1 [file ijms-27-03532-s001.zip]

Archive with 2 entries (2 files):
- 260304_Sup_嶳壓_HT_TU.pptx
- Supplementary Table S1.xlsx
