# Supplementary material for: Dynamic and Basal Phosphorylation Landscapes of Abscisic Acid Signaling Revealed by Phosphoproteome Analysis in Arabidopsis
Source: Int J Mol Sci. 2026 Apr 15;27(8):3532. doi: 10.3390/ijms27083532 (PMC13116211; doi:10.3390/ijms27083532)
Supplement: Supplementary file 1 [file ijms-27-03532-s001.zip › Supplementary Table S1.xlsx]

## Sheet: PeptideGroups
Supplementary Table S1. Identified phosphopeptide groups in the phosphoproteomic analysis of Col-0, srk2dei, and abi1-1C under ABA treatment.										Add.	Add.									PD_Abu._Count												PD_Scaled_Abu.
Sequence	Annotated Sequence	Modifications	Qvality PEP	Qvality q-value	# Protein Groups	# Proteins	# Isoforms	# PSMs	Master Protein Accessions	PD Sym.	TAIR10 Sym.	Positions in Master Proteins	Modifications in Master Proteins	Master Protein Descriptions	Protein Accessions	# Missed Cleavages	Theo. MH+ [Da]	Sequence Length	Top Apex RT [min]	Count_Col-0_0	Count_Col-0_15	Count_Col-0_30	Count_Col-0_90	Count_srk2dei_0	Count_srk2dei_15	Count_srk2dei_30	Count_srk2dei_90	Count_abi1-1C_0	Count_abi1-1C_15	Count_abi1-1C_30	Count_abi1-1C_90	Col-0_0_1	Col-0_0_2	Col-0_0_3	Col-0_0_4	Col-0_15_1	Col-0_15_2	Col-0_15_3	Col-0_15_4	Col-0_30_1	Col-0_30_2	Col-0_30_3	Col-0_30_4	Col-0_90_1	Col-0_90_2	Col-0_90_3	Col-0_90_4	srk2dei_0_1	srk2dei_0_2
AAAAAPGLSPK	[R].AAAAAPGLSPK.[T]	1xPhospho [S9(100)]	0.00204655	4.29844e-05	1	1	1	8	AT3G20410.1	CPK9	CPK9	AT3G20410.1 [61-71]	AT3G20410.1 1xPhospho [S69(100)]	calmodulin-domain protein kinase 9	AT3G20410.1	0	1033.51	11	31.92	4	3	2	3	4	4	4	3	4	4	3	3	300.2	92.3	149.3	235.5	63	67.9	0	95.4	0	87.2	0	78.2	114.9	65.7	0	112.2	212.3	144.1
AAAASSDVEEVKTEK	[K].AAAASSDVEEVKTEK.[K]	1xPhospho [S6(100)]	1.42866e-08	4.29844e-05	1	1	2	70	AT1G69200.1	FLN2	FLN2	AT1G69200.1 [126-140]	AT1G69200.1 1xPhospho [S131(100)]	fructokinase-like protein	AT1G69200.1	1	1614.73	15	30.13	4	4	4	4	4	4	4	4	4	4	4	4	128.7	53.2	118.7	71.1	51.8	56.5	22	63.8	20.9	51.3	79.2	53.2	40.1	33.8	37.6	43.7	233.7	195.8
AAAASSWSDNSGTESSPR	[R].AAAASSWSDNSGTESSPR.[T]	1xPhospho [S/T]	4.30195e-13	4.29844e-05	1	1	5	397	AT1G59610.1	DRP2B	ADL3,CF1,DRP2B,DL3	AT1G59610.1 [829-846]		dynamin-like 3	AT1G59610.1	0	1860.74	18	32.5	4	4	4	4	4	4	4	4	4	4	4	4	97.5	101.6	97.9	143.5	109.5	92.4	116	94.8	89.8	84.4	125.2	64.4	99.9	93.7	105.8	98.8	123.8	86.5
AAAASSYSDNSGTESSPR	[R].AAAASSYSDNSGTESSPR.[A]	1xPhospho [S16(100)]	1.42829e-10	4.29844e-05	1	1	5	92	AT1G10290.1	DRP2A	ADL6,DRP2A	AT1G10290.1 [822-839]	AT1G10290.1 1xPhospho [S837(100)]	dynamin-like protein 6	AT1G10290.1	0	1837.72	18	25.11	4	4	3	3	4	4	4	3	4	4	3	2	55.6	122.2	123.1	101.3	127.9	78.6	138.1	134.3	55	0	112.7	87.8	89.4	0	83.3	73.8	99	138.8
AAAAVASTLESEEADNGGGYSAR	[R].AAAAVASTLESEEADNGGGYSAR.[N]	1xPhospho [S21(100)]	2.77227e-12	4.29844e-05	1	1	2	95	AT1G18150.3	0	ATMPK8	AT1G18150.3 [519-541]	AT1G18150.3 1xPhospho [S539(100)]	Protein kinase superfamily protein	AT1G18150.3	0	2276.97	23	64.32	2	2	2	2	4	4	4	4	3	4	2	3	77.5	0	235.6	0	178.2	0	5.2	0	198	0	0	125.4	182.2	0	174.6	0	61	140.5
AAAAVTTTTTDSLASDDDR	[R].AAAAVTTTTTDSLASDDDR.[S]	1xPhospho [S15(100)]	1.75666e-13	4.29844e-05	1	1	2	187	AT1G66680.1	AR401	AR401	AT1G66680.1 [21-39]	AT1G66680.1 1xPhospho [S35(100)]	S-adenosyl-L-methionine-dependent methyltransferases superfamily protein	AT1G66680.1	0	1961.83	19	45.4	4	4	4	4	4	4	4	4	4	4	4	4	77.8	142	170.8	71.3	105.4	129.8	76.2	67	101	148.6	84.6	71.1	139.3	129.9	97.8	82.5	106.5	78.5
AAAAVTTTTTDSLASDDDR	[R].AAAAVTTTTTDSLASDDDR.[S]	2xPhospho [S12(100); S15(100)]	1.59991e-09	4.29844e-05	1	1	2	26	AT1G66680.1	AR401	AR401	AT1G66680.1 [21-39]	AT1G66680.1 2xPhospho [S32(100); S35(100)]	S-adenosyl-L-methionine-dependent methyltransferases superfamily protein	AT1G66680.1	0	2041.8	19	45.78	4	4	4	4	3	4	3	4	4	4	4	4	39.7	66	129	153.2	47.8	66.2	88.2	120.8	53.9	91.1	100.6	115.8	53	75.4	137	140.9	0	115.4
AAADVVTSSSVPQTPPAVVKPSQSQSK	[K].AAADVVTSSSVPQTPPAVVKPSQSQSK.[V]	1xPhospho [T14(100)]	2.81267e-07	4.29844e-05	1	1	1	15	AT1G18560.1	0	0	AT1G18560.1 [102-128]	AT1G18560.1 1xPhospho [T115(100)]	BED zinc finger and hAT dimerization domain-containing protein	AT1G18560.1	0	2746.37	27	68.43	4	4	4	4	4	4	4	4	4	4	4	4	134	131	100.7	80	73.6	107.1	115.6	121.6	92.7	195.2	149.8	81.8	85.2	189.1	160.4	79.6	69.7	91.9
AAAEPASSSSASEVPIDNQAPVSDPGSISGDPELR	[K].AAAEPASSSSASEVPIDNQAPVSDPGSISGDPELR.[T]	1xPhospho [S]	2.41502e-10	4.29844e-05	1	2	2	19	AT1G02890.1	0	0	AT1G02890.1 [30-64]		AAA-type ATPase family protein	AT1G02890.1; AT1G02890.2	0	3488.57	35	89.44	4	3	4	4	4	4	4	4	4	3	4	4	32	73	153.3	198.8	46.3	42	0	60.7	41.2	77.1	40.1	105.9	53.5	95.5	68	39.9	108.2	126.4
AAAEPASSSSASEVPIDNQAPVSDPGSISGDPELR	[K].AAAEPASSSSASEVPIDNQAPVSDPGSISGDPELR.[T]	2xPhospho [S]	0.0381555	0.000967337	1	2	1	2	AT1G02890.1	0	0	AT1G02890.1 [30-64]		AAA-type ATPase family protein	AT1G02890.1; AT1G02890.2	0	3568.54	35	91.45	1	1	1	4	4	2	3	2	1	3	1	2	0	0	0	281.1	0	0	64.7	0	0	121.9	0	0	143.1	131.3	213.2	143.6	396.3	195.9
AAAFESTTSFSSIPLQPIPK	[R].AAAFESTTSFSSIPLQPIPK.[S]	1xPhospho [S/T]	0.000656739	4.29844e-05	1	1	2	31	AT1G07630.1	PLL5	PLL5	AT1G07630.1 [97-116]		pol-like 5	AT1G07630.1	0	2172.06	20	106.38	4	3	4	4	4	4	4	4	4	4	4	4	95.4	106	69.6	79.7	0	101.1	52.9	53.6	71.3	115.8	86.1	49.1	147.1	108.8	81.5	44.6	143.3	151.7
AAAFESTTSFSSIPLQPIPR	[R].AAAFESTTSFSSIPLQPIPR.[S]	1xPhospho [T/S]	1.34826e-07	4.29844e-05	1	1	3	38	AT2G28890.1	PLL4	PLL4	AT2G28890.1 [94-113]		poltergeist like 4	AT2G28890.1	0	2200.07	20	107.59	4	3	3	4	4	3	4	4	4	4	3	4	88.8	139.5	76.3	55.6	80	113.5	0	101.1	105.6	128	97.6	0	171.7	163.4	65.1	44.6	122.2	145.6
AAAFHLAAAAAAAIVTPTHSGHSSPVATLPR	[K].AAAFHLAAAAAAAIVTPTHSGHSSPVATLPR.[S]	2xPhospho [T/S]	1.78743e-07	4.29844e-05	1	4	1	3	AT1G17520.2	0	0	AT1G17520.2 [76-106]		Homeodomain-like/winged-helix DNA-binding family protein	AT1G17520.1; AT1G17520.4; AT1G17520.2; AT1G17520.3	0	3124.51	31	105.49	0	0	1	2	4	4	3	3	0	2	0	0	0	0	0	0	0	0	0	0	0	200.3	0	0	0	0	184.5	195.3	150	657.3
AAAGLPTEEEIFSIFPFSDDEENGPVSGR	[R].AAAGLPTEEEIFSIFPFSDDEENGPVSGR.[S]	1xPhospho [S18(100)]	5.10622e-13	4.29844e-05	1	1	4	110	AT3G08020.1	0	0	AT3G08020.1 [373-401]	AT3G08020.1 1xPhospho [S390(100)]	PHD finger family protein	AT3G08020.1	0	3161.4	29	123.19	4	3	4	4	4	4	4	4	3	4	4	4	1	37	202.7	55.2	0	222.9	13.2	28.7	20.2	185.8	16.3	74.4	18.6	218	36.6	66.4	43	60.9
AAALAALTSAFNSSSGR	[R].AAALAALTSAFNSSSGR.[T]	1xPhospho [S13(99.1)]	4.18792e-07	4.29844e-05	1	2	1	2	AT3G57410.7	VLN3	VLN3,ATVLN3	AT3G57410.7 [760-776]	AT3G57410.7 1xPhospho [S772(99.1)]	villin 3	AT3G57410.7; AT3G57410.6	0	1674.78	17	94.99	4	2	4	3	2	4	2	3	4	4	3	4	45.4	221.2	151.8	132.4	0	111.1	0	37.5	102.9	90	113.6	65.5	172.2	74.8	38.6	0	133.1	0
AAALNIVPTSTGAAK	[R].AAALNIVPTSTGAAK.[A]	1xPhospho [S10(99.1)]	1.27605e-05	4.29844e-05	3	6	3	202	AT3G26650.1; AT1G12900.5; AT1G42970.1	GAPA1	GAPA,GAPA-1	AT3G26650.1 [261-275]; AT1G12900.5 [306-320]; AT1G42970.1 [283-297]	AT3G26650.1 1xPhospho [S270(99.1)]; AT1G12900.5 1xPhospho [S315(99.1)]; AT1G42970.1 1xPhospho [S292(99.1)]	glyceraldehyde 3-phosphate dehydrogenase A subunit glyceraldehyde 3-phosphate dehydrogenase A subunit 2 glyceraldehyde-3-phosphate dehydrogenase B subunit	AT3G26650.1; AT1G12900.3; AT1G12900.2; AT1G12900.5; AT1G12900.1; AT1G42970.1	0	1464.75	15	65.58	4	4	4	4	4	4	4	4	4	4	4	4	83.7	84.3	69.1	131.3	95.8	84.4	62.7	135.8	107.8	111.3	90.6	125	106.2	97.9	116.2	99.2	103.6	96.7
AAASESDSNEALANTTFHGLCYVLK	[R].AAASESDSNEALANTTFHGLCYVLK.[D]	1xCarbamidomethyl [C21]; 1xPhospho [S6(99.4)]	1.05075e-11	4.29844e-05	1	1	2	46	AT2G43100.1	0	IPMI2,ATLEUD1	AT2G43100.1 [60-84]	AT2G43100.1 1xPhospho [S65(99.4)]	isopropylmalate isomerase 2	AT2G43100.1	0	2749.22	25	105.56	3	4	3	4	4	4	4	4	4	4	3	4	81.5	0	97.6	122.7	129.9	136.4	114.5	82.5	128.6	0	111.6	117.4	102	138.2	93.5	82.5	62.9	118.6
AAASKTIEVEVDKPLGLTLGQK	[R].AAASKTIEVEVDKPLGLTLGQK.[Q]	1xPhospho [T6(100)]	9.80204e-15	4.29844e-05	1	2	3	166	AT5G17170.1	ENH1	ENH1	AT5G17170.1 [80-101]	AT5G17170.1 1xPhospho [T85(100)]	rubredoxin family protein	AT5G17170.2; AT5G17170.1	1	2348.25	22	88.76	4	4	4	4	4	4	4	4	4	4	4	4	122.5	122.3	95	93.7	152.7	41.2	85	66	150.6	86.7	91.5	77.9	163.5	88.9	77.9	84	79.6	212
AAASNGDEGSSQAGPGPDSGSGSAPAAGPGAGFAGIQLSR	[K].AAASNGDEGSSQAGPGPDSGSGSAPAAGPGAGFAGIQLSR.[V]	1xPhospho [S]	8.29059e-06	4.29844e-05	1	1	3	55	AT4G02600.2	MLO1	MLO1,ATMLO1	AT4G02600.2 [468-507]		Seven transmembrane MLO family protein	AT4G02600.2	0	3564.56	40	91.02	3	1	3	4	2	2	2	3	4	4	3	3	88.5	0	177.9	326.9	0	0	0	219	0	63.1	233.9	160.5	64	84	121.9	79.4	171.4	0
AAASTDDFLQTLEDFTSK	[K].AAASTDDFLQTLEDFTSK.[E]	1xPhospho [S/T]	0.00851705	0.00012436	1	1	2	14	AT2G31740.1	0	0	AT2G31740.1 [9-26]		S-adenosyl-L-methionine-dependent methyltransferases superfamily protein	AT2G31740.1	0	2039.88	18	120.94	3	1	2	4	3	1	0	1	3	4	4	4	0	195.1	301	145.5	0	164.6	0	0	186.3	176	0	0	188.3	252.5	95.9	119.3	219.6	104.6
AAAVAALSQVLVAENKKSPDTSPTR	[R].AAAVAALSQVLVAENKKSPDTSPTR.[R]	1xPhospho [S18(100)]	1.3701e-11	4.29844e-05	1	1	3	111	AT2G41740.2	VLN2	VLN2,ATVLN2	AT2G41740.2 [829-853]	AT2G41740.2 1xPhospho [S846(100)]	villin 2	AT2G41740.2	2	2604.34	25	85.61	4	4	4	4	4	4	4	4	4	4	4	4	127.8	76.6	167.3	130.4	53.8	70.7	59.5	121.5	36.2	73.1	109.9	117.3	61.4	94	122.6	151.9	54.9	134.9
AAAVAALSQVLVAENKKSPDTSPTR	[R].AAAVAALSQVLVAENKKSPDTSPTR.[R]	2xPhospho [S18(100); S22(98.6)]	6.71271e-14	4.29844e-05	1	1	8	599	AT2G41740.2	VLN2	VLN2,ATVLN2	AT2G41740.2 [829-853]	AT2G41740.2 2xPhospho [S846(100); S850(98.6)]	villin 2	AT2G41740.2	2	2684.31	25	91.1	4	4	4	4	4	4	4	4	4	4	4	4	88.8	100	73.9	81.4	128	133.4	79	102.1	95.7	109.6	88	86.6	110.8	139.1	107.4	103.4	83.8	109.5
AAAVETVEPTTDSSIVDK	[R].AAAVETVEPTTDSSIVDK.[S]	1xPhospho [T6(100)]	0.120678	0.00459475	1	2	1	2	AT3G60750.1	TKL-1	0	AT3G60750.1 [66-83]	AT3G60750.1 1xPhospho [T71(100)]	Transketolase	AT3G60750.2; AT3G60750.1	0	1912.88	18	67.68	1	2	1	2	4	4	3	4	1	2	2	4	72.8	0	0	0	70.5	0	44.1	0	0	0	21.5	0	0	33.4	669.9	0	55.6	228.5
AAAVSTEWESFGNGVGSLNPPPPASPSANVTQDWEKFD	[K].AAAVSTEWESFGNGVGSLNPPPPASPSANVTQDWEKFD.[-]	1xPhospho [S25(100)]	2.43544e-09	4.29844e-05	1	1	2	15	AT3G51780.1	BAG4	ATBAG4,BAG4	AT3G51780.1 [232-269]	AT3G51780.1 1xPhospho [S256(100)]	BCL-2-associated athanogene 4	AT3G51780.1	1	4039.8	38	117.04	1	1	1	0	0	1	0	0	1	2	0	0	279.5	0	0	0	0	0	0	418	0	493	0	0	0	0	0	0	0	0
AACQQLEDESDIDDDDTGHDEVLMDAVSDLLPAFAK	[K].AACQQLEDESDIDDDDTGHDEVLMDAVSDLLPAFAK.[C]	1xCarbamidomethyl [C3]; 1xPhospho [S10(100)]	2.32947e-11	4.29844e-05	1	1	3	59	AT4G27640.1	0	0	AT4G27640.1 [776-811]	AT4G27640.1 1xPhospho [S785(100)]	ARM repeat superfamily protein	AT4G27640.1	0	4028.69	36	125.28	3	2	4	4	4	4	4	4	1	0	0	0	0	108.2	166.1	161.1	0	238.4	0	22	44	160.8	68.8	129.3	45.7	170.6	80.7	100.2	194	340
AACQQLEDESDIDDDDTGHDEVLMDAVSDLLPAFAK	[K].AACQQLEDESDIDDDDTGHDEVLMDAVSDLLPAFAK.[C]	1xCarbamidomethyl [C3]; 1xOxidation [M24]; 1xPhospho [S10(100)]	1.05657e-11	4.29844e-05	1	1	2	60	AT4G27640.1	0	0	AT4G27640.1 [776-811]	AT4G27640.1 1xPhospho [S785(100)]	ARM repeat superfamily protein	AT4G27640.1	0	4044.69	36	120.87	3	2	3	4	3	4	4	4	1	0	0	0	0	26.5	255.1	241	0	115	0	142	0	147.6	123.5	319.2	21	139	41.9	245	207.9	341.9
AADEEDEDEDTVEEQADDSDDAEDNEVKETDDDN	[K].AADEEDEDEDTVEEQADDSDDAEDNEVKETDDDN.[-]	1xPhospho [S19(100)]	6.1137e-10	4.29844e-05	1	2	1	18	AT5G23405.1	HMGB12	0	AT5G23405.1 [116-149]	AT5G23405.1 1xPhospho [S134(100)]	HMG-box (high mobility group) DNA-binding family protein	AT5G23405.2; AT5G23405.1	1	3896.34	34	54.38	0	3	2	0	3	2	4	1	2	0	3	1	0	0	0	0	0	160.1	278.2	268.5	0	0	209.2	203.8	0	0	0	0	223	261.1
AADFVNESSPQQVEAFDEFDPR	[K].AADFVNESSPQQVEAFDEFDPR.[G]	1xPhospho [S]	1.12991e-05	4.29844e-05	1	1	2	12	AT3G59290.1	EPSIN3	0	AT3G59290.1 [339-360]		ENTH/VHS family protein	AT3G59290.1	0	2578.08	22	102.03	2	4	4	4	4	4	4	4	4	4	4	4	94.7	128.8	0	0	116.5	121.6	61.6	189.3	119.4	138.5	126.5	103.9	116.2	129.8	120.3	90.8	48.6	72.1
AAEASSPPYQTSR	[K].AAEASSPPYQTSR.[R]	1xPhospho [S12(98.4)]	0.0519222	0.00144381	1	3	2	33	AT2G41520.1	TPR15	TPR15	AT2G41520.1 [1079-1091]	AT2G41520.1 1xPhospho [S1090(98.4)]	Heat shock protein DnaJ with tetratricopeptide repeat-containing protein	AT2G41520.1; AT2G41520.3; AT2G41520.2	0	1444.61	13	31.37	4	3	2	2	4	4	4	4	4	4	4	3	56.4	17.5	48.8	79.3	51.9	0	42.4	44.6	0	0	34.8	29.7	0	23.3	0	58.5	301.3	202.5
AAEDPAPASSSSKDSPAAAAAPDGATATKPKPPPIGPK	[R].AAEDPAPASSSSKDSPAAAAAPDGATATKPKPPPIGPK.[R]	1xPhospho [S/T]	3.35441e-13	4.29844e-05	1	1	3	268	AT4G28750.1	PSAE1	PSAE-1	AT4G28750.1 [45-82]		Photosystem I reaction centre subunit IV / PsaE protein	AT4G28750.1	1	3604.75	38	55.11	4	4	4	4	4	4	4	4	4	4	4	4	120	182.2	145.8	102.1	118.2	143.1	46.1	63.4	141.9	212.1	63.4	47.5	190.3	149.3	79.4	84.9	103	129.5
AAEDTPPATASSDSSSTTAAAAPAK	[R].AAEDTPPATASSDSSSTTAAAAPAK.[V]	1xPhospho [S12(100)]	7.92991e-08	4.29844e-05	1	1	5	132	AT2G20260.1	PSAE2	PSAE-2	AT2G20260.1 [47-71]	AT2G20260.1 1xPhospho [S58(100)]	photosystem I subunit E-2	AT2G20260.1	0	2356.02	25	36.11	4	4	4	4	4	4	4	4	4	4	4	4	135.4	114.1	231.1	88.9	93.5	83.4	72	209.9	104.1	85.8	139.4	67.7	116.1	106.7	81.9	61.6	86.8	293.4
AAEGISVPDNSQGQSDKDTSIPETDEKVSPPEK	[K].AAEGISVPDNSQGQSDKDTSIPETDEKVSPPEK.[K]	1xPhospho [S29(100)]	0.00038643	4.29844e-05	1	1	2	33	AT2G21440.1	0	0	AT2G21440.1 [109-141]	AT2G21440.1 1xPhospho [S137(100)]	RNA-binding (RRM/RBD/RNP motifs) family protein	AT2G21440.1	2	3535.6	33	65.63	4	4	4	4	3	4	3	2	4	4	4	4	104.3	43.7	37.7	182.6	84.7	36.7	93.8	186.4	238.7	75.1	68.5	121.1	152.7	84.7	120.4	125.1	31.5	98.8
AAEIELGSVSVPSLDIK	[R].AAEIELGSVSVPSLDIK.[V]	1xPhospho [S13(99.1)]	0.00341349	8.33136e-05	1	4	1	1	AT4G24680.2	MOS1	MOS1	AT4G24680.2 [896-912]	AT4G24680.2 1xPhospho [S908(99.1)]	modifier of snc1	AT4G24680.3; AT4G24680.4; AT4G24680.2; AT4G24680.1	0	1807.91	17		0	0	0	0	0	0	0	0	0	0	0	0	0	0	0	0	0	0	0	0	0	0	0	0	0	0	0	0	0	0
AAEISTPERTDAPK	[K].AAEISTPERTDAPK.[D]	1xPhospho [T6(100)]	8.90839e-06	4.29844e-05	1	1	2	184	AT4G31880.1	0	0	AT4G31880.1 [284-297]	AT4G31880.1 1xPhospho [T289(100)]	transcriptional regulator	AT4G31880.1	1	1565.72	14	28.74	4	4	4	4	4	4	4	4	4	4	4	4	144.9	52.5	67.1	82.5	46.6	33.6	28.4	97.4	64.6	60.5	79.3	70.4	96.8	52	46.3	80.2	214.5	140.3
AAEISTPERTDAPKDESGK	[K].AAEISTPERTDAPKDESGK.[S]	1xPhospho [T6(100)]	2.60937e-10	4.29844e-05	1	1	3	226	AT4G31880.1	0	0	AT4G31880.1 [284-302]	AT4G31880.1 1xPhospho [T289(100)]	transcriptional regulator	AT4G31880.1	2	2081.94	19	27.53	4	4	4	4	4	4	4	4	4	4	4	4	189.3	85.9	200	101	123.6	44.2	34	104.3	105	88.8	130	85	127.2	74.1	68.1	81.7	169.7	189.7
AAESSYGEEAASDHQYGEVNHER	[R].AAESSYGEEAASDHQYGEVNHER.[G]	1xPhospho [S12(100)]	9.72487e-12	4.29844e-05	1	2	4	193	AT5G55670.1	MDF20.11	0	AT5G55670.1 [532-554]	AT5G55670.1 1xPhospho [S543(100)]	RNA-binding (RRM/RBD/RNP motifs) family protein	AT5G55670.1; AT5G55670.2	0	2616.03	23	36.04	4	4	4	4	4	4	4	4	4	4	4	4	105.5	117.9	133.9	103.4	97.1	98.8	86.6	84.2	107	123.8	112.2	67.4	108.8	108.8	114.1	95.5	117	117.6
AAESSYGEEAASDHQYGEVNHER	[R].AAESSYGEEAASDHQYGEVNHER.[G]	2xPhospho [S5(100); S12(100)]	1.27541e-09	4.29844e-05	1	2	4	301	AT5G55670.1	MDF20.11	0	AT5G55670.1 [532-554]	AT5G55670.1 2xPhospho [S536(100); S543(100)]	RNA-binding (RRM/RBD/RNP motifs) family protein	AT5G55670.1; AT5G55670.2	0	2695.99	23	40.34	4	4	4	4	4	4	4	4	4	4	4	4	72.5	82.1	88.5	113.3	114.6	99.9	88.2	107.9	95.4	105.5	94.7	91.4	87.2	99.6	113	104.2	98.4	90.9
AAESSYGEEAASDHQYGEVNHER	[R].AAESSYGEEAASDHQYGEVNHER.[G]	3xPhospho [S4(100); S5(100); S12(100)]	6.08e-10	4.29844e-05	1	2	1	152	AT5G55670.1	MDF20.11	0	AT5G55670.1 [532-554]	AT5G55670.1 3xPhospho [S535(100); S536(100); S543(100)]	RNA-binding (RRM/RBD/RNP motifs) family protein	AT5G55670.1; AT5G55670.2	0	2775.96	23	43.66	4	4	4	4	4	4	4	4	4	4	4	4	56.3	31.3	116.5	97.4	63	56.8	93	82.7	97.5	96.8	108.3	109.1	67.7	92.6	89.2	107.5	99.4	99.3
AAEVSTPELTCVPER	[R].AAEVSTPELTCVPER.[G]	1xCarbamidomethyl [C11]; 1xPhospho [T6(100)]	7.78011e-05	4.29844e-05	1	1	1	24	AT4G32970.1	0	0	AT4G32970.1 [445-459]	AT4G32970.1 1xPhospho [T450(100)]	BRISC/BRCA1-A complex protein	AT4G32970.1	0	1738.77	15	64	4	4	4	4	4	3	3	4	4	4	4	4	117.9	77.7	89.2	137.9	122.9	31.2	59.2	132.7	123.6	49	86.1	80.8	117.4	50.5	123	124.1	77	119.4
AAFDSVDGISIGSLDDIPGTSVTNFFR	[K].AAFDSVDGISIGSLDDIPGTSVTNFFR.[S]	1xPhospho [T20(99.6)]	1.10436e-11	4.29844e-05	1	1	2	90	AT1G73060.1	LPA3	LPA3	AT1G73060.1 [140-166]	AT1G73060.1 1xPhospho [T159(99.6)]	Low PSII Accumulation 3	AT1G73060.1	0	2881.33	27	124.46	4	4	4	4	4	4	4	4	3	4	4	4	21.1	91.5	77.3	73.1	16.5	96.2	22.4	79.4	67	87.4	71.4	125.5	63.7	105.9	60.6	127.5	137.6	148.7
AAFGDSSDDEDIADRPGK	[R].AAFGDSSDDEDIADRPGK.[E]	2xPhospho [S6(100); S7(100)]	1.11427e-06	4.29844e-05	1	1	1	9	AT4G02485.2	0	0	AT4G02485.2 [10-27]	AT4G02485.2 2xPhospho [S15(100); S16(100)]	2-oxoglutarate (2OG) and Fe(II)-dependent oxygenase superfamily protein	AT4G02485.2	0	2025.75	18	50.31	4	4	4	4	4	4	4	4	4	4	4	4	95.7	51.1	113.2	102	42.8	80.8	83.1	98.2	84.2	89.5	67.5	100.7	10.8	121.7	142.8	150.4	136.4	153
AAGDEDSSSPHVHDHSPNGGDDEDGRPR	[R].AAGDEDSSSPHVHDHSPNGGDDEDGRPR.[H]	1xPhospho [S]	1.5637e-15	4.29844e-05	1	2	4	269	AT3G26370.1	PAGR	0	AT3G26370.1 [21-48]		O-fucosyltransferase family protein	AT3G26370.2; AT3G26370.1	0	2993.17	28	24.01	4	4	4	4	4	4	4	4	4	4	4	4	88	110.9	88	204.4	128.5	96.8	87.4	95.3	110.7	117.1	120.8	95.8	111	124.9	113	78.1	48	79.2
AAGDEDSSSPHVHDHSPNGGDDEDGRPR	[R].AAGDEDSSSPHVHDHSPNGGDDEDGRPR.[H]	2xPhospho [S16(100); S]	7.56801e-05	4.29844e-05	1	2	3	12	AT3G26370.1	PAGR	0	AT3G26370.1 [21-48]	AT3G26370.1 2xPhospho [S36(100); S]	O-fucosyltransferase family protein	AT3G26370.2; AT3G26370.1	0	3073.13	28	24.4	2	3	3	4	2	1	2	0	3	4	4	4	0	147.4	125.3	0	231.5	161.8	119	0	114.2	169.4	0	308.4	134.1	196.8	166	43.4	0	111.3
AAGGSETGPRSSPPTYGM	[K].AAGGSETGPRSSPPTYGM.[-]	1xPhospho [S/T/Y]	0.00307509	4.29844e-05	2	3	1	4	AT1G56220.5; AT1G56220.3	0	0	AT1G56220.5 [145-162]; AT1G56220.3 [148-165]		Dormancy/auxin associated family protein Dormancy/auxin associated family protein	AT1G56220.5; AT1G56220.3; AT1G56220.1	1	1802.74	18	45.59	0	0	0	0	4	4	3	4	0	0	0	0	0	0	0	0	0	0	0	0	0	0	0	0	0	0	0	0	265.3	578.9
AAGGSETGPRSSPPTYGM	[K].AAGGSETGPRSSPPTYGM.[-]	1xOxidation [M18]; 1xPhospho [T/S/Y]	2.65438e-06	4.29844e-05	2	3	1	3	AT1G56220.5; AT1G56220.3	0	0	AT1G56220.5 [145-162]; AT1G56220.3 [148-165]		Dormancy/auxin associated family protein Dormancy/auxin associated family protein	AT1G56220.5; AT1G56220.3; AT1G56220.1	1	1818.74	18	33.48	4	2	3	0	4	4	3	4	0	0	0	0	45	43.7	81.8	124.3	0	0	49.2	146	129.6	82.9	0	94.9	0	0	0	0	255.7	500.2
AAGLADSPPNSPTR	[R].AAGLADSPPNSPTR.[S]	2xPhospho [S7(100); S11(100)]	8.85927e-06	4.29844e-05	1	2	3	84	AT4G10930.1	0	0	AT4G10930.1 [860-873]	AT4G10930.1 2xPhospho [S866(100); S870(100)]	RING/U-box protein	AT4G10930.1; AT4G10930.2	0	1513.61	14	38.16	4	4	4	4	4	4	4	4	4	4	4	4	94.4	100.2	113.1	102.3	109	67.5	52.8	88.8	68.4	92.3	136.4	144.2	109.6	70.5	82.8	84.7	145.8	111.6
AAGLADSPPNSPTRSVEVLPEKGDSSLDK	[R].AAGLADSPPNSPTRSVEVLPEKGDSSLDK.[T]	3xPhospho [S7(100); S11(99.1); S15(100)]	1.09594e-06	4.29844e-05	1	2	2	10	AT4G10930.1	0	0	AT4G10930.1 [860-888]	AT4G10930.1 3xPhospho [S866(100); S870(99.1); S874(100)]	RING/U-box protein	AT4G10930.1; AT4G10930.2	2	3177.38	29	80.17	1	0	1	0	0	0	0	0	1	1	0	0	0	0	0	1122.3	0	0	0	0	0	0	0	1748.1	0	0	0	0	0	0
AAIAASDVSNMCRSPSPVSSIHLER	[K].AAIAASDVSNMCRSPSPVSSIHLER.[F]	1xCarbamidomethyl [C12]; 2xPhospho [S16(100); S]	7.64702e-11	4.29844e-05	1	1	4	71	AT3G52250.1	0	0	AT3G52250.1 [448-472]	AT3G52250.1 2xPhospho [S463(100); S]	Duplicated homeodomain-like superfamily protein	AT3G52250.1	1	2815.23	25	80.62	4	4	4	3	4	4	4	4	4	4	4	4	49.1	45.1	127.1	171.4	63.6	49.3	83.6	127.3	38.4	34	99.2	126	0	24.8	100.5	71.3	59.8	122.8
AAIAASDVSNMCRSPSPVSSIHLER	[K].AAIAASDVSNMCRSPSPVSSIHLER.[F]	1xCarbamidomethyl [C12]; 1xOxidation [M11]; 2xPhospho [S14(99.2); S16(100)]	4.66284e-10	4.29844e-05	1	1	5	54	AT3G52250.1	0	0	AT3G52250.1 [448-472]	AT3G52250.1 2xPhospho [S461(99.2); S463(100)]	Duplicated homeodomain-like superfamily protein	AT3G52250.1	1	2831.23	25	70.46	4	3	3	4	4	3	3	4	4	4	4	4	115.6	103	194.3	62	145.1	133.8	0	62.4	38.7	138.2	0	56.5	52.1	118.1	72.6	36.7	298	67.3
AAIENGSEEGLGDSAEVEEAPIEFPR	[R].AAIENGSEEGLGDSAEVEEAPIEFPR.[D]	1xPhospho [S7(100)]	4.40975e-14	4.29844e-05	1	1	3	67	AT4G08920.1	CRY1	CRY1,BLU1,HY4,OOP2,ATCRY1	AT4G08920.1 [500-525]	AT4G08920.1 1xPhospho [S506(100)]	cryptochrome 1	AT4G08920.1	0	2796.22	26	100.7	4	4	4	4	4	4	4	4	4	4	4	4	126.5	117.1	158.2	151.9	103	119	140.2	167.8	70.7	99.1	190.3	151.3	94.8	85	176.7	135	34.7	62.5
AAISESNDSPFK	[R].AAISESNDSPFK.[N]	1xPhospho [S]	0.089682	0.00324655	1	1	2	7	AT4G11790.1	0	0	AT4G11790.1 [7-18]		Pleckstrin homology (PH) domain superfamily protein	AT4G11790.1	0	1345.57	12	39.28	4	4	4	4	4	4	4	4	4	4	4	4	102.8	110.9	149.1	160.2	51.1	108.4	32.5	150.9	101.4	118.8	73.4	127.9	109.4	120.7	108.4	112.1	68	40.4
AAKEELNDSEEEEDDSEILDR	[K].AAKEELNDSEEEEDDSEILDR.[K]	1xPhospho [S9(100)]	8.60889e-14	4.29844e-05	1	2	1	72	AT3G13225.2	0	0	AT3G13225.2 [774-794]	AT3G13225.2 1xPhospho [S782(100)]	WW domain-containing protein	AT3G13225.3; AT3G13225.2	1	2516.02	21	57.99	4	4	4	4	4	4	4	4	4	4	4	4	113.5	150.7	78.6	132.3	180.7	141.2	63.1	72.6	143.4	196.5	98.2	68.5	148.4	138.8	113	57.4	120.9	137.3
AALSRPLDETQQSWLLGPTEQK	[R].AALSRPLDETQQSWLLGPTEQK.[K]	1xPhospho [S4(100)]	7.17503e-12	4.29844e-05	1	1	3	49	AT5G49720.1	KOR	ATGH9A1,TSD1,DEC,KOR,RSW2,IRX2,KOR1,GH9A1	AT5G49720.1 [34-55]	AT5G49720.1 1xPhospho [S37(100)]	glycosyl hydrolase 9A1	AT5G49720.1	0	2548.24	22	98.7	4	4	4	4	2	3	4	4	4	4	4	4	140.7	205.1	64.2	92.8	236.5	126.6	73.2	163.4	182	137	109	128	129.8	79.9	99.5	47.9	0	91.8
AALTSDAEEKENVAR	[R].AALTSDAEEKENVAR.[E]	1xPhospho [S5(100)]	0.0446497	0.00107246	1	1	1	1	AT1G14850.1	NUP155	NUP155	AT1G14850.1 [897-911]	AT1G14850.1 1xPhospho [S901(100)]	nucleoporin 155	AT1G14850.1	1	1683.76	15	38.07	2	0	1	1	3	0	1	0	2	2	1	0	0	0	202.5	385.4	0	0	0	0	0	0	0	289.2	0	0	397.9	0	492.2	373
AALVLNASR	[K].AALVLNASR.[R]	1xPhospho [S8(100)]	0.0369702	0.000891698	1	1	1	3	AT5G57110.2	ACA8	ACA8,AT-ACA8	AT5G57110.2 [50-58]	AT5G57110.2 1xPhospho [S57(100)]	autoinhibited Ca2+ -ATPase%2C isoform 8	AT5G57110.2	0	994.508	9	43.63	4	3	3	3	0	0	0	0	4	4	4	4	180.7	148.6	88	258	160.2	126.9	141.6	0	161.1	188.6	0	73	147.9	180.1	83.3	0	0	0
AALVLNASRR	[K].AALVLNASRR.[F]	1xPhospho [S8(100)]	0.0279292	0.000821432	1	1	1	14	AT5G57110.2	ACA8	ACA8,AT-ACA8	AT5G57110.2 [50-59]	AT5G57110.2 1xPhospho [S57(100)]	autoinhibited Ca2+ -ATPase%2C isoform 8	AT5G57110.2	1	1150.61	10	33.84	4	4	4	4	4	4	4	4	4	4	4	4	121.2	63.8	115.5	123.7	45.6	68.3	70.5	76	80.1	71.3	124.3	90.6	63.5	72.4	62.9	90.1	146.3	130.5
AANESQGDLQEPGSFSNSDHGR	[K].AANESQGDLQEPGSFSNSDHGR.[S]	1xPhospho [S]	2.42139e-11	4.29844e-05	1	2	4	73	AT2G45540.2	BCHC2	0	AT2G45540.2 [55-76]		WD-40 repeat family protein / beige-like protein	AT2G45540.3; AT2G45540.2	0	2382.96	22	41.85	4	4	4	4	4	4	4	4	4	4	4	4	87.6	118.4	93.8	108.5	125.1	112	57.3	94.2	92.7	91.3	70.2	90.6	129.1	126.9	79.3	114.3	103.6	82
AANNATALETQSSPEDLGQPSPLR	[R].AANNATALETQSSPEDLGQPSPLR.[K]	1xPhospho [S13(100)]	5.35261e-12	4.29844e-05	1	1	2	30	AT1G71890.1	0	SUC5,ATSUC5	AT1G71890.1 [9-32]	AT1G71890.1 1xPhospho [S21(100)]	Major facilitator superfamily protein	AT1G71890.1	0	2547.17	24	75.02	4	4	4	4	4	4	3	4	4	4	4	4	72.2	129.9	60.5	128.8	139	104.5	68	46.4	113.4	67.9	139.3	51.9	188.4	55	99.7	62.1	109.8	74.6
AANNNPQGTKPNSLVCANCEGEGCVACSQCK	[K].AANNNPQGTKPNSLVCANCEGEGCVACSQCK.[G]	5xCarbamidomethyl [C16; C19; C24; C27; C30]; 1xPhospho [S13(100)]	0.000151031	4.29844e-05	1	1	2	12	AT3G47650.1	0	0	AT3G47650.1 [57-87]	AT3G47650.1 1xPhospho [S69(100)]	DnaJ/Hsp40 cysteine-rich domain superfamily protein	AT3G47650.1	0	3475.4	31	50.07	4	4	4	4	4	4	4	4	4	4	4	4	135.1	95.9	95.4	79.5	55.5	49.6	72.6	94.2	118.7	78	63	24.3	192.5	70.1	60.4	95.6	148.2	149.9
AANTPAEYDSDDEYLAPR	[R].AANTPAEYDSDDEYLAPR.[Q]	1xPhospho [S10(100)]	2.16165e-12	4.29844e-05	1	1	2	558	AT1G32400.1	TOM2A	TOM2A	AT1G32400.1 [187-204]	AT1G32400.1 1xPhospho [S196(100)]	tobamovirus multiplication 2A	AT1G32400.1	0	2077.84	18	63.48	4	4	4	4	4	4	4	4	4	4	4	4	67	101.8	98.9	110.3	148.9	105	85.1	140.9	114.5	75.3	104.3	125.5	131.7	65.3	114.6	132.7	57.6	88
AAPSTPTGTSSGYSASSGFR	[R].AAPSTPTGTSSGYSASSGFR.[S]	1xPhospho [T5(100)]	2.66772e-10	4.29844e-05	1	1	3	142	AT3G53390.1	0	0	AT3G53390.1 [71-90]	AT3G53390.1 1xPhospho [T75(100)]	Transducin/WD40 repeat-like superfamily protein	AT3G53390.1	0	1968.83	20	48.61	4	4	4	4	4	4	4	4	4	4	4	4	75.2	53.2	74.7	68.6	71.2	40.4	59.1	84.2	62.6	63.6	65.3	65.4	90.9	65.3	77.8	113.1	209.7	87.3
AAPTSNFTVGSDGPPSFR	[K].AAPTSNFTVGSDGPPSFR.[S]	1xPhospho [S16(100)]	1.41594e-13	4.29844e-05	1	1	1	280	AT5G03280.1	EIN2	EIN2,PIR2,CKR1,ERA3,ORE3,ORE2,ATEIN2	AT5G03280.1 [630-647]	AT5G03280.1 1xPhospho [S645(100)]	NRAMP metal ion transporter family protein	AT5G03280.1	0	1887.83	18	78.31	4	4	4	4	4	4	4	4	4	4	4	4	46.3	71.5	116	104.9	163.5	78.6	45.5	122.8	157	95.7	90.2	136.1	157.1	96.6	81.5	109.3	48.3	77.2
AAQDIANSELAPTHPIR	[K].AAQDIANSELAPTHPIR.[L]	1xPhospho [T13(98.1)]	0.0835826	0.00277823	1	2	1	1	AT4G09000.1	0	GRF1,GF14CHI	AT4G09000.1 [162-178]	AT4G09000.1 1xPhospho [T174(98.1)]	general regulatory factor 1	AT4G09000.1; AT4G09000.2	0	1883.9	17	58.05	4	3	2	2	1	1	1	0	3	4	4	3	147.9	232.9	116.9	110.3	344	204.2	0	71.7	0	178.6	0	51.9	182.9	0	187.9	0	0	0
AAQLGAGTLDEEPSTSDASSPIVESTTDGTANEGDVR	[R].AAQLGAGTLDEEPSTSDASSPIVESTTDGTANEGDVR.[L]	1xPhospho [S16(95.1)]	3.09051e-05	4.29844e-05	1	1	2	5	AT4G03080.1	BSL1	BSL1	AT4G03080.1 [431-467]	AT4G03080.1 1xPhospho [S446(95.1)]	BRI1 suppressor 1 (BSU1)-like 1	AT4G03080.1	0	3728.63	37		0	0	0	0	0	0	0	0	0	0	0	0	0	0	0	0	0	0	0	0	0	0	0	0	0	0	0	0	0	0
AARDSDDSEIEYQNK	[K].AARDSDDSEIEYQNK.[K]	2xPhospho [S5(100); S8(100)]	1.41704e-07	4.29844e-05	1	1	1	14	AT3G49601.1	0	0	AT3G49601.1 [391-405]	AT3G49601.1 2xPhospho [S395(100); S398(100)]	pre-mRNA-splicing factor	AT3G49601.1	1	1900.7	15	29.56	3	2	3	2	4	4	4	4	3	4	3	3	69.4	0	47.9	69	0	0	28.1	78.9	0	38.5	71.5	79.4	0	0	39.2	51.7	296.1	291.7
AARDSDDSEIEYQNKK	[K].AARDSDDSEIEYQNKK.[Q]	2xPhospho [S5(100); S8(100)]	0.166884	0.0069111	1	1	1	1	AT3G49601.1	0	0	AT3G49601.1 [391-406]	AT3G49601.1 2xPhospho [S395(100); S398(100)]	pre-mRNA-splicing factor	AT3G49601.1	2	2028.79	16	23.58	0	0	0	1	2	2	1	4	0	0	1	1	0	0	0	0	0	0	0	0	0	0	0	0	0	0	847.1	0	645.7	174.1
AASDIDDGYELPR	[R].AASDIDDGYELPR.[V]	1xPhospho [S3(100)]	5.52145e-07	4.29844e-05	1	5	1	34	AT1G70180.2	0	0	AT1G70180.2 [24-36]	AT1G70180.2 1xPhospho [S26(100)]	Sterile alpha motif (SAM) domain-containing protein	AT1G70180.6; AT1G70180.5; AT1G70180.2; AT1G70180.3; AT1G70180.4	0	1501.62	13	63.89	0	0	0	0	1	2	2	2	0	0	0	0	0	0	0	0	0	0	0	0	0	0	0	0	0	0	0	0	645.4	0
AASDVQQNQVTTKPSVSVESTAK	[R].AASDVQQNQVTTKPSVSVESTAK.[R]	1xPhospho [S/T]	8.01601e-10	4.29844e-05	1	4	2	12	AT3G44530.1	0	HIRA	AT3G44530.1 [418-440]		histone chaperone HIRA-like protein	AT3G44530.4; AT3G44530.2; AT3G44530.3; AT3G44530.1	0	2455.17	23	44.4	4	4	3	4	4	4	3	4	2	2	2	3	92	134.5	112.2	167.2	122.6	116.9	76.3	149.7	182.5	140	64.5	0	152.9	149.2	125.5	47.5	150	86.3
AASEEGEAVEEEVK	[K].AASEEGEAVEEEVK.[G]	1xPhospho [S3(100)]	8.45156e-07	4.29844e-05	1	1	1	41	AT5G52310.1	RD29A	COR78,LTI78,RD29A,LTI140	AT5G52310.1 [624-637]	AT5G52310.1 1xPhospho [S626(100)]	low-temperature-responsive protein 78 (LTI78) / desiccation-responsive protein 29A (RD29A)	AT5G52310.1	0	1556.64	14	47.71	4	4	4	4	4	4	4	4	4	4	4	4	127	107.3	111.6	220.1	147.2	93.2	108.8	239.9	153.7	179	161.3	183.9	152.6	146.8	116.4	197.3	49.7	29.5
AASEEGEAVEEEVKGGGGMVGR	[K].AASEEGEAVEEEVKGGGGMVGR.[I]	1xPhospho [S3(100)]	1.67309e-05	4.29844e-05	1	1	1	10	AT5G52310.1	RD29A	COR78,LTI78,RD29A,LTI140	AT5G52310.1 [624-645]	AT5G52310.1 1xPhospho [S626(100)]	low-temperature-responsive protein 78 (LTI78) / desiccation-responsive protein 29A (RD29A)	AT5G52310.1	1	2227.95	22	70.66	4	3	3	3	2	2	1	1	2	1	3	1	328.7	445.2	172.6	198	0	274.1	363.5	229.8	178.3	400.5	0	117.6	49.1	107	89.6	0	0	101.9
AASEEGEAVEEEVKGGGGMVGR	[K].AASEEGEAVEEEVKGGGGMVGR.[I]	1xOxidation [M19]; 1xPhospho [S3(100)]	4.7044e-05	4.29844e-05	1	1	1	2	AT5G52310.1	RD29A	COR78,LTI78,RD29A,LTI140	AT5G52310.1 [624-645]	AT5G52310.1 1xPhospho [S626(100)]	low-temperature-responsive protein 78 (LTI78) / desiccation-responsive protein 29A (RD29A)	AT5G52310.1	1	2243.95	22	59.25	4	4	4	4	3	3	3	2	2	1	2	2	311.8	192.5	191.7	161.4	262.3	144.8	237.2	210.6	390.2	354.1	162.6	210.7	268.5	197	148.7	156.8	64.5	56.5
AASFNIIPSSTGAAK	[R].AASFNIIPSSTGAAK.[A]	1xPhospho [S3(100)]	8.13073e-07	4.29844e-05	2	3	5	416	AT1G13440.1; AT3G04120.1	GAPC2	GAPC-2,GAPC2	AT1G13440.1 [205-219]; AT3G04120.1 [205-219]	AT1G13440.1 1xPhospho [S207(100)]; AT3G04120.1 1xPhospho [S207(100)]	glyceraldehyde-3-phosphate dehydrogenase C2 glyceraldehyde-3-phosphate dehydrogenase C subunit 1	AT1G13440.1; AT1G13440.2; AT3G04120.1	0	1514.73	15	78.05	4	4	4	4	4	4	4	4	4	4	4	4	72.3	92.5	89.5	101.4	165.3	91.9	65.7	99.6	165.3	115.1	111.8	98	182.2	99.9	109	78.8	113.5	87.7
AASGSLAPPNADR	[R].AASGSLAPPNADR.[S]	1xPhospho [S3(100)]	1.3264e-05	4.29844e-05	1	2	2	97	AT4G11740.1	PUX8	SAY1	AT4G11740.1 [311-323]	AT4G11740.1 1xPhospho [S313(100)]	Ubiquitin-like superfamily protein	AT4G11740.1; AT4G11740.2	0	1306.58	13	34.45	4	4	4	4	4	4	4	4	4	4	4	4	174.8	93.7	156.4	142.6	57.9	75.1	37.5	132.5	58	108.1	88.3	73.4	99.4	65.1	64	72.5	197.7	123.9
AASGSLAPPNADRSR	[R].AASGSLAPPNADRSR.[S]	1xPhospho [S14(100)]	2.06973e-06	4.29844e-05	1	2	1	66	AT4G11740.1	PUX8	SAY1	AT4G11740.1 [311-325]	AT4G11740.1 1xPhospho [S324(100)]	Ubiquitin-like superfamily protein	AT4G11740.1; AT4G11740.2	1	1549.71	15	29.17	4	4	4	4	4	4	4	4	4	4	4	4	180.1	57.6	76.4	114.6	44	72.6	40.3	97.6	39.8	73.4	108.3	105.3	65.5	48.3	74.1	92.6	129	134.2
AASGSLAPPNADRSRSGSPEEEHASINPAER	[R].AASGSLAPPNADRSRSGSPEEEHASINPAER.[G]	3xPhospho [S14(100); S16(100); S18(100)]	2.9554e-09	4.29844e-05	1	2	4	246	AT4G11740.1	PUX8	SAY1	AT4G11740.1 [311-341]	AT4G11740.1 3xPhospho [S324(100); S326(100); S328(100)]	Ubiquitin-like superfamily protein	AT4G11740.1; AT4G11740.2	2	3400.4	31	53.02	4	4	4	4	4	4	4	4	4	4	4	4	54.7	69.3	55.5	95.6	50.7	110.2	94.7	73.2	47.6	87.5	68.9	97	41.4	108.5	143.3	104.6	98.1	124.3
AASHIAEALLSLIHNESSPPLITPENLILR	[R].AASHIAEALLSLIHNESSPPLITPENLILR.[I]	1xPhospho [S/T]	1.03999e-05	4.29844e-05	1	1	1	3	AT2G45160.1	0	HAM1,ATHAM1,LOM1	AT2G45160.1 [317-346]		GRAS family transcription factor	AT2G45160.1	0	3299.74	30	126.29	0	1	0	0	3	2	1	3	0	0	0	0	0	0	0	0	0	0	0	569.1	0	0	0	0	0	0	0	0	133.3	834.5
AASNPNLVALK	[K].AASNPNLVALK.[E]	1xPhospho [S3(100)]	2.38333e-05	4.29844e-05	1	1	1	68	AT5G07980.1	F13G24.180	0	AT5G07980.1 [601-611]	AT5G07980.1 1xPhospho [S603(100)]	dentin sialophosphoprotein-like protein	AT5G07980.1	0	1177.6	11	54.31	4	4	4	4	4	4	4	4	4	4	4	4	133.2	146.7	134.4	144.8	96.7	99.1	77.1	92.2	75.7	74.4	51.2	59.6	78.3	105.8	98.4	134.7	116.4	125.4
AASNPNVAALIEQK	[K].AASNPNVAALIEQK.[N]	1xPhospho [S3(100)]	3.81301e-05	4.29844e-05	1	2	1	16	AT5G07940.3	0	0	AT5G07940.3 [601-614]	AT5G07940.3 1xPhospho [S603(100)]	dentin sialophosphoprotein-like protein	AT5G07940.3; AT5G07940.5	0	1505.74	14	80.06	4	3	3	4	3	4	4	4	3	4	3	4	102.6	143.7	193	92.5	90.5	90.3	67.2	0	180.6	162.8	0	131.6	192.2	189.8	170.1	109.3	95.1	184.9
AASPDPLGESSSSGTAR	[R].AASPDPLGESSSSGTAR.[L]	1xPhospho [S3(100)]	9.20657e-08	4.29844e-05	1	1	1	62	AT4G35980.1	0	0	AT4G35980.1 [61-77]	AT4G35980.1 1xPhospho [S63(100)]	hypothetical protein	AT4G35980.1	0	1669.71	17	37.16	4	4	4	4	4	4	4	4	4	4	4	4	148.2	141.4	138.4	184.2	88.7	77	91.9	131.3	87.5	82	31	100.1	83.7	77.6	105.6	102.1	14.5	82.3
AASPQIRTPSSDVDSQYISQLLAEHQK	[R].AASPQIRTPSSDVDSQYISQLLAEHQK.[L]	2xPhospho [S3(100); T8(100)]	1.20681e-09	4.29844e-05	1	1	2	80	AT3G08620.1	0	0	AT3G08620.1 [15-41]	AT3G08620.1 2xPhospho [S17(100); T22(100)]	RNA-binding KH domain-containing protein	AT3G08620.1	1	3129.43	27	104.69	4	4	4	4	4	4	4	4	4	4	4	4	115.6	122.2	94.3	102.2	112.7	125.5	88.4	82.2	87.5	50.2	100.3	88.9	106.2	115.6	121.3	71.2	67.3	116.5
AASPVLKPPGFSTPR	[K].AASPVLKPPGFSTPR.[V]	1xPhospho [S3(100)]	1.24455e-06	4.29844e-05	1	3	1	14	AT1G70100.6	0	0	AT1G70100.6 [287-301]	AT1G70100.6 1xPhospho [S289(100)]	neurofilament heavy protein	AT1G70100.5; AT1G70100.6; AT1G70100.4	0	1604.82	15	71.27	4	4	4	4	4	3	3	4	4	4	4	4	88.7	122	72.9	83.9	98.8	115	56.7	79.7	124.6	131.4	99	91	155.8	139.5	117.4	103.1	48	116.6
AASQMAGSPSVLK	[R].AASQMAGSPSVLK.[G]	1xPhospho [S8(100)]	0.205904	0.00932879	1	2	1	1	AT3G54760.2	0	0	AT3G54760.2 [497-509]	AT3G54760.2 1xPhospho [S504(100)]	dentin sialophosphoprotein-like protein	AT3G54760.1; AT3G54760.2	0	1326.61	13	45.26	0	3	0	0	1	1	0	0	2	3	0	2	0	0	0	0	302.8	432.2	0	607.8	0	0	0	0	0	0	0	0	156.6	0
AASQMAGSPSVLK	[R].AASQMAGSPSVLK.[G]	1xOxidation [M5]; 1xPhospho [S8(99.7)]	1.11427e-06	4.29844e-05	1	2	3	123	AT3G54760.2	0	0	AT3G54760.2 [497-509]	AT3G54760.2 1xPhospho [S504(99.7)]	dentin sialophosphoprotein-like protein	AT3G54760.1; AT3G54760.2	0	1342.61	13	31.62	4	4	4	4	4	4	4	4	4	4	4	4	111.9	59.5	118.9	102.2	52.7	49.3	36.7	124.9	59.6	62.9	62.5	104.3	53	69.6	75.4	131.1	191.3	130.1
AASSLPVNVPDWSK	[K].AASSLPVNVPDWSK.[I]	1xPhospho [S4(100)]	0.000686409	4.29844e-05	1	1	2	21	AT2G28400.1	0	0	AT2G28400.1 [73-86]	AT2G28400.1 1xPhospho [S76(100)]	senescence regulator (Protein of unknown function%2C DUF584)	AT2G28400.1	0	1550.73	14	89.36	4	4	4	4	3	3	3	4	4	4	4	4	36.8	71	38.2	42.4	82.3	81.2	50.7	45.7	43.3	115.9	97.2	68.9	126.2	117	116.5	81.9	295.1	49.4
AASSTNQDYDLLQGR	[K].AASSTNQDYDLLQGR.[Q]	1xPhospho [S3(100)]	4.46339e-06	4.29844e-05	1	1	5	42	AT4G16310.5	LDL3	LDL3	AT4G16310.5 [478-492]	AT4G16310.5 1xPhospho [S480(100)]	LSD1-like 3	AT4G16310.5	0	1718.74	15	62.08	4	4	4	4	4	2	2	2	4	4	4	4	63.3	111.4	263.1	130.9	155.2	140.2	63.2	109.8	84.5	123.4	72.5	128.1	134.9	89.8	288.8	118.5	36.8	57.3
AASSTNQDYDLLQGR	[K].AASSTNQDYDLLQGR.[Q]	2xPhospho [S3(100); S4(100)]	0.000110213	4.29844e-05	1	1	2	16	AT4G16310.5	LDL3	LDL3	AT4G16310.5 [478-492]	AT4G16310.5 2xPhospho [S480(100); S481(100)]	LSD1-like 3	AT4G16310.5	0	1798.7	15	70.7	3	3	3	4	4	4	4	4	3	4	4	4	0	64	134.1	117.4	0	91.6	90.6	93	0	72.4	80.6	157.6	61	81.7	101.8	98.4	131.9	200
AASSYSHEINEHENER	[R].AASSYSHEINEHENER.[A]	1xPhospho [S4(100)]	1.32225e-08	4.29844e-05	1	1	2	59	AT3G58170.1	BET11	ATBS14A,ATBET11,BET11,BS14A	AT3G58170.1 [25-40]	AT3G58170.1 1xPhospho [S28(100)]	BET1P/SFT1P-like protein 14A	AT3G58170.1	0	1952.78	16	30.96	4	4	4	4	4	4	4	4	4	4	4	3	150.4	116.9	129.7	166	66.1	57.3	60.6	69.8	66.1	56.6	126.2	58.9	57.6	70.6	54.1	62.2	237.4	190.9
AASTHGIALVAPDTSPR	[R].AASTHGIALVAPDTSPR.[G]	1xPhospho [T/S]	0.000667712	4.29844e-05	1	1	1	3	AT2G41530.1	SFGH	ATSFGH,SFGH	AT2G41530.1 [73-89]		S-formylglutathione hydrolase	AT2G41530.1	0	1743.84	17	58.7	4	4	4	4	4	4	4	4	4	4	4	4	121.4	129.5	34.9	53.8	153.2	81.5	60.3	45.3	204.8	114.2	76	39.4	278.4	77.8	94.6	34.6	83.3	177.1
AASTNGTQIPDLR	[R].AASTNGTQIPDLR.[L]	1xPhospho [T4(97.4)]	0.0167873	0.000524825	1	5	1	1	AT4G33240.7	FAB1A	FAB1A	AT4G33240.7 [1264-1276]	AT4G33240.7 1xPhospho [T1267(97.4)]	1-phosphatidylinositol-3-phosphate 5-kinase FAB1A	AT4G33240.7; AT4G33240.4; AT4G33240.2; AT4G33240.3; AT4G33240.5	0	1423.66	13	55.41	1	0	0	2	4	4	4	4	1	0	0	0	30.1	0	0	0	0	0	0	0	0	0	0	0	0	0	26.8	61.6	328.6	252.2
AASVAEDYEAAGGEVLVDDEDNDGWLATHGKPK	[R].AASVAEDYEAAGGEVLVDDEDNDGWLATHGKPK.[D]	1xPhospho [S3(100)]	0.00538152	8.33136e-05	1	2	1	1	AT5G61500.1	ATG3	ATATG3,ATG3	AT5G61500.1 [84-116]	AT5G61500.1 1xPhospho [S86(100)]	autophagy 3 (APG3)	AT5G61500.2; AT5G61500.1	0	3509.54	33	95.45	2	1	1	1	0	1	1	0	1	1	1	1	381.2	542.5	0	0	0	274.4	0	0	0	309.1	0	0	0	307.1	0	0	0	0
AATEDVFGGPDHNIDSDTSLDDSEAKSPSR	[K].AATEDVFGGPDHNIDSDTSLDDSEAKSPSR.[I]	1xPhospho [S/T]	3.91807e-09	4.29844e-05	1	4	2	13	AT5G07770.3	AtFH16	0	AT5G07770.3 [570-599]		Actin-binding FH2 protein	AT5G07770.1; AT5G07770.3; AT5G07770.4; AT5G07770.2	1	3213.35	30	66.17	4	3	4	3	4	4	3	4	3	4	3	4	85.6	38.2	56.6	97.6	63.5	0	72.5	55.5	23	58.5	124.2	55.6	67.1	0	136.3	96.5	170.8	196.2
AATGGGSSEGGNFTITSQDGTK	[K].AATGGGSSEGGNFTITSQDGTK.[L]	1xPhospho [S7(100)]	2.69808e-08	4.29844e-05	1	1	3	18	AT4G02510.2	TOC159	TOC159,TOC86,PPI2,TOC160,ATTOC159	AT4G02510.2 [712-733]	AT4G02510.2 1xPhospho [S718(100)]	translocon at the outer envelope membrane of chloroplasts 159	AT4G02510.2	0	2122.89	22	46.15	4	3	4	4	4	4	4	4	4	4	4	4	90.6	90.6	101.8	159.4	48.3	56.2	0	94.8	42.1	67.8	77.5	98.7	60.5	71.4	80.7	81	236.4	102.2
AATITTRPTSPR	[K].AATITTRPTSPR.[H]	1xPhospho [T/S]	0.0381555	0.000967337	1	6	2	9	AT1G53570.1	MAPKKK3	MAP3KA,MAPKKK3	AT1G53570.1 [142-153]		mitogen-activated protein kinase kinase kinase 3	AT1G53570.4; AT1G53570.7; AT1G53570.6; AT1G53570.1; AT1G53570.2; AT1G53570.5	0	1351.67	12	23.45	0	0	1	1	2	3	3	3	0	0	0	1	0	0	0	0	0	0	0	0	0	0	0	72.2	0	0	0	79.4	689.3	0
AATLLSLGSHQR	[R].AATLLSLGSHQR.[M]	1xPhospho [S9(100)]	1.85307e-06	4.29844e-05	1	2	3	148	AT1G08720.1	EDR1	EDR1,ATEDR1	AT1G08720.1 [106-117]	AT1G08720.1 1xPhospho [S114(100)]	Protein kinase superfamily protein	AT1G08720.1; AT1G08720.2	0	1333.66	12	49.52	4	4	4	4	4	4	4	4	4	4	4	4	77.9	71.8	74.5	90.5	78.6	84.6	57.1	84.8	88.1	100.6	54.8	35.4	127.6	71	94.5	59.2	153.6	124
AATMFR	[R].AATMFR.[K]	1xPhospho [T3(100)]	0.0485325	0.00129805	1	4	1	5	AT5G45500.6	0	0	AT5G45500.6 [644-649]	AT5G45500.6 1xPhospho [T646(100)]	RNI-like superfamily protein	AT5G45500.7; AT5G45500.9; AT5G45500.3; AT5G45500.6	0	776.316	6	25.08	3	2	3	2	4	3	2	3	2	2	2	3	102	0	93.3	249.7	0	0	90.4	177.3	0	76.5	104.9	83.8	0	0	57	58.8	49.4	107.7
AATPPFNNLDR	[K].AATPPFNNLDR.[L]	1xPhospho [T3(100)]	0.203154	0.00919802	1	1	1	1	AT3G14180.1	ASIL2	0	AT3G14180.1 [215-225]	AT3G14180.1 1xPhospho [T217(100)]	sequence-specific DNA binding transcription factor	AT3G14180.1	0	1295.58	11	56.76	0	0	1	2	3	3	1	4	3	2	2	2	0	0	0	0	0	0	0	0	0	96.2	0	0	0	122.8	0	42.8	0	339.6
AATQAVTFDESDEFFGDSHIHSPR	[R].AATQAVTFDESDEFFGDSHIHSPR.[M]	1xPhospho [S22(100)]	1.10174e-08	4.29844e-05	1	4	5	134	AT2G26350.1	PEX10	PEX10,ATPEX10	AT2G26350.1 [136-159]	AT2G26350.1 1xPhospho [S157(100)]	peroxin 10	AT2G26350.5; AT2G26350.1; AT2G26350.3; AT2G26350.4	0	2744.16	24	85.04	4	4	4	4	4	4	4	4	4	4	4	4	89.1	88.6	104	82.1	39.7	71.9	122.9	115	58.7	108	128	88.8	49.7	117.3	124.5	96.5	84.1	161.8
AAVEGNLPVSGQYSPR	[R].AAVEGNLPVSGQYSPR.[D]	1xPhospho [S14(100)]	1.65387e-09	4.29844e-05	1	1	3	113	AT1G64190.1	PGD1	0	AT1G64190.1 [49-64]	AT1G64190.1 1xPhospho [S62(100)]	6-phosphogluconate dehydrogenase family protein	AT1G64190.1	0	1724.8	16	62.21	4	4	4	4	4	4	4	4	4	4	4	4	54.6	106.5	97.7	91.4	151.4	107.2	42.3	107.2	146.9	133.6	63.6	94.5	147.6	118.5	63.6	105.3	57.3	101.8
ACAEQIASSFSR	[K].ACAEQIASSFSR.[L]	1xCarbamidomethyl [C2]; 1xPhospho [S9(99.5)]	1.90501e-06	4.29844e-05	1	1	2	13	AT5G48800.1	0	0	AT5G48800.1 [185-196]	AT5G48800.1 1xPhospho [S193(99.5)]	Phototropic-responsive NPH3 family protein	AT5G48800.1	0	1406.58	12	46.68	4	4	4	4	4	4	4	4	4	4	4	4	69.5	55.1	62.2	147.7	66.5	52.7	42.5	45.1	73.6	59.5	71.5	123.2	80.4	60.8	105.2	108.3	121.5	74.1
ACCQGAEILSGSPSK	[K].ACCQGAEILSGSPSK.[E]	2xCarbamidomethyl [C2; C3]; 1xPhospho [S12(100)]	1.86778e-09	4.29844e-05	1	2	2	78	AT5G44070.1	PCS1	CAD1,ARA8,ATPCS1,PCS1	AT5G44070.1 [341-355]	AT5G44070.1 1xPhospho [S352(100)]	phytochelatin synthase 1 (PCS1)	AT5G44070.2; AT5G44070.1	0	1644.68	15	41.57	4	4	3	4	4	4	4	4	4	3	4	3	96.2	75.1	78.8	96.3	109.7	80.2	95.9	97.3	93.2	99.1	0	100.5	107.7	121.4	75.6	75.4	145.9	93.6
ACCQGAEILSGSPSKEFCCR	[K].ACCQGAEILSGSPSKEFCCR.[E]	4xCarbamidomethyl [C2; C3; C18; C19]; 1xPhospho [S12(99.6)]	6.69678e-11	4.29844e-05	1	2	3	144	AT5G44070.1	PCS1	CAD1,ARA8,ATPCS1,PCS1	AT5G44070.1 [341-360]	AT5G44070.1 1xPhospho [S352(99.6)]	phytochelatin synthase 1 (PCS1)	AT5G44070.2; AT5G44070.1	1	2396.95	20	69.64	4	4	4	4	4	4	4	4	4	4	4	4	103.4	98.2	88.6	80.5	73.2	109.8	100.9	69.4	81	114	69.4	69.5	82.9	107.8	65.9	54.4	109.7	89.9
ACSSHSGEDGSFGAAWR	[R].ACSSHSGEDGSFGAAWR.[Q]	1xCarbamidomethyl [C2]; 2xPhospho [S3(98.3); S]	0.0505926	0.00140808	1	1	1	1	AT3G59110.1	F17J16_160	0	AT3G59110.1 [132-148]	AT3G59110.1 2xPhospho [S134(98.3); S]	Protein kinase superfamily protein	AT3G59110.1	0	1941.66	17	56.15	2	1	1	1	3	3	4	4	0	1	2	3	0	0	152.6	276.3	0	0	230.9	0	0	0	165	0	0	0	0	166.6	222	0
ACSSSSSSGYFAR	[R].ACSSSSSSGYFAR.[R]	1xCarbamidomethyl [C2]; 1xPhospho [S3(100)]	1.7105e-05	4.29844e-05	1	1	3	116	AT5G14780.1	0	FDH	AT5G14780.1 [13-25]	AT5G14780.1 1xPhospho [S15(100)]	formate dehydrogenase	AT5G14780.1	0	1446.54	13	33.6	4	4	4	4	4	4	4	4	4	4	4	4	73	79.4	98	186.3	65.6	75.5	82	79.6	96.6	80.5	100.1	55.1	155.8	59.9	52.5	88.3	144.1	159.1
ADANENSEESAHATPYSSDASGEIR	[R].ADANENSEESAHATPYSSDASGEIR.[S]	1xPhospho [S7(100)]	8.92505e-13	4.29844e-05	1	3	3	76	AT2G23140.1	PUB4	0	AT2G23140.1 [459-483]	AT2G23140.1 1xPhospho [S465(100)]	RING/U-box superfamily protein with ARM repeat domain-containing protein	AT2G23140.5; AT2G23140.1; AT2G23140.4	0	2688.07	25	44.55	4	4	4	4	4	4	4	4	4	4	4	4	85.4	86.5	127.7	66.4	119.1	79.2	63.7	159.8	76	81	92.6	106.7	79.7	104.5	89.9	176.4	85.7	80
ADANENSEESAHATPYSSDASGEIR	[R].ADANENSEESAHATPYSSDASGEIR.[S]	2xPhospho [S7(99.8); S10(99.8)]	0.197741	0.00868549	1	3	2	2	AT2G23140.1	PUB4	0	AT2G23140.1 [459-483]	AT2G23140.1 2xPhospho [S465(99.8); S468(99.8)]	RING/U-box superfamily protein with ARM repeat domain-containing protein	AT2G23140.5; AT2G23140.1; AT2G23140.4	0	2768.04	25	44.65	2	0	1	3	4	4	3	4	1	2	0	1	0	0	310.9	381.3	0	0	0	0	0	0	143.2	0	0	212.1	149.8	284.1	165.7	152.2
ADATVTTVHSHTKDPEAIIR	[K].ADATVTTVHSHTKDPEAIIR.[E]	1xPhospho [T12(100)]	7.32111e-05	4.29844e-05	1	1	2	6	AT3G12290.1	0	0	AT3G12290.1 [190-209]	AT3G12290.1 1xPhospho [T201(100)]	Amino acid dehydrogenase family protein	AT3G12290.1	1	2242.09	20	48.18	4	1	3	4	2	0	1	2	3	3	2	4	467.4	113	220.9	64.5	0	0	90	0	272.7	0	165.5	54.7	270.2	97.5	130.8	118.8	223.8	0
ADAVGVTVDGLFNK	[K].ADAVGVTVDGLFNK.[A]	1xPhospho [T7(100)]	1.53512e-08	4.29844e-05	1	1	1	180	AT3G46780.1	PTAC16	PTAC16	AT3G46780.1 [404-417]	AT3G46780.1 1xPhospho [T410(100)]	plastid transcriptionally active 16	AT3G46780.1	0	1485.7	14	92.97	4	4	4	4	4	4	4	4	4	4	4	4	129.8	98	104.9	88.9	125.9	70.6	89.6	88.9	102.3	83.8	89.5	77	108.3	94.9	91.4	114.7	104.6	95
ADDCIGPEVESLVASLPEGGVLLLENVR	[K].ADDCIGPEVESLVASLPEGGVLLLENVR.[F]	1xCarbamidomethyl [C4]; 1xPhospho [S11(100)]	1.03128e-06	4.29844e-05	1	1	1	4	AT3G12780.1	PGK1	PGK1	AT3G12780.1 [170-197]	AT3G12780.1 1xPhospho [S180(100)]	phosphoglycerate kinase 1	AT3G12780.1	0	3031.47	28		0	0	0	0	0	0	0	0	0	0	0	0	0	0	0	0	0	0	0	0	0	0	0	0	0	0	0	0	0	0
ADDEEDDDDDDDDVKEVDFLVKSPK	[K].ADDEEDDDDDDDDVKEVDFLVKSPK.[E]	1xPhospho [S23(100)]	6.13142e-09	4.29844e-05	1	1	1	21	AT3G58110.1	F9D24.20	0	AT3G58110.1 [314-338]	AT3G58110.1 1xPhospho [S336(100)]	hypothetical protein	AT3G58110.1	2	2948.17	25	79.21	3	2	2	3	3	3	2	3	3	3	3	3	67.3	0	125.8	240	0	0	110.3	144.2	0	0	179.3	103.4	0	199.2	110.4	214.8	46.5	0
ADDGTDNPDVSDPHQQIPSEIKR	[R].ADDGTDNPDVSDPHQQIPSEIKR.[Y]	1xPhospho [T5(100)]	0.000591308	4.29844e-05	1	1	1	1	AT4G02060.2	MCM7	PRL,MCM7	AT4G02060.2 [104-126]	AT4G02060.2 1xPhospho [T108(100)]	Minichromosome maintenance (MCM2/3/5) family protein	AT4G02060.2	1	2614.14	23	49.27	0	0	4	3	3	3	3	4	2	3	2	3	0	0	0	0	0	0	0	0	87	50.4	54.3	54.5	0	44.9	48.2	82.8	0	220.8
ADDLTSSVVGTPNYMCPELLADIPYGFK	[K].ADDLTSSVVGTPNYMCPELLADIPYGFK.[S]	1xCarbamidomethyl [C16]; 1xPhospho [S/T/Y]	3.52829e-07	4.29844e-05	1	1	4	13	AT3G44200.1	0	ATNEK6,NEK6,IBO1	AT3G44200.1 [160-187]		serine/threonine-protein kinase NEK5	AT3G44200.1	0	3153.42	28		0	0	0	0	0	0	0	0	0	0	0	0	0	0	0	0	0	0	0	0	0	0	0	0	0	0	0	0	0	0
ADDLTSSVVGTPNYMCPELLADIPYGFK	[K].ADDLTSSVVGTPNYMCPELLADIPYGFK.[S]	1xCarbamidomethyl [C16]; 1xOxidation [M15]; 1xPhospho [T/S/Y]	2.47682e-07	4.29844e-05	1	1	3	6	AT3G44200.1	0	ATNEK6,NEK6,IBO1	AT3G44200.1 [160-187]		serine/threonine-protein kinase NEK5	AT3G44200.1	0	3169.41	28		0	0	0	0	0	0	0	0	0	0	0	0	0	0	0	0	0	0	0	0	0	0	0	0	0	0	0	0	0	0
ADDQENHEHTPITAHEADEDDGFVSDGDEDTSDDGK	[K].ADDQENHEHTPITAHEADEDDGFVSDGDEDTSDDGK.[Y]	1xPhospho [S25(100)]	1.18916e-16	4.29844e-05	1	1	1	98	AT5G56360.1	PSL4	PSL4	AT5G56360.1 [379-414]	AT5G56360.1 1xPhospho [S403(100)]	calmodulin-binding protein	AT5G56360.1	0	3993.5	36	50.35	4	4	4	4	4	4	4	4	4	4	4	4	70.2	108.4	118.7	115.6	132.7	117.2	40	117.8	59.8	126.4	82.4	73.3	88.7	129.6	107.3	98.7	67.5	88
ADESPEKVTVVPK	[R].ADESPEKVTVVPK.[F]	1xPhospho [S4(100)]	8.35647e-09	4.29844e-05	1	2	2	361	AT3G25070.2	RIN4	RIN4	AT3G25070.2 [151-163]	AT3G25070.2 1xPhospho [S154(100)]	RPM1 interacting protein 4	AT3G25070.1; AT3G25070.2	1	1478.71	13	38.25	4	4	4	4	4	4	4	4	4	4	4	4	92.4	87.3	80.4	88	106.3	75.2	68.1	95.1	94.6	96.1	84.2	70.8	135.6	96.7	77.8	91.9	155.5	102
ADFASAAIATPPISK	[R].ADFASAAIATPPISK.[E]	2xPhospho [T10(100); S14(100)]	1.75803e-07	4.29844e-05	1	2	3	131	AT1G01540.2	0	0	AT1G01540.2 [58-72]	AT1G01540.2 2xPhospho [T67(100); S71(100)]	Protein kinase superfamily protein	AT1G01540.1; AT1G01540.2	0	1619.71	15	79.64	4	4	4	4	4	4	4	4	4	4	4	4	61.1	93.8	126.9	124.8	100.2	150	118.9	132.6	66.9	89.4	123	202.6	57.7	81.3	117.4	166.3	52.2	70.8
ADFASAAIATPPISKEIK	[R].ADFASAAIATPPISKEIK.[E]	2xPhospho [T10(100); S14(100)]	1.05738e-05	4.29844e-05	1	2	3	23	AT1G01540.2	0	0	AT1G01540.2 [58-75]	AT1G01540.2 2xPhospho [T67(100); S71(100)]	Protein kinase superfamily protein	AT1G01540.1; AT1G01540.2	1	1989.93	18	88.6	4	4	4	4	4	3	4	4	0	4	3	4	119.8	193.2	136.1	129.3	193	197.2	100.7	112.4	188.5	209	120.7	143.9	161.6	320.7	129.4	78.9	92.7	112.4
ADGSDSEEACLEVSEEAIK	[K].ADGSDSEEACLEVSEEAIK.[K]	1xCarbamidomethyl [C10]; 1xPhospho [S4(100)]	1.59067e-11	4.29844e-05	1	1	1	31	AT3G19740.1	0	0	AT3G19740.1 [304-322]	AT3G19740.1 1xPhospho [S307(100)]	P-loop containing nucleoside triphosphate hydrolases superfamily protein	AT3G19740.1	0	2118.84	19	73.4	4	4	4	4	3	4	4	3	4	4	4	4	43.6	58.6	37.3	119.7	140.8	103.9	51.2	166.8	122.9	101.4	81.8	174.7	76.4	78.6	78.7	104.3	156.5	140.8
ADGSDSEEACLEVSEEAIKK	[K].ADGSDSEEACLEVSEEAIKK.[I]	1xCarbamidomethyl [C10]; 1xPhospho [S4(100)]	1.60836e-11	4.29844e-05	1	1	2	40	AT3G19740.1	0	0	AT3G19740.1 [304-323]	AT3G19740.1 1xPhospho [S307(100)]	P-loop containing nucleoside triphosphate hydrolases superfamily protein	AT3G19740.1	1	2246.94	20	64.8	4	4	4	4	4	4	4	4	4	4	4	4	76.4	38.8	35.2	131.2	122.9	37.3	77.9	128.2	95.5	49.3	106.4	183.1	86	51	116.6	119.6	58.1	81
ADGSDSEEACLEVSEEAIKK	[K].ADGSDSEEACLEVSEEAIKK.[I]	1xCarbamidomethyl [C10]; 2xPhospho [S4(99.9); S6(99.9)]	0.0870194	0.00306813	1	1	2	2	AT3G19740.1	0	0	AT3G19740.1 [304-323]	AT3G19740.1 2xPhospho [S307(99.9); S309(99.9)]	P-loop containing nucleoside triphosphate hydrolases superfamily protein	AT3G19740.1	1	2326.9	20	68.73	0	1	3	1	1	3	2	2	3	4	4	4	0	0	0	0	0	140.3	0	0	113.6	112	0	125.7	0	200.3	0	0	193.8	0
ADGSGGENQERSSDQIELDDDDFQETRPKPK	[K].ADGSGGENQERSSDQIELDDDDFQETRPKPK.[R]	1xPhospho [S4(100)]	3.83337e-07	4.29844e-05	1	1	2	25	AT2G47980.1	SCC3	SCC3,ATSCC3	AT2G47980.1 [28-58]	AT2G47980.1 1xPhospho [S31(100)]	sister-chromatid cohesion protein 3	AT2G47980.1	1	3543.51	31	53.57	4	4	4	4	3	3	4	4	4	4	4	4	109	137.3	70.6	106.9	160.7	82.4	92.6	165.5	163.5	215.8	81.6	156.8	176.2	211.6	75.3	101	0	67.3
ADHASSTSLQSGGLGGAGVSPGIAAISVDK	[K].ADHASSTSLQSGGLGGAGVSPGIAAISVDK.[S]	1xPhospho [S20(100)]	1.32992e-06	4.29844e-05	1	1	1	2	AT3G21630.1	CERK1	CERK1,LYSMRLK1	AT3G21630.1 [277-306]	AT3G21630.1 1xPhospho [S296(100)]	chitin elicitor receptor kinase 1	AT3G21630.1	0	2790.33	30	88.83	4	1	2	3	3	2	3	3	3	4	4	4	181.1	84.4	121.5	111.5	0	0	0	69.8	89.7	0	132.2	0	76.7	0	146.1	121.5	207.7	0
ADKDEDEEENETSDDEAEPK	[K].ADKDEDEEENETSDDEAEPK.[A]	2xPhospho [T12(100); S13(100)]	0.000940344	4.29844e-05	1	1	1	1	AT5G10950.1	0	0	AT5G10950.1 [271-290]	AT5G10950.1 2xPhospho [T282(100); S283(100)]	Tudor/PWWP/MBT superfamily protein	AT5G10950.1	1	2454.82	20	25.37	1	1	1	0	3	3	4	4	1	2	1	0	0	0	0	150.2	0	0	0	126.3	0	0	0	181.9	0	0	0	0	0	301.2
ADLAIPITSHASLAR	[K].ADLAIPITSHASLAR.[Q]	1xPhospho [T/S]	0.107811	0.00425998	1	1	1	1	AT5G01600.1	0	ATFER1,FER1	AT5G01600.1 [73-87]		ferretin 1	AT5G01600.1	0	1615.82	15	65.08	0	0	0	0	1	4	4	3	0	0	0	2	0	0	0	0	0	0	0	0	0	0	0	0	0	0	0	0	1264.5	0
ADNGIQSVMSFSSVK	[R].ADNGIQSVMSFSSVK.[A]	1xPhospho [S]	0.000865601	4.29844e-05	1	1	2	4	AT5G16150.2	0	GLT1,PGLCT	AT5G16150.2 [61-75]		plastidic GLC translocator	AT5G16150.2	0	1649.72	15	89.23	3	3	3	0	4	2	4	3	0	4	1	4	0	99	51	67.9	122.7	152.1	154.4	0	140.3	0	92.8	254.2	0	0	0	0	196.1	167.3
ADNNNNNVDAFSDAGWSR	[K].ADNNNNNVDAFSDAGWSR.[E]	1xPhospho [S17(100)]	5.59612e-10	4.29844e-05	1	1	1	31	AT1G05150.1	0	0	AT1G05150.1 [171-188]	AT1G05150.1 1xPhospho [S187(100)]	Calcium-binding tetratricopeptide family protein	AT1G05150.1	0	2046.79	18	66.36	4	4	4	4	4	4	4	4	4	4	4	4	93.5	115.1	77.7	118	100.9	126.9	92.9	20.1	65.9	90.6	56.6	76	88.3	115.9	128.9	68.4	84.9	124.1
ADPNPASDVEDKFEESAPEVTK	[K].ADPNPASDVEDKFEESAPEVTK.[V]	1xPhospho [S7(100)]	0.0827432	0.00277823	1	1	1	4	AT1G56290.1	0	0	AT1G56290.1 [90-111]	AT1G56290.1 1xPhospho [S96(100)]	CwfJ-like family protein	AT1G56290.1	1	2455.05	22	88.1	4	3	3	4	2	3	2	3	3	4	3	4	97	117.8	153.2	174.4	0	126.5	112.8	128.4	0	151.4	170	120	99.8	145	98.9	135.8	0	0
ADPPRLDAARPTTPRPPSPLADAPR	[R].ADPPRLDAARPTTPRPPSPLADAPR.[L]	2xPhospho [S18(100); T]	0.0066252	8.33136e-05	1	2	1	8	AT2G43680.1	IQD14	IQD14	AT2G43680.1 [240-264]	AT2G43680.1 2xPhospho [S257(100); T]	IQ-domain 14	AT2G43680.5; AT2G43680.1	1	2795.34	25	74.36	3	4	4	3	3	3	3	2	0	0	0	0	0	180.8	161.3	128.8	94.6	328.2	79.3	105.4	503	500.2	138.4	144.3	278.2	271	139.6	0	0	362.3
ADQRGDEDDDVSPRPFGTQPK	[R].ADQRGDEDDDVSPRPFGTQPK.[T]	1xPhospho [S12(100)]	0.000134479	4.29844e-05	1	3	1	58	AT2G20960.4	pEARLI4	pEARLI4	AT2G20960.4 [135-155]	AT2G20960.4 1xPhospho [S146(100)]	phospholipase-like protein (PEARLI 4) family protein	AT2G20960.3; AT2G20960.4; AT2G20960.2	1	2410.03	21	39.82	4	4	4	4	4	4	4	4	4	4	4	4	78.9	75.8	59.8	117.6	95.4	89.8	59.5	98.8	51.4	100.5	79.2	68.8	112.7	99	81	112.1	129	95.7
ADQRGDEDDDVSPRPFGTQPKTPEHPLR	[R].ADQRGDEDDDVSPRPFGTQPKTPEHPLR.[T]	2xPhospho [S12(99.3); T22(100)]	0.000438792	4.29844e-05	1	3	2	21	AT2G20960.4	pEARLI4	pEARLI4	AT2G20960.4 [135-162]	AT2G20960.4 2xPhospho [S146(99.3); T156(100)]	phospholipase-like protein (PEARLI 4) family protein	AT2G20960.3; AT2G20960.4; AT2G20960.2	2	3320.44	28	49.84	4	4	4	4	4	4	4	4	4	4	4	4	146.6	111.2	72.2	115	83.6	66.1	66	100.4	97.6	134.2	47.8	56.5	85.7	95.2	102.1	85.6	125.9	213.9
ADSDEEAEFDVEGR	[K].ADSDEEAEFDVEGR.[L]	1xPhospho [S3(100)]	6.16542e-09	4.29844e-05	1	1	1	28	AT2G34357.1	0	0	AT2G34357.1 [1128-1141]	AT2G34357.1 1xPhospho [S1130(100)]	ARM repeat superfamily protein	AT2G34357.1	0	1648.6	14	52.77	4	4	4	4	4	4	4	4	4	4	4	4	45.6	110.5	70	124.2	98.7	114.9	81.7	142	86.5	117.7	105.4	129.8	101.1	111.7	116.4	108	82.7	77.1
ADSDEVTAPPAAAIAGSQPVGVNIAELVLVR	[K].ADSDEVTAPPAAAIAGSQPVGVNIAELVLVR.[G]	1xPhospho [S3(99)]	0.00992115	0.000165974	1	2	2	9	AT5G07350.1	TSN1	Tudor1,AtTudor1,TSN1	AT5G07350.1 [489-519]	AT5G07350.1 1xPhospho [S491(99)]	TUDOR-SN protein 1	AT5G07350.1; AT5G07350.2	0	3110.58	31	125.76	0	0	2	1	3	3	2	4	0	1	2	3	0	0	0	0	0	0	0	0	0	227.4	0	219.6	0	158.7	0	0	381.4	0
ADSEEAITIQTPR	[R].ADSEEAITIQTPR.[F]	1xPhospho [T11(99)]	8.5941e-05	4.29844e-05	2	2	4	24	AT2G25480.2; AT2G25480.1	0	0	AT2G25480.2 [277-289]; AT2G25480.1 [276-288]	AT2G25480.2 1xPhospho [T287(99)]; AT2G25480.1 1xPhospho [T286(99)]	TPX2 (targeting protein for Xklp2) protein family TPX2 (targeting protein for Xklp2) protein family	AT2G25480.2; AT2G25480.1	0	1510.68	13	49.86	4	4	4	4	4	4	4	4	4	4	4	4	105.7	102	148	158.6	109.2	93.6	72.3	124.8	99.1	120.4	54.5	154.4	104.4	152.3	171.3	170.9	70.8	65.7
ADSEPINLSR	[R].ADSEPINLSR.[N]	1xPhospho [S3(100)]	0.00212699	4.29844e-05	1	1	1	20	AT5G58530.1	MQJ2.15	0	AT5G58530.1 [76-85]	AT5G58530.1 1xPhospho [S78(100)]	Glutaredoxin family protein	AT5G58530.1	0	1181.52	10	45.58	3	4	4	4	3	4	4	3	4	3	4	3	171	120.6	0	93.5	154	155	117.3	220.7	136	136.2	200.2	67.2	140.5	387.6	113.8	22.4	72.8	65.7
ADSESSPMTQSLSR	[R].ADSESSPMTQSLSR.[S]	1xPhospho [S3(100)]	0.00828788	0.00012436	1	1	3	4	AT4G29190.1	0	0	AT4G29190.1 [222-235]	AT4G29190.1 1xPhospho [S224(100)]	Zinc finger C-x8-C-x5-C-x3-H type family protein	AT4G29190.1	0	1575.64	14	42.94	2	1	0	1	0	0	2	0	1	0	0	1	991	0	186.7	0	0	0	0	753.3	0	0	0	0	643.1	0	0	0	0	0
ADSESSPMTQSLSR	[R].ADSESSPMTQSLSR.[S]	1xOxidation [M8]; 1xPhospho [S3(100)]	0.00899438	0.00012436	1	1	3	5	AT4G29190.1	0	0	AT4G29190.1 [222-235]	AT4G29190.1 1xPhospho [S224(100)]	Zinc finger C-x8-C-x5-C-x3-H type family protein	AT4G29190.1	0	1591.63	14	28.52	4	3	4	3	3	4	3	4	4	4	4	4	114.5	108.7	143.9	104.2	41.2	40	0	103.6	48.8	88.8	17.9	115	0	103	82.2	155.7	0	126.6
ADSFKGISDDDSTQTGMK	[R].ADSFKGISDDDSTQTGMK.[T]	1xPhospho [S3(100)]	8.03924e-09	4.29844e-05	1	2	1	10	AT1G71710.1	IP5P3	0	AT1G71710.1 [304-321]	AT1G71710.1 1xPhospho [S306(100)]	DNAse I-like superfamily protein	AT1G71710.2; AT1G71710.1	1	1982.8	18	46.08	4	3	3	3	4	4	4	4	4	3	2	3	157.8	75.1	121.6	199.7	0	92.4	83.1	114.3	0	93.2	87.2	52.9	0	84.2	76	29	101.5	191.3
ADSFKGISDDDSTQTGMK	[R].ADSFKGISDDDSTQTGMK.[T]	1xOxidation [M17]; 1xPhospho [S3(100)]	2.56036e-07	4.29844e-05	1	2	2	28	AT1G71710.1	IP5P3	0	AT1G71710.1 [304-321]	AT1G71710.1 1xPhospho [S306(100)]	DNAse I-like superfamily protein	AT1G71710.2; AT1G71710.1	1	1998.8	18	37.61	4	2	2	3	4	4	4	4	4	4	4	4	54.7	15.6	84.3	59.1	0	0	45.3	55.6	0	14.5	31.2	0	26.5	0	58.8	56.5	279.1	369.6
ADSGSKIVDSLK	[R].ADSGSKIVDSLK.[A]	2xPhospho [S3(100); S5(100)]	0.0317224	0.000821432	1	1	1	3	AT1G17210.1	ARABIDOPSIS IAP-LIKE PROTEIN	ATILP1,ILP1	AT1G17210.1 [773-784]	AT1G17210.1 2xPhospho [S775(100); S777(100)]	IAP-like protein 1	AT1G17210.1	1	1379.59	12	59.08	4	3	2	4	3	2	3	2	4	3	3	4	198.5	182	259.2	45.5	0	146.4	96.1	38.6	0	118.9	0	58.5	124.3	86.7	87.4	55.4	0	68.1
ADSTGDENDQVEDFALVQYIENSK	[K].ADSTGDENDQVEDFALVQYIENSK.[C]	1xPhospho [S/T/Y]	5.59176e-16	4.29844e-05	1	1	2	109	AT4G26450.2	0	0	AT4G26450.2 [383-406]		hypothetical protein	AT4G26450.2	0	2767.16	24	114.24	4	4	4	4	4	4	4	4	3	4	4	4	31.3	92.6	103.7	89.3	58.1	109.7	74.4	86.4	99.3	123.9	132.4	121.1	89.4	94.5	121.2	116.3	66.6	85.9
ADSVEGTVVDR	[R].ADSVEGTVVDR.[D]	1xPhospho [S3(100)]	0.000314981	4.29844e-05	1	1	1	121	AT1G17210.1	ARABIDOPSIS IAP-LIKE PROTEIN	ATILP1,ILP1	AT1G17210.1 [503-513]	AT1G17210.1 1xPhospho [S505(100)]	IAP-like protein 1	AT1G17210.1	0	1227.53	11	35.73	4	4	4	4	4	4	4	4	4	4	4	4	98.8	61.7	76.4	105.1	56.9	63.7	48.2	92.2	120.9	139.6	88.9	124.9	74.8	66.8	60.7	68.8	114.3	89.8
ADSVEGTVVDRDGDEVNDDSAGPSK	[R].ADSVEGTVVDRDGDEVNDDSAGPSK.[R]	1xPhospho [S3(100)]	3.26295e-13	4.29844e-05	1	1	1	115	AT1G17210.1	ARABIDOPSIS IAP-LIKE PROTEIN	ATILP1,ILP1	AT1G17210.1 [503-527]	AT1G17210.1 1xPhospho [S505(100)]	IAP-like protein 1	AT1G17210.1	1	2614.08	25	49.57	4	4	4	4	4	4	4	4	4	4	4	4	101.2	94.3	148.6	105.4	131.4	100.2	74.8	127.3	111.5	95.8	80.6	91.3	154.3	152.6	141.4	148.5	60	61.7
ADSVEGTVVDRDGDEVNDDSAGPSKR	[R].ADSVEGTVVDRDGDEVNDDSAGPSKR.[T]	1xPhospho [S20(100)]	7.15244e-15	4.29844e-05	1	1	3	186	AT1G17210.1	ARABIDOPSIS IAP-LIKE PROTEIN	ATILP1,ILP1	AT1G17210.1 [503-528]	AT1G17210.1 1xPhospho [S522(100)]	IAP-like protein 1	AT1G17210.1	2	2770.18	26	43.82	4	4	4	4	4	4	4	4	4	4	4	4	107.9	138.3	107.1	169.8	176.9	130.9	80.5	173	105.9	142.1	59.1	118	128	171.7	110	152.5	85.9	93
ADSVEGTVVDRDGDEVNDDSAGPSKR	[R].ADSVEGTVVDRDGDEVNDDSAGPSKR.[T]	2xPhospho [S3(100); S20(100)]	5.50549e-08	4.29844e-05	1	1	3	39	AT1G17210.1	ARABIDOPSIS IAP-LIKE PROTEIN	ATILP1,ILP1	AT1G17210.1 [503-528]	AT1G17210.1 2xPhospho [S505(100); S522(100)]	IAP-like protein 1	AT1G17210.1	2	2850.15	26	47.22	4	4	4	4	4	4	4	4	4	4	4	4	82.3	92.7	95.3	217	131.2	103.7	95.9	115.7	106	118.8	89.5	125.1	97.7	141.4	148.4	102.4	85.5	80.1
ADTLDFSK	[R].ADTLDFSK.[W]	1xPhospho [T3(100)]	0.00415936	8.33136e-05	1	2	3	151	AT3G63260.1	F16M2_110	ATMRK1	AT3G63260.1 [39-46]	AT3G63260.1 1xPhospho [T41(100)]	Protein kinase superfamily protein	AT3G63260.1; AT3G63260.2	0	976.402	8	40.42	4	4	4	4	4	4	4	4	4	4	4	4	97.9	122.9	78.9	116.4	115.8	77.6	68.2	97	130.9	108.1	86.6	65.5	188.9	112.6	61.5	82.7	156.2	68
ADTPIAENEIR	[K].ADTPIAENEIR.[I]	1xPhospho [T3(100)]	0.0678657	0.00205758	1	1	1	4	AT1G20220.1	0	0	AT1G20220.1 [12-22]	AT1G20220.1 1xPhospho [T14(100)]	Alba DNA/RNA-binding protein	AT1G20220.1	0	1308.58	11	44.18	3	2	4	4	2	2	3	3	2	4	3	3	0	88.4	85.5	194.8	0	63.8	0	147.2	107.7	147.1	132	139	115.3	74.1	90.8	194.8	0	0
ADTPIDANEIR	[K].ADTPIDANEIR.[I]	1xPhospho [T3(100)]	0.0263409	0.000749521	1	1	1	15	AT1G76010.2	0	0	AT1G76010.2 [12-22]	AT1G76010.2 1xPhospho [T14(100)]	Alba DNA/RNA-binding protein	AT1G76010.2	0	1294.57	11	42.72	4	4	4	4	3	4	3	4	4	4	4	4	102.6	81.9	71.9	70.1	96.8	86.9	68.8	71.8	108	102.9	110.5	79.4	140.6	102	84.7	82.3	102	125.9
ADVITVVVTDDDSVEK	[K].ADVITVVVTDDDSVEK.[E]	1xPhospho [T9(100)]	1.30427e-07	4.29844e-05	1	1	3	21	AT3G21670.1	NPF6.4	0	AT3G21670.1 [559-574]	AT3G21670.1 1xPhospho [T567(100)]	Major facilitator superfamily protein	AT3G21670.1	0	1784.82	16	78.54	3	4	4	4	4	4	4	4	4	4	4	4	149.5	118.6	0	25.4	192.4	99.7	141.5	60.6	189.6	146.7	109.5	62.9	186.8	121.1	80.1	169.1	33.7	62.9
ADVITVVVTDDDSVEKEVTK	[K].ADVITVVVTDDDSVEKEVTK.[K]	2xPhospho [T9(100); S13(99.3)]	2.28021e-05	4.29844e-05	1	1	4	18	AT3G21670.1	NPF6.4	0	AT3G21670.1 [559-578]	AT3G21670.1 2xPhospho [T567(100); S571(99.3)]	Major facilitator superfamily protein	AT3G21670.1	1	2322.04	20	90.09	3	4	4	4	4	3	4	4	4	3	4	4	117.1	90.6	0	59.6	118	124.4	83.7	50.6	54.2	75	121.4	172.7	57.5	182.7	110.4	108.1	137.9	41.9
ADVITVVVTDDDSVEKEVTKK	[K].ADVITVVVTDDDSVEKEVTKK.[E]	2xPhospho [T9(100); S13(99.2)]	0.00559177	8.33136e-05	1	1	1	9	AT3G21670.1	NPF6.4	0	AT3G21670.1 [559-579]	AT3G21670.1 2xPhospho [T567(100); S571(99.2)]	Major facilitator superfamily protein	AT3G21670.1	2	2450.14	21	82.97	1	4	4	3	2	4	2	2	3	3	1	3	0	0	0	124.4	34	114	191.7	55.4	19.4	62	132	368.6	0	173.2	251	235.4	28.6	0
ADVLSEDSPGEGR	[K].ADVLSEDSPGEGR.[K]	1xPhospho [S8(100)]	0.000167754	4.29844e-05	1	2	3	40	AT3G54760.2	0	0	AT3G54760.2 [460-472]	AT3G54760.2 1xPhospho [S467(100)]	dentin sialophosphoprotein-like protein	AT3G54760.1; AT3G54760.2	0	1411.57	13	35.02	4	4	4	4	4	4	4	4	4	4	4	4	104.5	84.2	89.9	101.4	94.2	74.1	72.5	119.7	99.1	81.1	81.9	87.2	111.6	92.6	86	88.8	158.3	100.5
ADVSTGGGSQTTVPEFGTSSK	[K].ADVSTGGGSQTTVPEFGTSSK.[S]	1xPhospho [T/S]	0.189838	0.008219	1	4	1	1	AT4G24680.2	MOS1	MOS1	AT4G24680.2 [975-995]		modifier of snc1	AT4G24680.3; AT4G24680.4; AT4G24680.2; AT4G24680.1	0	2092.91	21	58.64	0	0	0	0	0	0	0	0	4	0	0	0	0	0	0	0	0	0	0	0	0	0	0	0	0	0	0	0	0	0
ADYEGSPVR	[R].ADYEGSPVR.[E]	1xPhospho [S6(99.6)]	0.159267	0.00654367	1	1	1	1	AT5G16780.3	DOT2	DOT2,MDF	AT5G16780.3 [17-25]	AT5G16780.3 1xPhospho [S22(99.6)]	SART-1 family	AT5G16780.3	0	1073.43	9	24.19	3	0	0	0	3	3	3	4	3	3	3	3	0	217	176.8	370.8	0	0	0	0	0	0	0	0	0	0	0	0	146.4	157.6
AEAAGERSNTYDVGPVTR	[R].AEAAGERSNTYDVGPVTR.[K]	1xPhospho [S8(99.6)]	1.95275e-07	4.29844e-05	1	1	2	50	AT3G10730.1	SUN2	SUN2,ATSUN2	AT3G10730.1 [56-73]	AT3G10730.1 1xPhospho [S63(99.6)]	SAD1/UNC-84 domain protein 2	AT3G10730.1	1	1972.88	18	40.62	4	4	4	4	4	4	4	4	4	4	4	4	112.4	66.6	62.1	90.2	51.2	56.5	81.4	96.8	43	58.7	125.9	72.1	55.2	59.6	72.9	100	157.9	231.4
AEAAGERSNTYDVGPVTR	[R].AEAAGERSNTYDVGPVTR.[K]	2xPhospho [S8(100); T10(100)]	8.1758e-07	4.29844e-05	1	1	3	36	AT3G10730.1	SUN2	SUN2,ATSUN2	AT3G10730.1 [56-73]	AT3G10730.1 2xPhospho [S63(100); T65(100)]	SAD1/UNC-84 domain protein 2	AT3G10730.1	1	2052.84	18	42.65	4	4	4	4	4	4	4	4	4	4	4	4	59.7	41.4	65	106.3	81.4	59.2	67.7	91.5	70.3	42	60.3	94.6	103.4	47.9	62.2	93.6	249.4	133.8
AEALAALNSAFNSSSNRPAYSSQDR	[R].AEALAALNSAFNSSSNRPAYSSQDR.[L]	1xPhospho [S/Y]	4.76835e-08	4.29844e-05	1	1	7	73	AT2G41740.2	VLN2	VLN2,ATVLN2	AT2G41740.2 [758-782]		villin 2	AT2G41740.2	0	2707.21	25	83.87	4	3	3	4	4	3	3	4	4	4	4	4	167.1	130.1	112.3	242	0	96.1	98.5	76.5	0	44.4	132.7	79.8	33.8	81.3	123.2	92.9	68.9	142.5
AEALAALNSAFNSSSNRPAYSSQDRLNESHDGPR	[R].AEALAALNSAFNSSSNRPAYSSQDRLNESHDGPR.[Q]	1xPhospho [S21(97)]	2.19951e-06	4.29844e-05	1	1	7	95	AT2G41740.2	VLN2	VLN2,ATVLN2	AT2G41740.2 [758-791]	AT2G41740.2 1xPhospho [S778(97)]	villin 2	AT2G41740.2	1	3712.67	34	79.56	4	4	4	4	4	4	4	4	4	4	4	4	143.1	95.1	134.5	95.3	45	55.3	52.3	78.6	55.8	32.8	133.3	80.6	111	67.8	58	71.2	341.4	94.4
AEALAALSSAFNSSSSSTKSPPPPRPVGTSQASQR	[R].AEALAALSSAFNSSSSSTKSPPPPRPVGTSQASQR.[A]	1xPhospho [S20(98.5)]	1.42453e-09	4.29844e-05	1	1	4	209	AT2G41740.2	VLN2	VLN2,ATVLN2	AT2G41740.2 [794-828]	AT2G41740.2 1xPhospho [S813(98.5)]	villin 2	AT2G41740.2	1	3551.71	35	84.57	4	4	4	4	4	4	4	4	4	4	4	4	126.8	128.9	140.8	133	35.9	126.1	106.1	112.1	25	128	144.5	96.3	42.9	148.1	141.6	120.8	37.7	84.8
AEALAALTSAFNSSPSSKSPPR	[R].AEALAALTSAFNSSPSSKSPPR.[R]	1xPhospho [S/T]	3.40066e-14	4.29844e-05	1	1	4	207	AT3G57410.7	VLN3	VLN3,ATVLN3	AT3G57410.7 [796-817]		villin 3	AT3G57410.7	1	2269.09	22	93.17	4	4	4	4	4	4	4	4	4	4	4	4	90.9	90.9	89.4	122.7	112.7	78.4	88.9	128.6	91.7	90	100.8	79.4	121.5	92	96.4	109.3	64.4	103.2
AEALAALTSAFNSSPSSKSPPRR	[R].AEALAALTSAFNSSPSSKSPPRR.[S]	1xPhospho [S19(98.6)]	9.38038e-13	4.29844e-05	1	1	8	476	AT3G57410.7	VLN3	VLN3,ATVLN3	AT3G57410.7 [796-818]	AT3G57410.7 1xPhospho [S814(98.6)]	villin 3	AT3G57410.7	2	2425.19	23	84.09	4	4	4	4	4	4	4	4	4	4	4	4	125.6	87.3	120.6	91	79.2	69.1	22.8	100.2	50.3	86.3	115.8	75	50.2	101.2	115.7	113.4	36.9	156.8
AEALAALTSAFNSSPSSKSPPRR	[R].AEALAALTSAFNSSPSSKSPPRR.[S]	2xPhospho [S19(99.8); S/T]	2.05779e-08	4.29844e-05	1	1	4	81	AT3G57410.7	VLN3	VLN3,ATVLN3	AT3G57410.7 [796-818]	AT3G57410.7 2xPhospho [S814(99.8); S/T]	villin 3	AT3G57410.7	2	2505.15	23	87.13	4	4	4	4	4	4	4	4	4	4	4	4	87.1	88.5	92.1	112	82.4	81.2	71	92.8	82.4	56.2	82.6	90.7	61.4	71.4	63.2	105	73.9	84.4
AEAPFSSNSSEHSPGR	[R].AEAPFSSNSSEHSPGR.[W]	1xPhospho [S13(100)]	2.62452e-08	4.29844e-05	1	1	2	36	AT1G10850.1	0	0	AT1G10850.1 [632-647]	AT1G10850.1 1xPhospho [S644(100)]	Leucine-rich repeat protein kinase family protein	AT1G10850.1	0	1739.7	16	29.69	4	4	4	4	4	4	4	4	4	4	4	4	102.9	83.2	66.2	127.5	94.6	56.1	77	139.4	119.5	75.3	131.5	109.1	96	86.1	87.5	118.3	144.9	105.9
AEATSAAPSSSSSSPPPPPSASGPTTR	[R].AEATSAAPSSSSSSPPPPPSASGPTTR.[S]	1xPhospho [S14(100)]	1.80115e-12	4.29844e-05	1	1	3	150	AT4G38600.3	UPL3	KAK,UPL3	AT4G38600.3 [9-35]	AT4G38600.3 1xPhospho [S22(100)]	HECT ubiquitin protein ligase family protein KAK	AT4G38600.3	0	2562.14	27	42.67	4	4	4	4	4	4	4	4	4	4	4	4	130.2	113.6	66.5	90.9	128.1	91.5	111.3	88.7	138.8	72.8	95.7	53.7	151.1	79	103	72.8	98.6	90.3
AEATSAAPSSSSSSPPPPPSASGPTTR	[R].AEATSAAPSSSSSSPPPPPSASGPTTR.[S]	2xPhospho [S13(96.2); S14(99.9)]	8.88044e-09	4.29844e-05	1	1	3	17	AT4G38600.3	UPL3	KAK,UPL3	AT4G38600.3 [9-35]	AT4G38600.3 2xPhospho [S21(96.2); S22(99.9)]	HECT ubiquitin protein ligase family protein KAK	AT4G38600.3	0	2642.1	27	44.08	4	4	4	4	4	4	2	4	4	4	4	4	122.1	88.6	144.3	108.4	99.3	85.3	116.2	66.4	122.8	192	145.9	96.7	109.1	149.3	72.4	106.1	98.7	33.2
AEAVEGAATSDDDLK	[K].AEAVEGAATSDDDLK.[A]	1xPhospho [T/S]	0.000966664	4.29844e-05	1	1	1	23	AT1G75950.1	0	SKP1,ASK1,ATSKP1,SKP1A,UIP1	AT1G75950.1 [70-84]		S phase kinase-associated protein 1	AT1G75950.1	0	1571.65	15	37.31	4	4	4	4	4	3	4	3	4	4	4	4	77.1	52.7	110.9	135.9	65.2	56.7	68.4	123.7	59.2	81.1	540.1	96.8	94.1	57.9	91.1	82.1	80.3	80.6
AEDDQEEPDFEVVDKGVEFDDDLETEKSDGTIGER	[R].AEDDQEEPDFEVVDKGVEFDDDLETEKSDGTIGER.[S]	1xPhospho [S28(95.1)]	0.072521	0.00223856	1	1	1	1	AT1G42550.1	PMI1	PMI1	AT1G42550.1 [380-414]	AT1G42550.1 1xPhospho [S407(95.1)]	plastid movement impaired1	AT1G42550.1	2	4037.68	35		0	0	0	0	0	0	0	0	0	0	0	0	0	0	0	0	0	0	0	0	0	0	0	0	0	0	0	0	0	0
AEDDQEEPDFEVVDKGVEFDDDLETEKSDGTIGER	[R].AEDDQEEPDFEVVDKGVEFDDDLETEKSDGTIGER.[S]	2xPhospho [S28(99.1); T31(100)]	0.00028047	4.29844e-05	1	1	3	12	AT1G42550.1	PMI1	PMI1	AT1G42550.1 [380-414]	AT1G42550.1 2xPhospho [S407(99.1); T410(100)]	plastid movement impaired1	AT1G42550.1	2	4117.65	35	100.83	3	1	4	3	3	3	2	2	0	0	0	0	0	273.1	174.5	212.5	0	301.2	0	0	123.3	329.2	266.3	218.7	104.2	318.3	277.9	0	86.4	475.7
AEDEEDASDFEPEENGVEEDIDEGEDDENDNSGGAGK	[R].AEDEEDASDFEPEENGVEEDIDEGEDDENDNSGGAGK.[S]	1xPhospho [S8(100)]	2.66564e-16	4.29844e-05	1	1	1	168	AT1G47970.1	0	0	AT1G47970.1 [133-169]	AT1G47970.1 1xPhospho [S140(100)]	nucleolin	AT1G47970.1	0	4037.45	37	84.72	4	4	4	4	4	4	4	4	4	4	4	4	32.5	60.1	51.2	20.7	36.5	68.8	45	26.4	52.1	111.6	99.5	42.9	22.4	87.7	37.7	24.1	224.1	179.9
AEDEEDASDFEPEENGVEEDIDEGEDDENDNSGGAGK	[R].AEDEEDASDFEPEENGVEEDIDEGEDDENDNSGGAGK.[S]	2xPhospho [S8(100); S32(100)]	3.44025e-10	4.29844e-05	1	1	1	3	AT1G47970.1	0	0	AT1G47970.1 [133-169]	AT1G47970.1 2xPhospho [S140(100); S164(100)]	nucleolin	AT1G47970.1	0	4117.41	37	87.51	0	0	0	0	2	1	1	1	2	1	1	1	0	0	0	0	0	0	0	0	0	0	0	0	0	0	0	0	270.1	0
AEDEEDASDFEPEENGVEEDIDEGEDDENDNSGGAGKSEAPPK	[R].AEDEEDASDFEPEENGVEEDIDEGEDDENDNSGGAGKSEAPPK.[R]	1xPhospho [S8(100)]	6.45956e-12	4.29844e-05	1	1	1	11	AT1G47970.1	0	0	AT1G47970.1 [133-175]	AT1G47970.1 1xPhospho [S140(100)]	nucleolin	AT1G47970.1	1	4646.76	43	80.72	0	0	0	1	2	1	2	2	0	2	1	1	0	0	0	0	0	0	0	0	0	0	0	0	0	0	260.6	0	0	660.1
AEEALNISPSAENSK	[K].AEEALNISPSAENSK.[R]	1xPhospho [S14(98.7)]	0.11214	0.00432558	1	1	2	5	AT1G68790.1	CRWN3	LINC3	AT1G68790.1 [757-771]	AT1G68790.1 1xPhospho [S770(98.7)]	little nuclei3	AT1G68790.1	0	1639.72	15	48.46	0	2	4	4	4	3	3	3	4	4	4	3	0	0	0	0	0	0	51.9	82.5	83.4	74.1	52.5	101.4	126.9	72.3	156.5	108.4	22	369.4
AEEGNTEAESEEFVAEIADTEGNVEEVVEAKPTR	[R].AEEGNTEAESEEFVAEIADTEGNVEEVVEAKPTR.[K]	1xPhospho [T6(100)]	4.73222e-24	4.29844e-05	1	1	3	97	AT4G17560.1	0	0	AT4G17560.1 [72-105]	AT4G17560.1 1xPhospho [T77(100)]	Ribosomal protein L19 family protein	AT4G17560.1	0	3758.64	34	118.57	4	3	4	4	4	4	4	4	4	4	4	4	64.9	69.8	59.4	104	45.9	44.6	88.2	0	69.7	38	29.4	52.6	135.3	94	115.6	42.5	176	157.7
AEESFITAHPSLDESAIHVLCGLGDGDHEEPVYDSSPPSGSR	[R].AEESFITAHPSLDESAIHVLCGLGDGDHEEPVYDSSPPSGSR.[F]	1xCarbamidomethyl [C21]; 1xPhospho [S/T/Y]	1.75249e-10	4.29844e-05	1	1	2	33	AT5G17910.1	MPI7.8	0	AT5G17910.1 [719-760]		cardiomyopathy-associated protein	AT5G17910.1	0	4544.98	42	109.3	4	4	3	4	1	2	3	2	4	3	4	2	83.4	79.5	39	181.6	82.3	181.6	101.3	123	57.2	241.8	0	254.1	266.1	37.2	358.2	68.3	0	152.4
AEESTEGETEAVVENAVETEAEGEGEATVAAEEAKPPWK	[K].AEESTEGETEAVVENAVETEAEGEGEATVAAEEAKPPWK.[T]	1xPhospho [T19(100)]	2.51433e-19	4.29844e-05	1	1	1	23	AT5G47190.1	0	0	AT5G47190.1 [72-110]	AT5G47190.1 1xPhospho [T90(100)]	Ribosomal protein L19 family protein	AT5G47190.1	0	4153.81	39	104.28	3	1	1	0	3	1	1	1	3	1	0	1	423.3	509	0	409.9	0	0	0	186.9	280.9	0	0	0	0	0	0	0	0	87
AEGKENSRDDDELADASDSETK	[K].AEGKENSRDDDELADASDSETK.[S]	1xPhospho [S17(100)]	3.10296e-17	4.29844e-05	1	1	2	109	AT5G63420.1	RNJ	emb2746	AT5G63420.1 [789-810]	AT5G63420.1 1xPhospho [S805(100)]	RNA-metabolising metallo-beta-lactamase family protein	AT5G63420.1	2	2461.98	22	24.41	4	4	4	4	4	4	4	4	4	4	4	4	130.6	166.9	231.4	141.7	96.8	148.5	91.5	142.3	84.3	114.4	102.7	173.8	103.9	125.3	134.4	84.3	109.6	209.5
AEGLGLTLSSLEK	[K].AEGLGLTLSSLEK.[L]	1xPhospho [T7(100)]	1.14881e-05	4.29844e-05	1	1	1	12	AT1G74730.1	0	0	AT1G74730.1 [102-114]	AT1G74730.1 1xPhospho [T108(100)]	transmembrane protein%2C putative (DUF1118)	AT1G74730.1	0	1397.69	13	96.37	4	4	4	4	4	4	4	4	4	4	4	4	95.5	102.1	93.9	147	165.7	48.3	91	165.8	147.3	98.8	140.5	144	142.9	94.2	87.5	140.5	134.2	45.7
AEGNESGEDDDFLR	[K].AEGNESGEDDDFLR.[V]	1xPhospho [S6(100)]	6.79263e-08	4.29844e-05	1	4	1	160	AT3G24080.1	0	0	AT3G24080.1 [173-186]	AT3G24080.1 1xPhospho [S178(100)]	KRR1 family protein	AT3G24080.3; AT3G24080.2; AT3G24080.4; AT3G24080.1	0	1633.6	14	49.64	4	4	4	4	4	4	4	4	4	4	4	4	52.6	70.3	72.5	117.6	169.7	76.6	51.1	111.8	146.9	90.5	77.6	124.4	129.1	76.8	68.7	83.4	89.3	67.8
AEGQNTGNFITDRPSTK	[R].AEGQNTGNFITDRPSTK.[V]	1xPhospho [S15(99.6)]	9.78627e-06	4.29844e-05	1	2	2	30	AT2G03680.2	SPR1	SPR1,SKU6	AT2G03680.2 [84-100]	AT2G03680.2 1xPhospho [S98(99.6)]	spiral1	AT2G03680.2; AT1G69230.1	0	1915.85	17	45.8	4	4	4	4	4	4	4	4	4	4	4	4	87.2	120.3	136.5	175.5	69.9	102.9	35.1	63.5	86.4	110.7	45.8	44.2	115.8	88.7	69.1	122.5	128.7	126.7
AEIEGGDGEDLDGDGSGSEEEKEERPVK	[K].AEIEGGDGEDLDGDGSGSEEEKEERPVK.[A]	2xPhospho [S16(100); S18(100)]	2.06866e-10	4.29844e-05	1	3	1	159	AT3G19080.3	0	0	AT3G19080.3 [81-108]	AT3G19080.3 2xPhospho [S96(100); S98(100)]	SWIB complex BAF60b domain-containing protein	AT3G19080.3; AT3G19080.2; AT3G19080.1	1	3093.21	28	46.28	4	4	4	4	4	4	4	4	4	4	4	4	48.9	105.4	97.5	95	127.3	128.9	84.1	111	91.2	126.8	159.7	114.7	105.9	142.8	94.1	124.4	99.4	63.4
AEKDEVSDDEATIEQTLK	[K].AEKDEVSDDEATIEQTLK.[S]	1xPhospho [S7(100)]	1.51026e-06	4.29844e-05	1	1	1	27	AT1G58200.1	MSL3	MSL3	AT1G58200.1 [593-610]	AT1G58200.1 1xPhospho [S599(100)]	MSCS-like 3	AT1G58200.1	1	2100.92	18	69.88	4	4	4	4	4	4	4	4	4	4	4	4	80.8	129.8	79.7	99.3	143.8	120.3	48.4	66.7	109.3	119.9	90.7	85.8	148.6	142.2	88	81.2	132.1	65.2
AELESEPDAIPDPKPETEPETK	[K].AELESEPDAIPDPKPETEPETK.[G]	1xPhospho [S5(100)]	4.41319e-08	4.29844e-05	1	1	1	3	AT5G53140.2	0	0	AT5G53140.2 [393-414]	AT5G53140.2 1xPhospho [S397(100)]	Protein phosphatase 2C family protein	AT5G53140.2	0	2502.12	22	64.24	4	4	4	4	4	4	4	4	4	4	4	4	71	59.9	131.8	138.2	129.2	65.5	85.8	151.7	109	61.6	90.4	87.5	168.4	73.6	101.6	168.9	35.5	63
AELVELLGSDSS	[K].AELVELLGSDSS.[-]	1xPhospho [S11(100)]	1.17761e-06	4.29844e-05	1	3	2	390	AT1G06190.5	RHON1	0	AT1G06190.5 [393-404]	AT1G06190.5 1xPhospho [S403(100)]	Rho termination factor	AT1G06190.5; AT1G06190.4; AT1G06190.1	0	1299.57	12	97.64	4	4	4	4	4	4	4	4	4	4	4	4	81.8	108	80.3	85.7	127.1	116.6	75.3	82.2	85.4	104.4	57.8	91.4	99.4	100.2	58.6	78.3	297.9	107.1
AEMDEGASDEIDVK	[K].AEMDEGASDEIDVK.[I]	1xOxidation [M3]; 1xPhospho [S8(100)]	0.00136857	4.29844e-05	1	1	1	2	AT1G03970.1	GBF4	GBF4	AT1G03970.1 [122-135]	AT1G03970.1 1xPhospho [S129(100)]	G-box binding factor 4	AT1G03970.1	0	1604.6	14	38.91	2	4	4	4	2	2	1	3	3	4	4	4	0	0	104.1	110.4	95.6	89.8	59.7	121.1	137.4	94.2	106.4	150.9	136.5	131.6	116.7	204.1	208.7	0
AEMGVEGTPPPASK	[R].AEMGVEGTPPPASK.[S]	1xPhospho [T8(100)]	2.73599e-07	4.29844e-05	1	1	1	196	AT4G15802.1	HSBP	HSBP,AtHSBP	AT4G15802.1 [61-74]	AT4G15802.1 1xPhospho [T68(100)]	heat shock factor binding protein	AT4G15802.1	0	1450.63	14	34.75	4	4	4	4	4	4	4	4	4	4	4	4	104.6	102.4	104.2	152.2	67.5	65.3	93.5	118.7	60.9	65.6	96	65.5	35.5	66	67.9	78.7	113.9	115.7
AEMGVEGTPPPASK	[R].AEMGVEGTPPPASK.[S]	1xOxidation [M3]; 1xPhospho [T8(100)]	1.44873e-07	4.29844e-05	1	1	2	112	AT4G15802.1	HSBP	HSBP,AtHSBP	AT4G15802.1 [61-74]	AT4G15802.1 1xPhospho [T68(100)]	heat shock factor binding protein	AT4G15802.1	0	1466.62	14	26.59	4	4	4	4	4	4	4	4	4	4	4	4	122.9	57.6	95.1	92.7	83.1	38.5	21.2	104.1	78.5	58.4	52.6	104.8	76.7	49.3	55.4	115.3	208.7	141.1
AEMTTAMQSPVVSR	[K].AEMTTAMQSPVVSR.[R]	1xPhospho [T/S]	0.0508559	0.00140808	1	1	1	1	AT4G36970.1	0	0	AT4G36970.1 [211-224]		Remorin family protein	AT4G36970.1	0	1587.69	14	50.92	2	1	0	0	3	3	2	1	1	3	2	0	293.8	0	0	176.9	0	0	0	246.6	0	0	0	0	0	0	0	0	0	419.4
AENDENVVEVDHDGVEKSSR	[K].AENDENVVEVDHDGVEKSSR.[D]	1xPhospho [S]	3.11437e-10	4.29844e-05	1	1	3	196	AT1G72440.1	SWA2	EDA25,SWA2	AT1G72440.1 [651-670]		CCAAT-binding factor	AT1G72440.1	1	2307.97	20	38.37	4	4	4	4	4	4	4	4	4	4	4	4	88.8	99.3	76.4	92.4	86.9	87.5	71.3	84.5	78.2	97.8	72.6	74.6	73.5	109.3	83.9	74.8	81.8	82.8
AENDENVVEVDHDGVEKSSR	[K].AENDENVVEVDHDGVEKSSR.[D]	2xPhospho [S18(100); S19(100)]	7.99816e-05	4.29844e-05	1	1	1	12	AT1G72440.1	SWA2	EDA25,SWA2	AT1G72440.1 [651-670]	AT1G72440.1 2xPhospho [S668(100); S669(100)]	CCAAT-binding factor	AT1G72440.1	1	2387.94	20	40.78	4	4	4	4	4	4	4	4	4	4	4	4	39.3	49.3	24.7	137.1	83	96.4	118.5	88.6	64.1	92.3	72.6	123.4	65.3	75.3	80.8	74.9	118.5	55.3
AENFSQSSPIDEK	[R].AENFSQSSPIDEK.[T]	1xPhospho [S8(100)]	4.16483e-07	4.29844e-05	1	2	3	103	AT1G77300.1	0	EFS,SDG8,CCR1,ASHH2,LAZ2	AT1G77300.1 [363-375]	AT1G77300.1 1xPhospho [S370(100)]	histone-lysine N-methyltransferase	AT1G77300.1; AT1G77300.2	0	1531.63	13	38.73	4	4	4	4	4	4	4	4	4	4	4	4	107.9	96.3	94.9	110.6	93.9	74.9	87.6	105.2	94.3	100	133.4	114.8	83.8	107.4	107.1	95	123.8	98.5
AENSLSSENPAALNSSGSSK	[K].AENSLSSENPAALNSSGSSK.[L]	1xPhospho [S6(98)]	0.00617058	8.33136e-05	1	4	1	2	AT5G51660.1	CPSF160	CPSF160,ATCPSF160	AT5G51660.1 [887-906]	AT5G51660.1 1xPhospho [S892(98)]	cleavage and polyadenylation specificity factor 160	AT5G51660.1; AT5G51660.4; AT5G51660.2; AT5G51660.3	0	2029.87	20	45.44	2	2	0	1	4	4	3	4	2	0	2	0	0	0	123.5	257.3	0	0	194.5	169.3	0	0	0	0	0	0	0	192.1	138.5	142.3
AEPLVKEEGEMSDDGEVYEQFK	[K].AEPLVKEEGEMSDDGEVYEQFK.[E]	1xPhospho [S12(100)]	0.00017341	4.29844e-05	1	1	1	9	AT2G13370.2	CHR5	CHR5	AT2G13370.2 [1512-1533]	AT2G13370.2 1xPhospho [S1523(100)]	chromatin remodeling 5	AT2G13370.2	1	2609.1	22	80.05	4	4	4	4	4	3	4	4	4	4	4	4	70.2	115.8	123.4	126.9	74.7	131	91.2	138.6	55.1	81.2	115	124.4	27.3	54.9	115.6	79.6	30	112.9
AEPLVKEEGEMSDDGEVYEQFK	[K].AEPLVKEEGEMSDDGEVYEQFK.[E]	1xOxidation [M11]; 1xPhospho [S12(100)]	3.69852e-06	4.29844e-05	1	1	1	17	AT2G13370.2	CHR5	CHR5	AT2G13370.2 [1512-1533]	AT2G13370.2 1xPhospho [S1523(100)]	chromatin remodeling 5	AT2G13370.2	1	2625.09	22	71.04	3	2	3	4	4	4	4	3	3	3	2	4	205	0	117.9	102	79.9	63.4	0	0	97.6	0	66.3	201.3	107.6	80	79.5	150.6	169.6	77.1
AEPPTLDTPRPPSPR	[R].AEPPTLDTPRPPSPR.[A]	1xPhospho [S13(100)]	1.07507e-05	4.29844e-05	1	2	4	292	AT2G43680.1	IQD14	IQD14	AT2G43680.1 [220-234]	AT2G43680.1 1xPhospho [S232(100)]	IQ-domain 14	AT2G43680.5; AT2G43680.1	0	1710.82	15	54.34	4	4	4	4	4	4	4	4	4	4	4	4	71.9	124	48.7	91.6	117.4	93.8	70.3	113.6	130.8	143.9	82.8	64.1	134.4	116	104	98.5	114.4	75.3
AEPPTLDTPRPPSPR	[R].AEPPTLDTPRPPSPR.[A]	2xPhospho [T5(99.4); S13(100)]	0.0460697	0.00114639	1	2	3	41	AT2G43680.1	IQD14	IQD14	AT2G43680.1 [220-234]	AT2G43680.1 2xPhospho [T224(99.4); S232(100)]	IQ-domain 14	AT2G43680.5; AT2G43680.1	0	1790.79	15	56.06	4	4	4	4	4	3	4	4	4	4	4	4	86.1	143.4	158.3	123.7	184	155.5	94.5	95.3	110.6	130.6	76.6	84.6	127.4	140.5	129.4	106.6	85.5	39.3
AEPSFESGASFGETK	[K].AEPSFESGASFGETK.[T]	1xPhospho [S10(99.6)]	9.08256e-05	4.29844e-05	1	4	1	2	AT5G27630.1	ACBP5	ACBP5	AT5G27630.1 [127-141]	AT5G27630.1 1xPhospho [S136(99.6)]	acyl-CoA binding protein 5	AT5G27630.1; AT5G27630.3; AT5G27630.4; AT5G27630.2	0	1623.66	15	57.58	2	1	1	1	4	4	4	4	0	2	0	2	0	67.5	89.9	0	0	0	0	147.2	0	0	229	0	0	72.4	0	0	514	134.5
AEQFLSSMLGDDCELSMAVVR	[K].AEQFLSSMLGDDCELSMAVVR.[D]	1xCarbamidomethyl [C13]; 1xPhospho [S16(100)]	0.124251	0.00469381	1	3	1	23	AT5G58720.1	0	0	AT5G58720.1 [190-210]	AT5G58720.1 1xPhospho [S205(100)]	smr (Small MutS Related) domain-containing protein	AT5G58720.2; AT5G58720.3; AT5G58720.1	0	2438.04	21	79.31	4	4	4	4	4	4	4	4	4	4	4	4	106	181.8	180.3	95.9	250.5	121.1	75.5	80.3	230.6	176.4	166.5	82.1	295.5	125.4	115.2	77.1	26.5	62.7
AEQLGSITAADAGLDDDSEEDSDRELTMEEISDK	[R].AEQLGSITAADAGLDDDSEEDSDRELTMEEISDK.[G]	2xPhospho [S18(100); S22(100)]	6.64061e-12	4.29844e-05	1	1	3	34	AT2G43650.1	THAL	EMB2777	AT2G43650.1 [159-192]	AT2G43650.1 2xPhospho [S176(100); S180(100)]	Sas10/U3 ribonucleoprotein (Utp) family protein	AT2G43650.1	1	3815.52	34	100.29	2	1	2	1	2	2	2	4	3	3	4	3	0	0	140.6	229.4	0	143.8	0	0	0	0	77.8	197	0	0	44.4	0	101.8	204.4
AEQLGSITAADAGLDDDSEEDSDRELTMEEISDK	[R].AEQLGSITAADAGLDDDSEEDSDRELTMEEISDK.[G]	1xOxidation [M28]; 2xPhospho [S18(100); S22(98.9)]	1.01941e-10	4.29844e-05	1	1	6	48	AT2G43650.1	THAL	EMB2777	AT2G43650.1 [159-192]	AT2G43650.1 2xPhospho [S176(100); S180(98.9)]	Sas10/U3 ribonucleoprotein (Utp) family protein	AT2G43650.1	1	3831.52	34	91.21	1	1	2	3	1	1	3	3	2	2	2	4	0	0	0	91.3	0	48.7	0	0	0	89	0	154.3	0	91.2	68.3	327.5	0	237.8
AEQLITDVLQEAEAGNTAGSGGGGGR	[K].AEQLITDVLQEAEAGNTAGSGGGGGR.[R]	1xPhospho [S20(100)]	4.64937e-11	4.29844e-05	1	1	3	11	AT2G25970.1	0	0	AT2G25970.1 [196-221]	AT2G25970.1 1xPhospho [S215(100)]	KH domain-containing protein	AT2G25970.1	0	2538.15	26	117.6	3	3	4	4	3	1	1	1	4	4	4	4	97.8	0	157.2	300.8	73.1	54.3	0	243.8	34.1	82	97.2	484.5	38.2	43.9	63.5	88.8	25.7	0
AERAAQSAGMPKDSYTVMHLDLASLDSVR	[K].AERAAQSAGMPKDSYTVMHLDLASLDSVR.[Q]	1xPhospho [S/Y/T]	0.000397254	4.29844e-05	1	2	1	1	AT5G54190.1	0	PORA	AT5G54190.1 [130-158]		protochlorophyllide oxidoreductase A	AT5G54190.1; AT5G54190.2	2	3199.49	29	103.39	0	1	0	1	2	1	0	1	0	0	0	0	0	0	0	0	0	0	670.6	0	0	0	0	0	0	0	0	368.9	0	0
AESAPIPNAKPEGPDDHHIPK	[R].AESAPIPNAKPEGPDDHHIPK.[L]	1xPhospho [S3(100)]	2.46316e-07	4.29844e-05	1	4	1	20	AT5G45500.6	0	0	AT5G45500.6 [107-127]	AT5G45500.6 1xPhospho [S109(100)]	RNI-like superfamily protein	AT5G45500.7; AT5G45500.9; AT5G45500.3; AT5G45500.6	0	2300.07	21	46.56	4	4	3	4	3	2	3	2	4	2	3	4	285	214.3	278.4	162	179.2	155.3	194.6	112.2	153.2	185.8	224.1	0	199.3	254.4	231.5	189.5	97.5	93
AESDSEEEEIIDELPR	[K].AESDSEEEEIIDELPR.[K]	2xPhospho [S3(100); S5(100)]	3.97413e-06	4.29844e-05	1	2	1	9	AT4G37090.1	C7A10.270	0	AT4G37090.1 [104-119]	AT4G37090.1 2xPhospho [S106(100); S108(100)]	UDP-N-acetylmuramoyl-L-alanyl-D-glutamate-2%2C 6-diaminopimelate ligase	AT4G37090.1; AT4G37090.2	0	2020.77	16	103.46	1	0	1	1	2	1	1	3	3	3	3	3	0	0	0	152	0	0	0	0	0	0	0	330.6	0	0	0	224.2	150.7	194.6
AESEGEAEGMESHLIEDK	[K].AESEGEAEGMESHLIEDK.[G]	1xPhospho [S3(100)]	4.33947e-10	4.29844e-05	1	2	1	196	AT5G15020.1	SNL2	SNL2	AT5G15020.1 [1021-1038]	AT5G15020.1 1xPhospho [S1023(100)]	SIN3-like 2	AT5G15020.1; AT5G15020.2	0	2040.81	18	61.19	4	4	4	4	4	4	4	4	4	4	4	4	48.3	148.9	109.1	78.2	158.9	149.7	80.6	119.9	93.8	130.8	72.7	80.4	78.1	134.2	94.7	54.8	62	65.6
AESEGEAEGMESHLIEDK	[K].AESEGEAEGMESHLIEDK.[G]	1xOxidation [M10]; 1xPhospho [S3(100)]	9.4896e-09	4.29844e-05	1	2	1	56	AT5G15020.1	SNL2	SNL2	AT5G15020.1 [1021-1038]	AT5G15020.1 1xPhospho [S1023(100)]	SIN3-like 2	AT5G15020.1; AT5G15020.2	0	2056.81	18	44.73	4	4	4	4	4	4	4	3	4	4	4	4	135.8	75.1	140	83	99.7	81.8	27.4	177.2	65.5	96.9	71.4	120.7	65	112.2	43	169.7	77.2	35.3
AESETGTKEVEVTNVNSDGDQSDINSK	[K].AESETGTKEVEVTNVNSDGDQSDINSK.[A]	2xPhospho [S3(100); T5(100)]	2.75555e-16	4.29844e-05	1	1	4	76	AT1G67230.1	CRWN1	LINC1	AT1G67230.1 [849-875]	AT1G67230.1 2xPhospho [S851(100); T853(100)]	little nuclei1	AT1G67230.1	1	3013.22	27	51.36	4	4	4	4	4	4	4	4	4	4	4	4	64.2	89.7	74.8	134.6	95.7	115.9	47.3	109.8	106.5	142	105.2	109.8	86.8	116.9	125.5	66.9	36.9	64.8
AESETGTKEVEVTNVNSDGDQSDINSK	[K].AESETGTKEVEVTNVNSDGDQSDINSK.[A]	3xPhospho [S3(100); T5(99.5); S17(100)]	1.11987e-10	4.29844e-05	1	1	4	99	AT1G67230.1	CRWN1	LINC1	AT1G67230.1 [849-875]	AT1G67230.1 3xPhospho [S851(100); T853(99.5); S865(100)]	little nuclei1	AT1G67230.1	1	3093.19	27	53.48	4	4	4	4	4	4	4	4	4	4	4	4	30.3	83.4	65.6	173.2	156.7	83.1	69.5	164	79.9	107.9	81.4	154.1	89	100	148.2	81.6	56.6	71
AESISDLENK	[K].AESISDLENK.[G]	1xPhospho [S3(100)]	0.00183304	4.29844e-05	1	2	2	121	AT3G19770.1	VPS9A	ATVPS9A,VPS9A,VPS9	AT3G19770.1 [328-337]	AT3G19770.1 1xPhospho [S330(100)]	Vacuolar sorting protein 9 (VPS9) domain-containing protein	AT3G19770.1; AT3G19770.2	0	1185.5	10	41.41	4	4	4	4	4	4	4	4	4	4	4	4	141.6	134.2	112	138.8	101.7	98.5	67.8	109.9	112.8	90.4	81.9	79.3	120.2	86.5	79.9	74.9	156.4	81.7
AESMTNPVKPAVLPVVPEK	[R].AESMTNPVKPAVLPVVPEK.[L]	1xPhospho [S3(100)]	3.83238e-09	4.29844e-05	1	2	2	18	AT1G73150.1	GTE3	GTE3	AT1G73150.1 [279-297]	AT1G73150.1 1xPhospho [S281(100)]	global transcription factor group E3	AT1G73150.1; AT1G73150.2	0	2086.07	19	85.94	3	4	4	3	4	3	3	4	3	4	4	4	0	149.7	77.2	120.2	167.1	167.3	124.6	154.1	99.2	132.7	83.2	84.3	0	99.3	76	64.1	40.2	116.4
AESPEAMEEDEEEIAEIK	[R].AESPEAMEEDEEEIAEIK.[A]	1xPhospho [S3(100)]	0.034522	0.000891698	1	1	1	2	AT3G53230.1	CDC48D	0	AT3G53230.1 [718-735]	AT3G53230.1 1xPhospho [S720(100)]	ATPase%2C AAA-type%2C CDC48 protein	AT3G53230.1	0	2128.85	18	86.76	1	3	0	0	2	3	1	1	2	2	2	3	0	162.9	0	0	188	105.6	119.3	0	0	0	0	0	0	0	0	0	100.9	211.1
AESPSGIDILHHIESWSPDK	[K].AESPSGIDILHHIESWSPDK.[Q]	1xPhospho [S]	0.15411	0.0060236	1	1	1	1	AT2G33255.1	0	0	AT2G33255.1 [69-88]		Haloacid dehalogenase-like hydrolase (HAD) superfamily protein	AT2G33255.1	0	2298.04	20		0	0	0	0	0	0	0	0	0	0	0	0	0	0	0	0	0	0	0	0	0	0	0	0	0	0	0	0	0	0
AESTEEDRVPIDDDDDSTDQLVDEEIVHFEER	[R].AESTEEDRVPIDDDDDSTDQLVDEEIVHFEER.[D]	1xPhospho [S/T]	2.12609e-12	4.29844e-05	1	1	1	5	AT4G00490.1	BAM2	BAM2,BMY9	AT4G00490.1 [56-87]		beta-amylase 2	AT4G00490.1	1	3827.59	32	107.35	0	0	0	0	1	0	1	2	1	0	1	2	0	0	0	0	0	0	0	0	0	0	0	0	0	0	0	0	0	348.9
AESVYIEKNEESVLLFPELILSPQERPPSR	[K].AESVYIEKNEESVLLFPELILSPQERPPSR.[L]	1xPhospho [S/Y]	1.45218e-10	4.29844e-05	1	3	4	20	AT2G20960.4	pEARLI4	pEARLI4	AT2G20960.4 [426-455]		phospholipase-like protein (PEARLI 4) family protein	AT2G20960.3; AT2G20960.4; AT2G20960.2	1	3549.79	30	115.93	4	3	1	0	4	4	4	4	1	2	0	1	82.7	135.1	94.9	110.6	50.2	0	132.2	68.3	0	262.1	0	0	0	0	0	0	93.2	428.8
AETENFLVDAIESSDSPLLGNETAR	[R].AETENFLVDAIESSDSPLLGNETAR.[D]	1xPhospho [S16(100)]	1.11987e-10	4.29844e-05	1	1	3	44	AT3G03720.1	CAT4	CAT4	AT3G03720.1 [428-452]	AT3G03720.1 1xPhospho [S443(100)]	cationic amino acid transporter 4	AT3G03720.1	0	2758.25	25	114.98	4	3	4	4	3	2	4	4	3	4	4	4	30.8	111.4	75.2	89.8	52.6	96.8	0	77.5	150.3	129.7	114.8	130.7	149.4	119.6	144.4	148.6	0	84.7
AETKPSFSPK	[K].AETKPSFSPK.[H]	1xPhospho [S8(99.7)]	0.000196916	4.29844e-05	1	1	3	84	AT3G17880.1	TDX	HIP,ATTDX,ATHIP2,TDX	AT3G17880.1 [57-66]	AT3G17880.1 1xPhospho [S64(99.7)]	tetraticopeptide domain-containing thioredoxin	AT3G17880.1	0	1171.54	10	25.35	4	4	4	4	4	4	4	4	4	4	4	4	82.4	64.2	112.6	84.4	80.9	52.6	33.9	117.4	89.1	98.8	124.7	94.9	112.4	80.8	85	108.7	79.4	106.2
AETPEKPAAIVIEDSPVTILEETSNLNEFK	[K].AETPEKPAAIVIEDSPVTILEETSNLNEFK.[S]	1xPhospho [T3(100)]	3.68211e-19	4.29844e-05	1	1	1	35	AT3G02680.1	NBS1	NBS1,ATNBS1	AT3G02680.1 [370-399]	AT3G02680.1 1xPhospho [T372(100)]	nijmegen breakage syndrome 1	AT3G02680.1	0	3364.64	30	121.15	1	0	0	2	2	2	2	1	1	3	2	2	0	0	0	255	0	0	0	0	0	0	0	0	264	0	229.6	0	316.9	0
AETPEKPAAIVIEDSPVTILEETSNLNEFK	[K].AETPEKPAAIVIEDSPVTILEETSNLNEFK.[S]	2xPhospho [T3(100); S15(100)]	1.91004e-07	4.29844e-05	1	1	1	8	AT3G02680.1	NBS1	NBS1,ATNBS1	AT3G02680.1 [370-399]	AT3G02680.1 2xPhospho [T372(100); S384(100)]	nijmegen breakage syndrome 1	AT3G02680.1	0	3444.61	30	124.51	1	0	1	4	1	0	0	1	2	2	1	2	0	0	0	328.3	0	0	0	0	0	0	0	262.3	193.7	341.7	476.8	305.4	0	0
AETPGSGAGISSEHYAILEK	[K].AETPGSGAGISSEHYAILEK.[F]	1xPhospho [T3(100)]	6.11529e-08	4.29844e-05	1	2	4	82	AT4G11560.1	0	0	AT4G11560.1 [316-335]	AT4G11560.1 1xPhospho [T318(100)]	bromo-adjacent homology (BAH) domain-containing protein	AT4G11560.2; AT4G11560.1	0	2096.95	20	63.99	4	4	4	4	4	4	4	4	4	4	4	4	106.6	84.3	50	55.8	82.8	119.8	113.3	117.7	101	118.4	159.9	89.9	62.1	138.4	179.3	47.1	69	106.5
AEVDESKVEDEKEGSEDENDNEK	[K].AEVDESKVEDEKEGSEDENDNEK.[V]	1xPhospho [S15(100)]	1.78558e-15	4.29844e-05	1	1	1	110	AT4G26630.1	DEK3	0	AT4G26630.1 [233-255]	AT4G26630.1 1xPhospho [S247(100)]	DEK domain-containing chromatin associated protein	AT4G26630.1	2	2704.06	23	27.72	4	4	4	4	4	4	4	4	4	4	4	4	135.9	67.8	131.9	157.4	94.2	79.1	37.4	138.7	75.5	68.4	140	127	80.2	57.8	60.5	87.2	111.3	92.6
AEVFVEDSPVSSK	[K].AEVFVEDSPVSSK.[R]	1xPhospho [S]	0.0160779	0.000486423	1	3	1	2	AT5G54440.1	0	CLUB,AtTRS130	AT5G54440.1 [893-905]		CLUB	AT5G54440.3; AT5G54440.1; AT5G54440.2	0	1473.65	13	49.8	3	0	0	0	2	3	3	4	0	1	0	1	167.5	0	113.3	157.5	0	0	0	0	0	0	0	0	0	0	0	0	350.5	0
AEVLFGEVENASPQK	[R].AEVLFGEVENASPQK.[V]	1xPhospho [S12(100)]	0.0173393	0.000524825	1	1	1	1	AT1G31810.1	FH14	AFH14	AT1G31810.1 [332-346]	AT1G31810.1 1xPhospho [S343(100)]	Formin Homology 14	AT1G31810.1	0	1697.78	15		0	0	0	0	0	0	0	0	0	0	0	0	0	0	0	0	0	0	0	0	0	0	0	0	0	0	0	0	0	0
AEVVVPATESDGDDSVVEK	[K].AEVVVPATESDGDDSVVEK.[K]	1xPhospho [S10(100)]	7.39943e-09	4.29844e-05	1	1	3	124	AT2G45520.1	0	0	AT2G45520.1 [67-85]	AT2G45520.1 1xPhospho [S76(100)]	coiled-coil protein	AT2G45520.1	0	2025.89	19	61.1	4	4	4	4	4	4	4	4	4	4	4	4	41.1	122.1	117.8	113.8	176.3	124.6	53.1	112.5	140	147.2	75.3	87.8	148.8	132.8	84.7	90.7	36.9	73.3
AEVVVPATESDGDDSVVEKK	[K].AEVVVPATESDGDDSVVEKK.[K]	1xPhospho [S10(99.5)]	1.75844e-05	4.29844e-05	1	1	4	35	AT2G45520.1	0	0	AT2G45520.1 [67-86]	AT2G45520.1 1xPhospho [S76(99.5)]	coiled-coil protein	AT2G45520.1	1	2153.98	20	54.05	4	4	4	4	4	4	4	4	4	4	4	4	75.8	141.5	94	100.8	166.9	140.7	81.1	108.3	116.1	143.7	88	82.6	133	143.3	118.9	87.1	78.3	59.6
AFAHPPEELNSPASHFSGK	[K].AFAHPPEELNSPASHFSGK.[T]	1xPhospho [S11(100)]	1.31394e-14	4.29844e-05	1	3	3	280	AT3G15450.1	MJK13.11	0	AT3G15450.1 [8-26]	AT3G15450.1 1xPhospho [S18(100)]	aluminum induced protein with YGL and LRDR motifs	AT3G15450.3; AT3G15450.2; AT3G15450.1	0	2102.93	19	60.82	4	4	4	4	4	4	4	4	4	4	4	4	121.2	192.5	436.7	204.1	122.5	143.5	44.2	104.6	56.4	91.7	32.8	59.6	272.2	97.4	48.1	68.8	82.7	47.1
AFDDADYVKDDDEEEEEAVSDVELENK	[K].AFDDADYVKDDDEEEEEAVSDVELENK.[S]	1xPhospho [S20(100)]	3.22373e-21	4.29844e-05	1	3	1	126	AT1G56460.3	0	0	AT1G56460.3 [284-310]	AT1G56460.3 1xPhospho [S303(100)]	HIT zinc finger and PAPA-1-like domain-containing protein	AT1G56460.2; AT1G56460.1; AT1G56460.3	1	3198.27	27	85.42	4	4	4	4	4	4	4	4	4	4	4	4	108	104.2	88.4	109	101.7	82	108.6	111.2	79.6	122.9	139.7	128.9	87.5	123	125.1	121.3	111.7	102.2
AFDLGSKPEGTSTPTK	[K].AFDLGSKPEGTSTPTK.[D]	1xPhospho [T13(100)]	8.92968e-09	4.29844e-05	1	1	3	96	AT5G02240.1	0	0	AT5G02240.1 [225-240]	AT5G02240.1 1xPhospho [T237(100)]	NAD(P)-binding Rossmann-fold superfamily protein	AT5G02240.1	0	1715.79	16	41.28	4	4	4	4	4	4	4	4	4	4	4	4	83.2	70.5	80	108.7	84.1	47.8	55.6	118	76.7	69.8	78.7	70.8	137.2	74.2	71.1	116.5	225.1	80.3
AFETETGDDSVSGHQEEQPLAEDIASSVQR	[K].AFETETGDDSVSGHQEEQPLAEDIASSVQR.[S]	1xPhospho [S/T]	8.79911e-16	4.29844e-05	1	1	5	134	AT4G26450.2	0	0	AT4G26450.2 [182-211]		hypothetical protein	AT4G26450.2	0	3312.42	30	89.54	4	4	4	4	4	4	4	4	4	4	4	4	90.3	79.4	53.1	115	102.6	103.9	81.2	109.7	83.3	105.3	118.2	90.5	89	56.4	105	99.6	102.4	110.1
AFETETGDDSVSGHQEEQPLAEDIASSVQR	[K].AFETETGDDSVSGHQEEQPLAEDIASSVQR.[S]	2xPhospho [S10(100); S12(100)]	9.91874e-09	4.29844e-05	1	1	2	28	AT4G26450.2	0	0	AT4G26450.2 [182-211]	AT4G26450.2 2xPhospho [S191(100); S193(100)]	hypothetical protein	AT4G26450.2	0	3392.38	30	95.62	2	1	1	2	3	3	4	4	3	3	3	4	0	0	84.9	231.7	0	0	0	74.2	0	0	0	165.9	0	0	122.5	80.7	52.7	161.8
AFFDSADWALGK	[R].AFFDSADWALGK.[Q]	1xPhospho [S5(100)]	6.77475e-07	4.29844e-05	1	1	1	154	AT1G69510.1	0	0	AT1G69510.1 [52-63]	AT1G69510.1 1xPhospho [S56(100)]	cAMP-regulated phosphoprotein 19-related protein	AT1G69510.1	0	1407.6	12	103.3	4	4	4	4	4	4	4	4	4	4	4	4	63.2	113.4	65.9	92.2	85.7	91.5	82.2	81.2	72.2	127.4	94.5	101.4	64.3	86.8	87.1	69.4	70.9	104.3
AFFDSADWALLK	[R].AFFDSADWALLK.[Q]	1xPhospho [S5(100)]	0.000141338	4.29844e-05	1	1	1	13	AT4G16146.1	0	0	AT4G16146.1 [44-55]	AT4G16146.1 1xPhospho [S48(100)]	cAMP-regulated phosphoprotein 19-related protein	AT4G16146.1	0	1463.66	12	115.1	4	4	4	3	4	3	4	4	3	4	4	4	25.2	127.3	77.1	129.8	93.9	147.7	68.6	100.5	111.1	124.1	119.9	135.4	0	120	136	124.2	106.1	39.6
AFGDYDNSDEDGDNDVR	[R].AFGDYDNSDEDGDNDVR.[R]	1xPhospho [S8(100)]	1.12579e-12	4.29844e-05	1	1	3	316	AT5G64160.1	MHJ24.14	0	AT5G64160.1 [21-37]	AT5G64160.1 1xPhospho [S28(100)]	plant/protein	AT5G64160.1	0	1983.69	17	44.81	4	4	4	4	4	4	4	4	4	4	4	4	72.2	80.7	112	110.9	84.8	86.9	78.7	115.5	84.3	95.9	115	110.6	87.8	96.6	98.7	100.2	111.3	108
AFGDYDNSDEDGDNDVRR	[R].AFGDYDNSDEDGDNDVRR.[Y]	1xPhospho [S8(100)]	6.60571e-10	4.29844e-05	1	1	2	250	AT5G64160.1	MHJ24.14	0	AT5G64160.1 [21-38]	AT5G64160.1 1xPhospho [S28(100)]	plant/protein	AT5G64160.1	1	2139.79	18	38.31	4	4	4	4	4	4	4	4	4	4	4	4	128.5	67.7	143.1	119.8	65.1	66.4	113	95.4	60	64.7	78	100.2	52.1	69.6	122.1	87.3	109	156
AFGIPVRTFTHEVVTLWYR	[R].AFGIPVRTFTHEVVTLWYR.[A]	2xPhospho [T8(100); T10(100)]	0.00016591	4.29844e-05	1	1	2	22	AT3G48750.1	0	CDKA;1,CDC2AAT,CDK2,CDC2,CDC2A,CDKA1	AT3G48750.1 [152-170]	AT3G48750.1 2xPhospho [T159(100); T161(100)]	cell division control 2	AT3G48750.1	1	2452.16	19	119.85	3	3	3	3	4	4	4	4	3	4	3	4	0	40.7	131.8	217.5	0	72.6	280.7	170.7	0	84.8	103.6	64.8	0	48.6	36.3	121.2	179.2	174.8
AFHPPSPAR	[R].AFHPPSPAR.[H]	1xPhospho [S6(100)]	0.0199432	0.000639252	1	1	1	22	AT3G19100.1	CRK2	0	AT3G19100.1 [88-96]	AT3G19100.1 1xPhospho [S93(100)]	Protein kinase superfamily protein	AT3G19100.1	0	1059.48	9	29.95	4	4	4	4	4	4	4	4	4	4	4	4	76.9	97.5	88.4	106.5	85.8	57.4	67.3	110.7	81.3	78.8	122.3	93.4	85.7	84.6	80.3	107.4	143.1	130.2
AFKDDDFEQVSLGDQEK	[R].AFKDDDFEQVSLGDQEK.[A]	1xPhospho [S11(100)]	1.1389e-08	4.29844e-05	1	2	1	43	AT2G45540.2	BCHC2	0	AT2G45540.2 [38-54]	AT2G45540.2 1xPhospho [S48(100)]	WD-40 repeat family protein / beige-like protein	AT2G45540.3; AT2G45540.2	1	2050.86	17	68.59	4	4	4	4	4	4	4	4	4	4	4	4	108.2	103.2	117.3	102	94.3	116.3	89.2	115.9	70.4	115.7	125.7	131.1	70.4	113.7	88.8	98.5	125	81.4
AFLDEDDPNQLPQSPK	[K].AFLDEDDPNQLPQSPK.[R]	1xPhospho [S14(100)]	4.78093e-09	4.29844e-05	1	1	1	108	AT2G30530.1	0	0	AT2G30530.1 [118-133]	AT2G30530.1 1xPhospho [S131(100)]	zinc finger CCCH domain protein	AT2G30530.1	0	1893.83	16	69.5	4	4	4	4	4	4	4	4	4	4	4	4	94	107.2	106.8	77.2	77.9	78.8	98.8	88.2	80.1	103.3	120.3	113.5	101.1	70.8	102.3	81.4	54	95.1
AFLDEDDPNQLPQSPKR	[K].AFLDEDDPNQLPQSPKR.[M]	1xPhospho [S14(100)]	3.2836e-07	4.29844e-05	1	1	1	75	AT2G30530.1	0	0	AT2G30530.1 [118-134]	AT2G30530.1 1xPhospho [S131(100)]	zinc finger CCCH domain protein	AT2G30530.1	1	2049.93	17	61.07	4	4	4	4	4	4	4	4	4	4	4	4	75.7	152.8	80.6	206.6	105.6	107.7	36.2	72.2	84.8	140.7	45.2	72.4	134.3	129.3	52.8	65	139.6	70.7
AFLETLDGSCR	[R].AFLETLDGSCR.[T]	1xCarbamidomethyl [C10]; 1xPhospho [S9(100)]	0.0225612	0.000674036	1	1	2	6	AT5G08280.1	0	HEMC	AT5G08280.1 [307-317]	AT5G08280.1 1xPhospho [S315(100)]	hydroxymethylbilane synthase	AT5G08280.1	0	1348.56	11	67.92	4	3	4	4	4	4	4	4	4	4	4	4	149.1	121.7	58.5	54.5	0	115.8	101.8	80.1	89	111.2	113.9	81.4	120.4	103.8	167	54	103.3	111.2
AFMESPVTNR	[R].AFMESPVTNR.[G]	1xOxidation [M3]; 1xPhospho [S5(99.6)]	0.0198364	0.000639252	1	1	1	2	AT3G02140.1	AFP4	TMAC2,AFP4	AT3G02140.1 [154-163]	AT3G02140.1 1xPhospho [S158(99.6)]	AFP2 (ABI five-binding protein 2) family protein	AT3G02140.1	0	1247.51	10	33.1	1	0	1	4	2	2	2	3	1	0	1	2	0	0	296.1	0	0	0	0	0	0	157.1	0	0	305.4	337.5	429.8	949.1	124.8	98.7
AFPGGSGPIHVPSGK	[R].AFPGGSGPIHVPSGK.[M]	1xPhospho [S6(100)]	1.6228e-06	4.29844e-05	1	1	1	149	AT3G13290.1	VCR	VCR	AT3G13290.1 [126-140]	AT3G13290.1 1xPhospho [S131(100)]	varicose-like protein	AT3G13290.1	0	1487.7	15	65.95	4	4	4	4	4	4	4	4	4	4	4	4	122.9	141.4	109.9	216.9	58	78.9	74.4	65.2	45.1	79.9	73.2	63.7	43.5	94.2	136	81.6	78.8	128.7
AFPIETAVSNARPGK	[K].AFPIETAVSNARPGK.[S]	1xPhospho [S9(100)]	4.72958e-07	4.29844e-05	1	1	2	32	AT4G28080.1	REC2	0	AT4G28080.1 [1469-1483]	AT4G28080.1 1xPhospho [S1477(100)]	Tetratricopeptide repeat (TPR)-like superfamily protein	AT4G28080.1	0	1637.8	15	68.14	4	4	4	4	4	3	4	4	4	4	4	4	177.8	208.6	109	84.1	27.1	53.5	36.6	16.4	14.7	50.2	35.1	8.9	18.4	48.3	56.9	35.1	109.2	137.4
AFQDCIGSYGSEISK	[K].AFQDCIGSYGSEISK.[C]	1xCarbamidomethyl [C5]; 1xPhospho [S8(100)]	9.2599e-06	4.29844e-05	1	1	2	21	AT5G64400.1	0	0	AT5G64400.1 [109-123]	AT5G64400.1 1xPhospho [S116(100)]	CHCH domain protein	AT5G64400.1	0	1741.71	15	71.23	4	4	4	4	4	4	4	4	4	4	4	4	58.7	82.1	106.1	80.5	98.3	67.1	55.1	75.7	175.8	134	84.6	79.4	170.8	93.1	84.9	54.4	137.4	97.7
AFQFSISPSSNSPPVSPR	[R].AFQFSISPSSNSPPVSPR.[G]	2xPhospho [S12(100); S16(100)]	0.000142122	4.29844e-05	1	1	1	4	AT2G19810.1	0	0	AT2G19810.1 [203-220]	AT2G19810.1 2xPhospho [S214(100); S218(100)]	CCCH-type zinc finger family protein	AT2G19810.1	0	2064.88	18	97.74	1	2	2	3	2	1	1	2	2	2	3	4	0	0	0	143.1	0	211.1	0	158.3	0	205.4	0	218	276.3	309.8	150.6	0	121.1	0
AFQFSISPSSNSPPVSPRGDSDSSCSLLSR	[R].AFQFSISPSSNSPPVSPRGDSDSSCSLLSR.[S]	1xCarbamidomethyl [C25]; 2xPhospho [S16(100); S]	0.000667712	4.29844e-05	1	1	2	4	AT2G19810.1	0	0	AT2G19810.1 [203-232]	AT2G19810.1 2xPhospho [S218(100); S]	CCCH-type zinc finger family protein	AT2G19810.1	1	3329.42	30		0	0	0	0	0	0	0	0	0	0	0	0	0	0	0	0	0	0	0	0	0	0	0	0	0	0	0	0	0	0
AFQHFDKDNSGHITR	[K].AFQHFDKDNSGHITR.[D]	1xPhospho [S10(100)]	0.00648188	8.33136e-05	1	1	2	10	AT4G04720.1	CPK21	CPK21	AT4G04720.1 [460-474]	AT4G04720.1 1xPhospho [S469(100)]	calcium-dependent protein kinase 21	AT4G04720.1	1	1852.81	15	28.87	4	4	4	4	4	4	4	4	4	4	4	4	60.4	68.5	73.7	108.9	111.3	30.6	58.2	99.4	69.5	83.7	138.1	104.1	96.8	73.1	92	205.5	18.1	47.6
AFSDEQINR	[R].AFSDEQINR.[S]	1xPhospho [S3(100)]	0.00492995	8.33136e-05	1	3	1	14	AT1G24300.1	0	0	AT1G24300.1 [1237-1245]	AT1G24300.1 1xPhospho [S1239(100)]	GYF domain-containing protein	AT1G24300.1; AT1G24300.3; AT1G24300.2	0	1159.48	9	38.3	4	4	4	4	4	4	4	4	4	4	4	4	161	178.7	165	146.4	85.5	74.1	52.3	73.6	93.3	74.1	78.5	52.4	107.6	85.7	80.4	93.4	199.9	177.8
AFSEGDIQK	[R].AFSEGDIQK.[L]	1xPhospho [S3(100)]	0.000999219	4.29844e-05	1	2	1	79	AT5G53420.1	MYN8.3	0	AT5G53420.1 [188-196]	AT5G53420.1 1xPhospho [S190(100)]	CCT motif family protein	AT5G53420.1; AT5G53420.2	0	1074.45	9	39.56	4	4	4	4	4	4	4	4	4	4	4	4	136.5	110.5	92.3	98.8	97.7	83.5	60.9	103.3	120.8	140.4	105.4	132.9	99.9	116.5	76.3	68.6	115.2	65.9
AFSESDIQTLGTGNTGLVQSQLDR	[R].AFSESDIQTLGTGNTGLVQSQLDR.[I]	1xPhospho [S3(100)]	1.17609e-16	4.29844e-05	1	1	2	93	AT4G27900.2	0	0	AT4G27900.2 [181-204]	AT4G27900.2 1xPhospho [S183(100)]	CCT motif family protein	AT4G27900.2	0	2617.21	24	102.49	4	4	4	4	4	4	4	4	4	4	4	4	105.9	121.2	129.6	85.3	64.5	85.8	73.7	77.4	71.1	95.9	109.2	107.8	74.9	116	105	61.8	42	94.6
AFSEVEATEEATEAKEEEEVSPAAEASAEEAKPK	[K].AFSEVEATEEATEAKEEEEVSPAAEASAEEAKPK.[Q]	1xPhospho [S21(100)]	9.12225e-15	4.29844e-05	1	1	4	78	AT3G57410.7	VLN3	VLN3,ATVLN3	AT3G57410.7 [860-893]	AT3G57410.7 1xPhospho [S880(100)]	villin 3	AT3G57410.7	1	3673.62	34	78.31	4	4	4	4	4	4	4	4	4	4	4	4	42.5	138.5	158	137.7	342.1	68.6	35.6	86.5	172.3	96.9	70.1	41.9	210.4	134.3	37.2	103.4	172.4	59.1
AFSFPTPLVHHPPAR	[R].AFSFPTPLVHHPPAR.[K]	1xPhospho [S3(100)]	5.1102e-07	4.29844e-05	1	1	1	40	AT3G57070.1	F24I3.150	0	AT3G57070.1 [40-54]	AT3G57070.1 1xPhospho [S42(100)]	Glutaredoxin family protein	AT3G57070.1	0	1753.86	15	84.33	4	4	4	4	4	4	4	4	4	4	4	4	110.3	55.4	69.9	128.2	61.2	70.7	91.5	113.6	67.8	108.5	152.8	119.4	79.5	95.7	100	103.3	89.4	81.1
AFSGLISTSPK	[R].AFSGLISTSPK.[K]	1xPhospho [S9(100)]	4.02974e-05	4.29844e-05	1	1	3	66	AT2G03240.1	PHO1-H5	0	AT2G03240.1 [61-71]	AT2G03240.1 1xPhospho [S69(100)]	EXS (ERD1/XPR1/SYG1) family protein	AT2G03240.1	0	1187.57	11	65.71	4	4	4	4	4	4	4	4	4	4	4	4	82.8	81.9	71	99.6	75.4	77.3	86.3	123.9	86.4	110.9	110.8	138.3	78.6	112.7	121.6	169.3	66.9	104.8
AFSGLISTSPK	[R].AFSGLISTSPK.[K]	2xPhospho [S3(100); S9(99.6)]	0.000380078	4.29844e-05	1	1	3	31	AT2G03240.1	PHO1-H5	0	AT2G03240.1 [61-71]	AT2G03240.1 2xPhospho [S63(100); S69(99.6)]	EXS (ERD1/XPR1/SYG1) family protein	AT2G03240.1	0	1267.54	11	85.71	4	4	4	4	4	4	4	4	4	4	4	4	70.2	88.6	75.9	106.1	136.1	108	105.2	71.6	101.4	109.4	116.1	117.8	110.3	115.9	111.1	74.7	81.6	66
AFSGLVSTPR	[R].AFSGLVSTPR.[H]	1xPhospho [S3(100)]	0.000109606	4.29844e-05	1	1	1	91	AT1G14040.1	0	0	AT1G14040.1 [63-72]	AT1G14040.1 1xPhospho [S65(100)]	EXS (ERD1/XPR1/SYG1) family protein	AT1G14040.1	0	1114.53	10	70.89	4	4	4	4	4	4	4	4	4	4	4	4	102.7	145.2	93.7	105.5	127.5	138.9	36.4	72.6	123.4	139.3	63.2	72.3	152.2	209.1	61	57.6	152.1	84
AFSGLVSTPR	[R].AFSGLVSTPR.[H]	2xPhospho [S3(100); T8(99.7)]	0.00179308	4.29844e-05	1	1	2	8	AT1G14040.1	0	0	AT1G14040.1 [63-72]	AT1G14040.1 2xPhospho [S65(100); T70(99.7)]	EXS (ERD1/XPR1/SYG1) family protein	AT1G14040.1	0	1194.5	10	73.63	4	4	4	4	4	4	4	4	4	3	4	4	83.8	206.7	137.3	278.7	213.4	197.2	108.7	150.4	96.1	105.3	61.9	147.3	160.2	130.8	155.2	141.8	49.9	91.8
AFSLYDQINLIDNVPEDQLR	[R].AFSLYDQINLIDNVPEDQLR.[F]	1xPhospho [S3(100)]	0.077475	0.00249338	1	4	1	1	AT2G44525.1	0	0	AT2G44525.1 [36-55]	AT2G44525.1 1xPhospho [S38(100)]	NADH dehydrogenase ubiquinone 1 alpha subcomplex assembly factor-like protein (DUF498/DUF598)	AT3G60150.4; AT3G60150.1; AT3G60150.2; AT2G44525.1	0	2443.15	20		0	0	0	0	0	0	0	0	0	0	0	0	0	0	0	0	0	0	0	0	0	0	0	0	0	0	0	0	0	0
AFSPSIVSGSQWRPGSPFQSQNETVR	[R].AFSPSIVSGSQWRPGSPFQSQNETVR.[G]	1xPhospho [S16(100)]	2.84395e-07	4.29844e-05	1	4	3	39	AT5G18230.2	MRG7.19	0	AT5G18230.2 [466-491]	AT5G18230.2 1xPhospho [S481(100)]	transcription regulator NOT2/NOT3/NOT5 family protein	AT5G18230.3; AT5G18230.4; AT5G18230.2; AT5G18230.1	0	2929.36	26	99.52	3	4	4	4	3	4	3	4	4	4	4	4	60	0	42.3	212.7	101.1	24.5	138.1	109	107.3	59.3	193.6	135.6	113.2	90.4	121.8	79	0	366.4
AFSPSIVSGSQWRPGSPFQSQNETVR	[R].AFSPSIVSGSQWRPGSPFQSQNETVR.[G]	2xPhospho [S3(97.4); S/T]	0.109956	0.00425998	1	4	2	6	AT5G18230.2	MRG7.19	0	AT5G18230.2 [466-491]	AT5G18230.2 2xPhospho [S468(100); S481(93.8)]	transcription regulator NOT2/NOT3/NOT5 family protein	AT5G18230.3; AT5G18230.4; AT5G18230.2; AT5G18230.1	0	3009.33	26	102.8	4	2	4	4	1	1	2	0	3	3	3	2	165.3	232.1	101.9	320.9	221.8	197.3	0	0	171	263.1	85.7	197.7	136.9	216.3	166.3	237.2	0	0
AFSSIVGSHK	[R].AFSSIVGSHK.[S]	1xPhospho [S3(100)]	0.000200209	4.29844e-05	1	1	1	60	AT2G03620.1	MRS2-5	MGT3,MRS2-5	AT2G03620.1 [285-294]	AT2G03620.1 1xPhospho [S287(100)]	magnesium transporter 3	AT2G03620.1	0	1112.51	10	50.54	4	4	4	4	4	4	4	4	4	4	4	4	89.7	82.5	93.1	94.9	83.2	79.3	61.8	90	122.6	96.9	81.9	69.8	178.5	94	112.2	94.4	110.6	100.5
AFSVGEQEVDLILPGTAR	[R].AFSVGEQEVDLILPGTAR.[L]	1xPhospho [S3(100)]	0.172396	0.00707205	1	1	1	1	AT1G10900.1	PIP5K7	0	AT1G10900.1 [645-662]	AT1G10900.1 1xPhospho [S647(100)]	Phosphatidylinositol-4-phosphate 5-kinase family protein	AT1G10900.1	0	1981.96	18		0	0	0	0	0	0	0	0	0	0	0	0	0	0	0	0	0	0	0	0	0	0	0	0	0	0	0	0	0	0
AFYGNHEANSSLQAEERSPK	[R].AFYGNHEANSSLQAEERSPK.[D]	1xPhospho [S18(100)]	3.80927e-13	4.29844e-05	1	2	3	61	AT2G48160.2	HUA2 LIKE 2	0	AT2G48160.2 [421-440]	AT2G48160.2 1xPhospho [S438(100)]	Tudor/PWWP/MBT domain-containing protein	AT2G48160.2; AT2G48160.1	1	2315.01	20	40.32	4	4	4	4	4	4	4	4	4	4	4	4	96.2	74.2	53.9	93.1	86.3	60.8	76.7	101.5	62.1	83.2	103.2	92.2	98.5	65.1	81.9	71.1	126.1	104.1
AGATHDEFPATNGSPSSSSSPSSSIK	[R].AGATHDEFPATNGSPSSSSSPSSSIK.[R]	1xPhospho [S14(100)]	4.68748e-12	4.29844e-05	1	1	2	55	AT1G49710.1	FUT12	FUT12,ATFUT12,FUCTB,FUCT2	AT1G49710.1 [12-37]	AT1G49710.1 1xPhospho [S25(100)]	fucosyltransferase 12	AT1G49710.1	0	2586.1	26	48.01	4	4	4	4	4	4	4	2	4	4	4	4	123.4	106.6	74.8	83.1	148.8	95.4	77.8	76.6	173.4	73.5	68.1	69.9	115.4	103.4	119.3	88.1	8.3	70.7
AGAVVAKYGDKSVYFDLEDLGNTTGQWDVYGSDAPSPYNPLQSK	[R].AGAVVAKYGDKSVYFDLEDLGNTTGQWDVYGSDAPSPYNPLQSK.[F]	2xPhospho [S12(99.8); T/Y/S]	0.0363908	0.000891698	1	1	2	2	AT1G52230.1	0	PSAH2,PSAH-2,PSI-H	AT1G52230.1 [45-88]	AT1G52230.1 2xPhospho [S56(99.8); T/Y/S]	photosystem I subunit H2	AT1G52230.1	2	4883.18	44		0	0	0	0	0	0	0	0	0	0	0	0	0	0	0	0	0	0	0	0	0	0	0	0	0	0	0	0	0	0
AGDSTPEELANATQVQGDYLPIVR	[K].AGDSTPEELANATQVQGDYLPIVR.[E]	1xPhospho [T5(99.7)]	7.3704e-18	4.29844e-05	1	3	2	427	AT3G49010.7	RPL13B	ATBBC1,BBC1,RSU2	AT3G49010.7 [134-157]	AT3G49010.7 1xPhospho [T138(99.7)]	breast basic conserved 1	AT3G49010.5; AT3G49010.4; AT3G49010.7	0	2624.22	24	105.64	4	4	4	4	4	4	4	4	4	4	4	4	83	112.5	108.3	86.5	97.2	89.3	80.3	97.1	114.2	110.1	100.3	79.7	123.1	100.3	91.8	74	80	94.4
AGDSTPEELANATQVQGDYMPIASVK	[K].AGDSTPEELANATQVQGDYMPIASVK.[A]	1xPhospho [T5(99.5)]	1.80973e-18	4.29844e-05	1	1	2	146	AT5G23900.1	RPL13D	0	AT5G23900.1 [134-159]	AT5G23900.1 1xPhospho [T138(99.5)]	Ribosomal protein L13e family protein	AT5G23900.1	0	2772.24	26	101.15	4	4	4	4	4	4	4	4	4	4	4	4	82.8	109.2	101.3	103.9	112.2	81.4	105.3	108.9	102	80.5	85.1	57.7	64.5	63.8	89.1	45.9	54.4	143.8
AGDSTPEELANATQVQGDYMPIASVK	[K].AGDSTPEELANATQVQGDYMPIASVK.[A]	1xOxidation [M20]; 1xPhospho [T5(99.7)]	1.92827e-19	4.29844e-05	1	1	2	164	AT5G23900.1	RPL13D	0	AT5G23900.1 [134-159]	AT5G23900.1 1xPhospho [T138(99.7)]	Ribosomal protein L13e family protein	AT5G23900.1	0	2788.24	26	90.49	4	4	4	4	4	4	4	4	4	4	4	4	92.3	66.6	122.6	91.4	81.6	48.2	34.3	99.3	75.9	65.8	95.5	87.5	77.1	54.5	74.2	115.9	150.9	173.9
AGEAYDYDPLTPTR	[K].AGEAYDYDPLTPTR.[S]	1xPhospho [T11(99.4)]	0.000792402	4.29844e-05	1	1	2	3	AT3G07650.2	0	COL9	AT3G07650.2 [357-370]	AT3G07650.2 1xPhospho [T367(99.4)]	CONSTANS-like 9	AT3G07650.2	0	1648.69	14	65.49	2	0	0	0	1	4	4	4	2	2	3	2	146.2	156.3	0	0	0	0	0	0	0	0	0	0	0	0	0	0	124.5	0
AGEAYDYDPLTPTRSY	[K].AGEAYDYDPLTPTRSY.[-]	1xPhospho [S15(100)]	4.55003e-07	4.29844e-05	1	1	2	83	AT3G07650.2	0	COL9	AT3G07650.2 [357-372]	AT3G07650.2 1xPhospho [S371(100)]	CONSTANS-like 9	AT3G07650.2	1	1898.78	16	79.68	4	4	4	4	4	4	4	4	1	2	0	4	82.5	95.3	81	144.6	138.7	75.7	60.8	149	143	91.4	105.6	165.1	81.8	67.2	154.1	54.3	127.3	235.1
AGGHVSTRVLGTQGYVAPEYALTGHLTTK	[K].AGGHVSTRVLGTQGYVAPEYALTGHLTTK.[S]	2xPhospho [S6(100); T7(100)]	1.22864e-20	4.29844e-05	1	1	3	393	AT3G58690.1	0	0	AT3G58690.1 [245-273]	AT3G58690.1 2xPhospho [S250(100); T251(100)]	Protein kinase superfamily protein	AT3G58690.1	1	3144.49	29	93.57	4	4	4	4	4	4	4	4	4	4	4	4	68.9	86.4	63.9	74.5	71.1	86.3	76.2	71.5	93.1	84.6	76.6	114.6	80.6	93.6	110.3	81.1	168.4	214.9
AGGPYGGQQQYWQQQNASRPSDNHVVTSLPPPKPPSPPR	[K].AGGPYGGQQQYWQQQNASRPSDNHVVTSLPPPKPPSPPR.[K]	1xPhospho [S36(100)]	7.58485e-10	4.29844e-05	1	1	1	130	AT3G24550.1	PERK1	ATPERK1,PERK1	AT3G24550.1 [188-226]	AT3G24550.1 1xPhospho [S223(100)]	proline extensin-like receptor kinase 1	AT3G24550.1	0	4304.04	39	79.13	4	4	4	4	4	4	4	4	4	1	2	2	88	86.8	171.5	114.3	211	81.3	115.9	181.1	205.8	153.2	179	119.9	240.4	102.5	120.6	108.2	140	138.8
AGIILLPSTHQLDEEVTEEHSEEEMTEEEPTLLK	[K].AGIILLPSTHQLDEEVTEEHSEEEMTEEEPTLLK.[W]	1xPhospho [S21(98.2)]	0.000117122	4.29844e-05	1	2	2	11	AT5G26760.2	0	0	AT5G26760.2 [501-534]	AT5G26760.2 1xPhospho [S521(98.2)]	RNA polymerase II subunit B1 CTD phosphatase RPAP2-like protein	AT5G26760.1; AT5G26760.2	0	3956.82	34	108.14	0	1	0	0	2	2	2	2	1	2	1	1	0	0	0	0	0	0	183.1	0	0	0	0	0	0	0	0	0	0	0
AGIILLPSTHQLDEEVTEEHSEEEMTEEEPTLLK	[K].AGIILLPSTHQLDEEVTEEHSEEEMTEEEPTLLK.[W]	1xOxidation [M25]; 1xPhospho [T/S]	0.00118568	4.29844e-05	1	2	3	15	AT5G26760.2	0	0	AT5G26760.2 [501-534]		RNA polymerase II subunit B1 CTD phosphatase RPAP2-like protein	AT5G26760.1; AT5G26760.2	0	3972.82	34	105.75	3	3	2	2	3	0	2	2	0	3	2	3	134.2	0	508.2	131.7	157	183.5	0	138.5	144.2	0	0	76.9	273.8	0	0	122.6	184.3	0
AGKSSDEEDDDDAEKEEDNGVSGEVSGDVR	[K].AGKSSDEEDDDDAEKEEDNGVSGEVSGDVR.[K]	2xPhospho [S4(100); S5(100)]	3.91988e-05	4.29844e-05	1	1	1	3	AT2G03240.1	PHO1-H5	0	AT2G03240.1 [238-267]	AT2G03240.1 2xPhospho [S241(100); S242(100)]	EXS (ERD1/XPR1/SYG1) family protein	AT2G03240.1	2	3300.22	30	47.62	3	2	3	4	2	1	0	2	3	4	3	4	0	90.6	122.7	150.4	156.8	79.2	0	0	98.2	106.9	0	212.8	96.6	173.3	168.7	151.4	0	210.8
AGLLALDDENSEDLEEETHDEEDNTLSYSDLTR	[R].AGLLALDDENSEDLEEETHDEEDNTLSYSDLTR.[K]	1xPhospho [S11(100)]	1.74148e-16	4.29844e-05	1	1	3	176	AT1G78280.1	JMJ21	0	AT1G78280.1 [387-419]	AT1G78280.1 1xPhospho [S397(100)]	transferases%2C transferring glycosyl groups	AT1G78280.1	0	3818.59	33	105.38	4	4	4	4	4	4	4	4	4	4	4	4	32.2	97.6	100	119.3	53.4	93.6	74.6	102.8	118.4	124.5	123.2	103	120.3	113.5	116	109.2	77.7	133.4
AGLNVFGGAPDNDQGGRSDQGAK	[R].AGLNVFGGAPDNDQGGRSDQGAK.[E]	1xPhospho [S18(100)]	2.99692e-08	4.29844e-05	1	1	1	132	AT1G70940.1	PIN3	PIN3,ATPIN3	AT1G70940.1 [372-394]	AT1G70940.1 1xPhospho [S389(100)]	Auxin efflux carrier family protein	AT1G70940.1	1	2311.01	23	58.68	4	4	4	4	4	4	4	4	4	4	4	4	74.5	101.6	68.2	68.9	159.2	127	106.9	66.4	140.2	120	122.1	57.3	147.7	127	151	65.1	168.4	94.5
AGLPSPMR	[R].AGLPSPMR.[I]	1xPhospho [S5(100)]	0.00242743	4.29844e-05	1	2	1	57	AT2G29210.1	0	0	AT2G29210.1 [487-494]	AT2G29210.1 1xPhospho [S491(100)]	splicing factor PWI domain-containing protein	AT2G29210.1; AT2G29210.2	0	908.406	8	43.54	4	4	4	4	4	4	4	4	4	4	4	4	87.4	130.5	61.1	71.2	101.6	90.9	98.9	75.6	91.5	98.9	112.7	38.4	34.3	87.4	51.7	37.4	140.8	158.7
AGLPSPMR	[R].AGLPSPMR.[I]	1xOxidation [M7]; 1xPhospho [S5(100)]	0.034522	0.000891698	1	2	1	50	AT2G29210.1	0	0	AT2G29210.1 [487-494]	AT2G29210.1 1xPhospho [S491(100)]	splicing factor PWI domain-containing protein	AT2G29210.1; AT2G29210.2	0	924.401	8	30.48	4	4	4	4	4	4	4	4	4	4	4	4	91.6	51.6	94.7	54.9	50.2	33	39.5	71.1	73.8	77.3	71.2	68.1	50.7	58.1	53.3	67.5	300.4	133.3
AGLPSPPPAQR	[R].AGLPSPPPAQR.[L]	1xPhospho [S5(100)]	0.00109752	4.29844e-05	1	1	1	190	AT2G29210.1	0	0	AT2G29210.1 [468-478]	AT2G29210.1 1xPhospho [S472(100)]	splicing factor PWI domain-containing protein	AT2G29210.1	0	1170.57	11	40.93	4	4	4	4	4	4	4	4	4	4	4	4	77.6	75	61.6	72.2	105.6	45.1	60.4	72.7	139.3	100.6	106.7	75	105.8	87.4	70.7	63.9	196.2	92.1
AGLPSPPPAQRLPSPPPR	[R].AGLPSPPPAQRLPSPPPR.[R]	2xPhospho [S5(100); S14(100)]	0.00673474	8.33136e-05	1	1	1	12	AT2G29210.1	0	0	AT2G29210.1 [468-485]	AT2G29210.1 2xPhospho [S472(100); S481(100)]	splicing factor PWI domain-containing protein	AT2G29210.1	1	1994.96	18	75.75	3	4	4	3	4	4	4	4	0	0	0	0	0	136.6	111.5	134.1	148.4	84.5	144.2	145.4	398.6	186.2	140.9	227.4	173.3	105.2	78.1	0	126.3	168
AGLQVDNGANEQVGKSDQGGAK	[R].AGLQVDNGANEQVGKSDQGGAK.[E]	1xPhospho [S16(100)]	0.000223607	4.29844e-05	1	3	1	6	AT1G23080.1	0	PIN7,ATPIN7	AT1G23080.1 [363-384]	AT1G23080.1 1xPhospho [S378(100)]	Auxin efflux carrier family protein	AT1G23080.4; AT1G23080.1; AT1G23080.2	1	2223	22	35.73	4	4	4	4	4	3	4	3	3	2	3	4	109	95.3	105.9	194.5	143.3	116.1	156.5	152.8	118.1	116.3	151.7	94.4	116.6	135	169.5	173.1	122.4	85.6
AGNLVVPNLSSEVSDVTSSSGPVK	[R].AGNLVVPNLSSEVSDVTSSSGPVK.[L]	1xPhospho [S14(100)]	1.93637e-08	4.29844e-05	1	2	6	91	AT2G26590.2	RPN13	RPN13	AT2G26590.2 [150-173]	AT2G26590.2 1xPhospho [S163(100)]	regulatory particle non-ATPase 13	AT2G26590.2; AT2G26590.4	0	2423.17	24	102.51	4	4	4	4	4	4	4	4	4	4	4	4	106.1	186.4	170.2	153.6	109	109.5	134.8	75.3	107.3	108.4	130.7	81	94.4	125.4	121.7	107.5	71.3	27.1
AGPIECLHSSDDTEEERNEVR	[K].AGPIECLHSSDDTEEERNEVR.[G]	1xCarbamidomethyl [C6]; 1xPhospho [S9(99.7)]	2.58135e-08	4.29844e-05	1	1	2	153	ATMG00090.1	rps3	0	ATMG00090.1 [104-124]	ATMG00090.1 1xPhospho [S112(99.7)]	structural constituent of ribosome%3Bprotein binding protein	ATMG00090.1	1	2523.05	21	45.54	4	4	4	4	4	4	4	4	4	4	4	4	79.7	93.7	76.9	144.4	102.2	83.2	87.3	89.7	116.5	114.5	65.6	70.3	105.5	128.1	86.9	74.2	130.3	119.5
AGPQQIWDDSTVNTFRPR	[R].AGPQQIWDDSTVNTFRPR.[A]	1xPhospho [S/T]	0.000256737	4.29844e-05	1	2	2	20	AT3G12590.1	0	0	AT3G12590.1 [362-379]		hypothetical protein	AT3G12590.1; AT3G12590.2	0	2167.99	18	81.79	4	4	4	4	4	4	4	4	4	4	4	4	48	84.1	73.6	74.2	83.5	39.1	51.3	59.1	142.5	35.5	133	45.9	40.5	33.4	73	74.8	35.5	26.8
AGSAGESELISCNSNASR	[R].AGSAGESELISCNSNASR.[E]	1xCarbamidomethyl [C12]; 1xPhospho [S3(100)]	4.23532e-05	4.29844e-05	1	1	1	6	AT1G02260.2	T7I23.21	0	AT1G02260.2 [262-279]	AT1G02260.2 1xPhospho [S264(100)]	Divalent ion symporter	AT1G02260.2	0	1889.77	18	44.85	2	2	2	1	2	1	1	0	2	2	2	2	0	0	164	265.6	283.2	0	0	190.6	245.3	0	0	466.8	0	0	0	270.7	275.8	0
AGSDDVGEWPHPPTPSGNK	[K].AGSDDVGEWPHPPTPSGNK.[T]	1xPhospho [T14(100)]	0.000211585	4.29844e-05	1	1	1	13	AT3G55270.1	0	MKP1,ATMKP1	AT3G55270.1 [96-114]	AT3G55270.1 1xPhospho [T109(100)]	mitogen-activated protein kinase phosphatase 1	AT3G55270.1	0	2027.85	19	58.53	1	0	0	0	4	4	3	4	1	0	0	0	190.9	0	0	0	0	0	0	0	0	0	0	0	0	0	0	0	233.6	374.2
AGSDLVDPLPK	[K].AGSDLVDPLPK.[N]	1xPhospho [S3(100)]	1.37874e-05	4.29844e-05	1	2	1	50	AT5G65010.2	0	ASN2	AT5G65010.2 [566-576]	AT5G65010.2 1xPhospho [S568(100)]	asparagine synthetase 2	AT5G65010.1; AT5G65010.2	0	1191.57	11	69.34	4	4	4	4	4	4	4	4	4	4	4	4	73.3	94	51.6	62	150.2	81.7	55.7	82.2	138.1	114.1	103.8	62.6	190.1	85.5	60.7	85.9	137.1	71.4
AGSEGIQFIK	[R].AGSEGIQFIK.[F]	1xPhospho [S3(100)]	0.000498244	4.29844e-05	1	1	1	15	AT5G35940.1	0	0	AT5G35940.1 [32-41]	AT5G35940.1 1xPhospho [S34(100)]	Mannose-binding lectin superfamily protein	AT5G35940.1	0	1129.53	10	64.11	3	4	1	3	2	2	2	3	4	4	4	4	36.6	0	96.8	54	48.2	27.4	36.4	96.5	18.6	0	0	0	0	28.5	43.9	4.4	0	0
AGSFRDSPEEEGPVELPEAAR	[R].AGSFRDSPEEEGPVELPEAAR.[L]	1xPhospho [S7(100)]	4.07057e-13	4.29844e-05	1	3	3	49	AT3G22380.2	TIC	TIC	AT3G22380.2 [26-46]	AT3G22380.2 1xPhospho [S32(100)]	time for coffee	AT3G22380.2; AT3G22380.1; AT3G22380.3	1	2323.02	21	70.58	4	4	4	4	4	4	4	4	4	4	4	4	116.3	136.8	112	146.9	119.1	89.5	37.1	99.4	112.2	202.5	50.3	123.1	166.5	155.5	66.5	90.1	99.4	66.1
AGSFRDSPEEEGPVELPEAAR	[R].AGSFRDSPEEEGPVELPEAAR.[L]	2xPhospho [S3(100); S7(100)]	0.0782647	0.0025292	1	3	1	2	AT3G22380.2	TIC	TIC	AT3G22380.2 [26-46]	AT3G22380.2 2xPhospho [S28(100); S32(100)]	time for coffee	AT3G22380.2; AT3G22380.1; AT3G22380.3	1	2402.99	21	78.57	2	3	3	3	3	1	1	1	4	4	3	4	73.6	72	0	0	0	138	145.9	272.3	0	108.6	145.6	278.1	0	157.2	195.5	174.5	56.3	92.3
AGSGEGAEEPSKVEGLK	[K].AGSGEGAEEPSKVEGLK.[D]	1xPhospho [S3(100)]	8.71138e-08	4.29844e-05	1	2	1	81	AT1G15340.1	MBD10	MBD10	AT1G15340.1 [226-242]	AT1G15340.1 1xPhospho [S228(100)]	methyl-CPG-binding domain 10	AT1G15340.1; AT1G15340.2	1	1724.77	17	37.86	4	4	4	4	4	4	4	4	4	4	4	4	122.9	103.6	89.3	111.5	97.3	98.7	91.9	116.3	107.6	105.4	88.2	91.4	104.6	108.7	104.6	129.5	93	53.1
AGSIDESRSVESMERPR	[R].AGSIDESRSVESMERPR.[S]	1xOxidation [M13]; 1xPhospho [S]	0.128536	0.00486543	1	1	1	3	AT1G13020.1	EIF4B2	EIF4B2	AT1G13020.1 [491-507]		eukaryotic initiation factor 4B2	AT1G13020.1	1	2001.87	17	25.48	2	1	3	2	1	1	2	1	2	1	0	0	0	0	190.6	130.2	0	0	0	112.9	583	0	140.3	106.6	0	0	109	119.9	699.8	0
AGSIDESRSVESMERPR	[R].AGSIDESRSVESMERPR.[S]	2xPhospho [S3(100); S7(99.5)]	0.000611234	4.29844e-05	1	1	3	11	AT1G13020.1	EIF4B2	EIF4B2	AT1G13020.1 [491-507]	AT1G13020.1 2xPhospho [S493(100); S497(99.5)]	eukaryotic initiation factor 4B2	AT1G13020.1	1	2065.84	17	43.26	4	4	3	4	3	2	0	2	4	4	4	4	114.2	148.8	185.9	158.9	269.7	194.5	135.7	142.1	175.9	106.5	0	82	101.9	157.4	111.6	98.3	0	68.3
AGSIDESRSVESMERPR	[R].AGSIDESRSVESMERPR.[S]	1xOxidation [M13]; 2xPhospho [S3(100); S]	0.00281615	4.29844e-05	1	1	3	11	AT1G13020.1	EIF4B2	EIF4B2	AT1G13020.1 [491-507]	AT1G13020.1 2xPhospho [S493(100); S]	eukaryotic initiation factor 4B2	AT1G13020.1	1	2081.84	17	32.6	4	4	4	4	4	4	3	4	4	4	4	4	126.4	79.1	151.9	198.2	115.7	95.8	68.5	137.4	82.8	89	142.7	155.7	115.2	96	97	195.5	30.9	87.9
AGSIDETRSFESTERPR	[R].AGSIDETRSFESTERPR.[S]	2xPhospho [S3(100); S9(99.6)]	6.32314e-06	4.29844e-05	1	1	3	48	AT3G26400.1	EIF4B1	EIF4B1	AT3G26400.1 [478-494]	AT3G26400.1 2xPhospho [S480(100); S486(99.6)]	eukaryotic translation initiation factor 4B1	AT3G26400.1	1	2097.86	17	43.02	4	4	4	4	3	3	4	4	4	4	4	4	131.6	135	95	134.1	224.8	143.1	118.9	113.7	148.1	106.8	119.8	91.8	156.5	121.8	115.4	95.4	0	66.3
AGSIDETRSFESTERPR	[R].AGSIDETRSFESTERPR.[S]	3xPhospho [S3(100); T7(99.2); S12(99.2)]	0.00411397	8.33136e-05	1	1	3	22	AT3G26400.1	EIF4B1	EIF4B1	AT3G26400.1 [478-494]	AT3G26400.1 3xPhospho [S480(100); T484(99.2); S489(99.2)]	eukaryotic translation initiation factor 4B1	AT3G26400.1	1	2177.83	17	46.04	4	4	4	4	4	4	4	4	4	4	3	4	50.8	123	79.1	204.4	146	156.8	133.5	123.7	124.1	157.1	101.8	116.6	124	169.2	159.9	128.7	52.9	67.5
AGSLEGLEFDFK	[K].AGSLEGLEFDFK.[E]	1xPhospho [S3(100)]	0.000163182	4.29844e-05	1	3	1	90	AT5G14200.1	IMDH1	ATIMD1,IMD1	AT5G14200.1 [72-83]	AT5G14200.1 1xPhospho [S74(100)]	isopropylmalate dehydrogenase 1	AT5G14200.3; AT5G14200.1; AT5G14200.2	0	1392.61	12	100.64	4	4	4	4	4	4	4	4	4	4	4	4	106.3	122.7	139.1	142.4	146.9	100.8	108.1	143.7	129.8	97.2	118.7	154.5	110.7	84.1	139.8	124.1	72.4	72.4
AGSRREEEEPIVQRPK	[K].AGSRREEEEPIVQRPK.[L]	1xPhospho [S3(100)]	2.75912e-06	4.29844e-05	1	1	1	87	AT2G27370.1	0	0	AT2G27370.1 [6-21]	AT2G27370.1 1xPhospho [S8(100)]	Uncharacterized protein family (UPF0497)	AT2G27370.1	2	1960.96	16	26.15	4	4	4	4	4	4	4	4	4	4	4	4	107.9	146.1	164.1	119.2	210.1	121.2	71.1	139.9	203.1	109.4	150.3	61.6	93.6	87.8	120.2	111.7	94.3	115.5
AGSSTEQDDKGKGSPVEGVVQPGALVTLPPPR	[K].AGSSTEQDDKGKGSPVEGVVQPGALVTLPPPR.[E]	1xPhospho [S/T]	7.88415e-10	4.29844e-05	1	1	2	186	AT3G16310.1	NUP35	0	AT3G16310.1 [135-166]		mitotic phosphoprotein N' end (MPPN) family protein	AT3G16310.1	2	3253.61	32	87.79	4	4	4	4	4	4	4	4	4	4	4	4	97.4	116.9	63	130.4	91.7	94	83.2	123.6	105.3	167.3	107.3	103.6	100.2	299.3	128.5	82.9	47.7	52.4
AGSSTTFLSPPSSPR	[R].AGSSTTFLSPPSSPR.[S]	1xPhospho [S13(99.6)]	2.52553e-06	4.29844e-05	1	1	2	51	AT3G06170.1	0	0	AT3G06170.1 [298-312]	AT3G06170.1 1xPhospho [S310(99.6)]	Serinc-domain containing serine and sphingolipid biosynthesis protein	AT3G06170.1	0	1571.71	15	61.27	4	4	4	4	4	4	4	4	4	4	4	4	60.3	107.6	97.1	62.8	126.4	108.2	51.8	97.9	117.3	133	72.3	68.7	151	116.8	93.3	91.4	99.5	72.4
AGSSTTFLSPPSSPR	[R].AGSSTTFLSPPSSPR.[S]	2xPhospho [S9(100); S12(99.5)]	7.00325e-07	4.29844e-05	1	1	7	328	AT3G06170.1	0	0	AT3G06170.1 [298-312]	AT3G06170.1 2xPhospho [S306(100); S309(99.5)]	Serinc-domain containing serine and sphingolipid biosynthesis protein	AT3G06170.1	0	1651.68	15	65.99	4	4	4	4	4	4	4	4	4	4	4	4	80.9	65.7	94.6	111.3	69.3	97.9	81.6	101.3	77.2	104.1	119	157.5	71.4	112.6	153.3	122.3	57.4	78.7
AGSSTTLLSPPDSPR	[R].AGSSTTLLSPPDSPR.[A]	1xPhospho [S13(100)]	6.96464e-07	4.29844e-05	1	1	3	109	AT1G16180.1	0	0	AT1G16180.1 [302-316]	AT1G16180.1 1xPhospho [S314(100)]	Serinc-domain containing serine and sphingolipid biosynthesis protein	AT1G16180.1	0	1565.72	15	57.25	4	4	4	4	4	4	4	4	4	4	4	4	84.2	104.4	66.9	96.2	87.5	93.3	67.5	118.2	78.2	119	130.6	103.8	87.4	102	104.8	89	70.7	107
AGSSTTLLSPPDSPR	[R].AGSSTTLLSPPDSPR.[A]	2xPhospho [S9(100); S13(100)]	1.44908e-05	4.29844e-05	1	1	2	46	AT1G16180.1	0	0	AT1G16180.1 [302-316]	AT1G16180.1 2xPhospho [S310(100); S314(100)]	Serinc-domain containing serine and sphingolipid biosynthesis protein	AT1G16180.1	0	1645.69	15	62.6	4	4	4	4	4	4	4	4	4	4	4	4	67.4	39.7	153	172.7	39.2	50.7	77.9	195.4	29.9	31.1	126.1	201.3	45.6	22.1	121	31.5	76.4	163.4
AGSSTTLLSPPDSPRAEKPLLPIDGK	[R].AGSSTTLLSPPDSPRAEKPLLPIDGK.[A]	1xPhospho [S13(100)]	0.0205962	0.000639252	1	1	1	1	AT1G16180.1	0	0	AT1G16180.1 [302-327]	AT1G16180.1 1xPhospho [S314(100)]	Serinc-domain containing serine and sphingolipid biosynthesis protein	AT1G16180.1	1	2727.4	26	91.35	1	1	0	0	2	2	1	1	0	0	0	0	0	0	692	0	0	0	0	1284.9	0	0	0	0	0	0	0	0	0	0
AGSSTTLLSPPDSPRAEKPLLPIDGK	[R].AGSSTTLLSPPDSPRAEKPLLPIDGK.[A]	2xPhospho [S9(100); S13(100)]	8.31254e-07	4.29844e-05	1	1	4	78	AT1G16180.1	0	0	AT1G16180.1 [302-327]	AT1G16180.1 2xPhospho [S310(100); S314(100)]	Serinc-domain containing serine and sphingolipid biosynthesis protein	AT1G16180.1	1	2807.36	26	95.76	4	4	4	4	4	4	4	4	4	4	4	4	54.8	63	90.3	90	179.5	177.4	87.4	145.3	80.9	126.2	104.2	144.4	80.4	129.7	69	60.2	106.9	102.2
AGTASPNEPIFCR	[R].AGTASPNEPIFCR.[G]	1xCarbamidomethyl [C12]; 1xPhospho [S5(100)]	0.000241595	4.29844e-05	1	1	3	39	AT5G11040.1	0	TRS120,AtTRS120	AT5G11040.1 [1161-1173]	AT5G11040.1 1xPhospho [S1165(100)]	TRS120	AT5G11040.1	0	1499.63	13	52.81	4	4	4	4	4	4	4	4	4	4	4	4	101.7	97.1	64.9	118.3	99.1	97	76.4	98.1	87.6	99.4	93.2	132.7	92.3	118.7	135.4	123.8	110.7	70
AGVVSLCLSENDDDDDIRLDPDYR	[R].AGVVSLCLSENDDDDDIRLDPDYR.[N]	1xCarbamidomethyl [C7]; 1xPhospho [S5(98.8)]	0.0124659	0.000410318	1	1	2	3	AT5G35100.1	0	0	AT5G35100.1 [170-193]	AT5G35100.1 1xPhospho [S174(98.8)]	Cyclophilin-like peptidyl-prolyl cis-trans isomerase family protein	AT5G35100.1	1	2832.2	24	100.6	2	0	0	0	0	2	2	1	0	0	0	2	0	367.5	605.3	0	0	0	0	0	0	0	0	0	0	0	0	0	0	0
AGYGSESEGDEEAATVTLSSDLGR	[K].AGYGSESEGDEEAATVTLSSDLGR.[V]	1xPhospho [S5(99.7)]	3.00405e-11	4.29844e-05	1	2	4	89	AT5G61770.2	PPAN	PPAN	AT5G61770.2 [240-263]	AT5G61770.2 1xPhospho [S244(99.7)]	PETER PAN-like protein	AT5G61770.2; AT5G61770.1	0	2481.03	24	86.1	4	4	4	4	4	4	4	4	4	4	4	4	126.3	73.6	84.3	69.7	92.4	93.3	51.4	40.3	89.7	142.6	124.8	135.8	96.3	106.1	54.9	67.2	108.8	115.9
AGYGSESEGDEEAATVTLSSDLGR	[K].AGYGSESEGDEEAATVTLSSDLGR.[V]	2xPhospho [S5(100); S7(100)]	3.26549e-07	4.29844e-05	1	2	4	34	AT5G61770.2	PPAN	PPAN	AT5G61770.2 [240-263]	AT5G61770.2 2xPhospho [S244(100); S246(100)]	PETER PAN-like protein	AT5G61770.2; AT5G61770.1	0	2561	24	92.86	3	1	4	4	3	3	3	4	3	2	3	4	0	112.1	173.8	90.6	0	172.8	0	0	129.1	172.8	109.6	223	57.9	184.9	136.5	80.3	47.9	159.5
AHAVHPITAVQIEWSLWTR	[R].AHAVHPITAVQIEWSLWTR.[D]	1xPhospho [T8(100)]	0.105181	0.00409158	1	1	1	5	AT1G60710.1	0	ATB2	AT1G60710.1 [170-188]	AT1G60710.1 1xPhospho [T177(100)]	NAD(P)-linked oxidoreductase superfamily protein	AT1G60710.1	0	2295.14	19		0	0	0	0	0	0	0	0	0	0	0	0	0	0	0	0	0	0	0	0	0	0	0	0	0	0	0	0	0	0
AHDSEPEAEKPTAKPAGTGKPLIAAVK	[K].AHDSEPEAEKPTAKPAGTGKPLIAAVK.[A]	1xPhospho [S4(100)]	1.21607e-14	4.29844e-05	1	1	2	270	AT1G76810.1	0	0	AT1G76810.1 [638-664]	AT1G76810.1 1xPhospho [S641(100)]	eukaryotic translation initiation factor 2 (eIF-2) family protein	AT1G76810.1	0	2793.42	27	44.22	4	4	4	4	4	4	4	4	4	4	4	4	96.1	101	130.9	179.4	114.9	82.2	81.6	162.8	142.8	130	107.6	115.6	130.8	110.6	94.6	103.8	126.4	203.6
AHEGEDEGAGLSELEEEDDDAK	[K].AHEGEDEGAGLSELEEEDDDAK.[R]	1xPhospho [S12(100)]	1.49211e-14	4.29844e-05	1	1	1	105	AT1G74250.1	JJJ1	0	AT1G74250.1 [281-302]	AT1G74250.1 1xPhospho [S292(100)]	DNAJ heat shock N-terminal domain-containing protein	AT1G74250.1	0	2424.92	22	62.03	4	4	4	4	4	4	4	4	4	4	4	4	48.8	123.5	98.2	79.9	199	119.2	81.9	127.9	132.6	165.6	71	95.5	133.9	133.8	97.1	118.9	33.8	79.1
AHEGEDEGAGLSELEEEDDDAKR	[K].AHEGEDEGAGLSELEEEDDDAKR.[K]	1xPhospho [S12(100)]	6.05614e-19	4.29844e-05	1	1	1	212	AT1G74250.1	JJJ1	0	AT1G74250.1 [281-303]	AT1G74250.1 1xPhospho [S292(100)]	DNAJ heat shock N-terminal domain-containing protein	AT1G74250.1	1	2581.02	23	56.2	4	4	4	4	4	4	4	4	4	4	4	4	78.2	108.9	60.2	103.5	150.5	84.6	81.6	105	128.5	132.5	93.8	43.7	133.8	102.8	97.1	84	131.6	110.7
AHEGEDEGAGLSELEEEDDDAKRK	[K].AHEGEDEGAGLSELEEEDDDAKRK.[N]	1xPhospho [S12(100)]	4.3843e-16	4.29844e-05	1	1	1	74	AT1G74250.1	JJJ1	0	AT1G74250.1 [281-304]	AT1G74250.1 1xPhospho [S292(100)]	DNAJ heat shock N-terminal domain-containing protein	AT1G74250.1	2	2709.12	24	50.08	4	4	4	4	4	4	4	4	4	4	4	4	109.5	120.1	161.6	112.4	124.9	87.6	91	83.8	101.2	148.3	85.4	51.9	130.7	118.1	122.4	105	111.5	153.3
AHGTAVGLPSEDDMGNSEVGHNALGAGR	[K].AHGTAVGLPSEDDMGNSEVGHNALGAGR.[I]	1xPhospho [S17(100)]	2.50706e-20	4.29844e-05	2	2	3	346	AT1G09780.1; AT3G08590.2	PGM1	0	AT1G09780.1 [64-91]; AT3G08590.2 [66-93]	AT1G09780.1 1xPhospho [S80(100)]; AT3G08590.2 1xPhospho [S82(100)]	Phosphoglycerate mutase%2C 2%2C3-bisphosphoglycerate-independent Phosphoglycerate mutase%2C 2%2C3-bisphosphoglycerate-independent	AT1G09780.1; AT3G08590.2	0	2799.22	28	66.08	4	4	4	4	4	4	4	4	4	4	4	4	64.6	100.3	77.9	124.3	58.1	124.6	121.7	138.7	42.1	90.5	76.6	71.9	37.7	79.7	105.1	54.8	55.2	139.6
AHGTAVGLPSEDDMGNSEVGHNALGAGR	[K].AHGTAVGLPSEDDMGNSEVGHNALGAGR.[I]	1xOxidation [M14]; 1xPhospho [S17(100)]	5.60506e-19	4.29844e-05	2	2	2	303	AT1G09780.1; AT3G08590.2	PGM1	0	AT1G09780.1 [64-91]; AT3G08590.2 [66-93]	AT1G09780.1 1xPhospho [S80(100)]; AT3G08590.2 1xPhospho [S82(100)]	Phosphoglycerate mutase%2C 2%2C3-bisphosphoglycerate-independent Phosphoglycerate mutase%2C 2%2C3-bisphosphoglycerate-independent	AT1G09780.1; AT3G08590.2	0	2815.21	28	55.68	4	4	4	4	4	4	4	4	4	4	4	4	98	74.4	63.6	129.1	110.7	94.3	56.6	77.8	85.8	112.2	73.9	66.9	83.5	81.1	100.1	71.5	132.1	127.8
AHGTDPSPPMSPILGATR	[K].AHGTDPSPPMSPILGATR.[A]	1xPhospho [S7(100)]	0.192444	0.00842061	1	1	2	2	AT3G23920.1	BAM1	BAM1,BMY7,TR-BAMY	AT3G23920.1 [49-66]	AT3G23920.1 1xPhospho [S55(100)]	beta-amylase 1	AT3G23920.1	0	1884.87	18	70.06	1	2	2	3	3	3	2	0	2	2	1	2	207.1	0	0	0	0	0	143.9	90.7	0	0	121.5	84.3	83	0	163.5	92	0	255.8
AHGTDPSPPMSPILGATR	[K].AHGTDPSPPMSPILGATR.[A]	2xPhospho [S7(100); S11(100)]	3.42217e-08	4.29844e-05	1	1	3	152	AT3G23920.1	BAM1	BAM1,BMY7,TR-BAMY	AT3G23920.1 [49-66]	AT3G23920.1 2xPhospho [S55(100); S59(100)]	beta-amylase 1	AT3G23920.1	0	1964.83	18	76.49	4	4	4	4	4	4	4	4	4	4	4	4	118.9	166	126.1	80	61.6	209.3	119.4	77.1	53.6	100.9	124.7	77.4	58.1	98.6	97.8	67.4	62.4	89.1
AHKSEDEAPVWAPLR	[K].AHKSEDEAPVWAPLR.[D]	1xPhospho [S4(100)]	0.0219651	0.000674036	1	1	1	2	AT5G48240.1	0	0	AT5G48240.1 [259-273]	AT5G48240.1 1xPhospho [S262(100)]	Rrp15p protein	AT5G48240.1	1	1785.83	15	60.42	2	3	2	0	0	0	0	0	0	2	2	3	0	0	346.5	354.8	656.1	0	354.1	345.4	229.5	0	0	164.4	0	0	0	0	0	0
AHNEDVCSESEEEVIKDEEYHR	[K].AHNEDVCSESEEEVIKDEEYHR.[L]	1xCarbamidomethyl [C7]; 2xPhospho [S8(100); S10(100)]	1.00555e-09	4.29844e-05	1	1	2	126	AT1G17680.3	0	0	AT1G17680.3 [601-622]	AT1G17680.3 2xPhospho [S608(100); S610(100)]	tetratricopeptide repeat (TPR)-containing protein	AT1G17680.3	1	2864.08	22	53.1	4	4	4	4	4	4	4	4	4	4	4	4	59.5	123.6	91.2	67.4	114	124.8	86.5	81.7	91.7	137.7	94.6	82.7	110.7	121.9	138.6	65.4	78.9	91.2
AHPGNPVISEFEWTTGETPRR	[K].AHPGNPVISEFEWTTGETPRR.[S]	1xPhospho [T18(100)]	1.48969e-05	4.29844e-05	1	1	2	29	AT1G15340.1	MBD10	MBD10	AT1G15340.1 [57-77]	AT1G15340.1 1xPhospho [T74(100)]	methyl-CPG-binding domain 10	AT1G15340.1	1	2461.13	21	78.66	4	4	4	4	4	4	4	3	4	4	4	4	105.9	106.5	264.1	145.1	115.4	76.5	76.1	96.6	92	94.8	91.8	147.7	100	105.6	77.1	138.6	27.2	120.4
AHPLINPETSSPEEQQIPEVEPITWETFCK	[K].AHPLINPETSSPEEQQIPEVEPITWETFCK.[S]	1xCarbamidomethyl [C29]; 1xPhospho [S/T]	1.93078e-09	4.29844e-05	1	1	1	8	AT5G14790.1	0	0	AT5G14790.1 [280-309]		ARM repeat superfamily protein	AT5G14790.1	0	3586.64	30		0	0	0	0	0	0	0	0	0	0	0	0	0	0	0	0	0	0	0	0	0	0	0	0	0	0	0	0	0	0
AHPVDGSPATDGGHVPMKPSPTR	[R].AHPVDGSPATDGGHVPMKPSPTR.[H]	1xPhospho [S/T]	9.81338e-05	4.29844e-05	1	4	4	19	AT1G78000.1	SULTR1;2	SULTR1;2,SEL1	AT1G78000.1 [5-27]		sulfate transporter 1%3B2	AT1G78000.6; AT1G78000.1; AT1G78000.5; AT1G78000.4	0	2391.09	23	38.58	4	4	3	3	3	4	3	4	3	4	4	4	91.9	111.4	69	164.7	94	94.7	161.2	148.8	39	73.3	0	33.6	0	57.2	94	52.9	105	0
AHPVDGSPATDGGHVPMKPSPTR	[R].AHPVDGSPATDGGHVPMKPSPTR.[H]	1xOxidation [M17]; 1xPhospho [S20(99.2)]	0.000403894	4.29844e-05	1	4	4	7	AT1G78000.1	SULTR1;2	SULTR1;2,SEL1	AT1G78000.1 [5-27]	AT1G78000.1 1xPhospho [S24(99.2)]	sulfate transporter 1%3B2	AT1G78000.6; AT1G78000.1; AT1G78000.5; AT1G78000.4	0	2407.09	23	33.96	4	4	3	4	3	3	3	3	4	4	4	4	96.5	50.8	111.2	105.9	114.5	84.5	94.2	205.2	115.5	102.5	0	122.6	132.8	98.7	86.4	245.7	0	61.6
AHPVDGSPATDGGHVPMKPSPTR	[R].AHPVDGSPATDGGHVPMKPSPTR.[H]	2xPhospho [S7(100); S20(99.4)]	5.29783e-06	4.29844e-05	1	4	2	26	AT1G78000.1	SULTR1;2	SULTR1;2,SEL1	AT1G78000.1 [5-27]	AT1G78000.1 2xPhospho [S11(100); S24(99.4)]	sulfate transporter 1%3B2	AT1G78000.6; AT1G78000.1; AT1G78000.5; AT1G78000.4	0	2471.06	23	40.63	4	4	4	4	4	4	4	4	4	4	4	4	103.6	131.1	83.4	83.9	177.7	208.4	103	108	68.4	101	73.1	48.3	87	130.7	87.5	51.2	59.9	70.7
AHPVDGSPATDGGHVPMKPSPTR	[R].AHPVDGSPATDGGHVPMKPSPTR.[H]	1xOxidation [M17]; 2xPhospho [S7(100); S/T]	1.0991e-05	4.29844e-05	1	4	2	24	AT1G78000.1	SULTR1;2	SULTR1;2,SEL1	AT1G78000.1 [5-27]	AT1G78000.1 2xPhospho [S11(100); S/T]	sulfate transporter 1%3B2	AT1G78000.6; AT1G78000.1; AT1G78000.5; AT1G78000.4	0	2487.05	23	35.71	4	4	4	4	4	4	4	4	4	4	4	4	100	19.6	122.9	91.4	115.9	96.2	76.4	98	66.2	24.4	81.5	101.2	62.7	65.9	65.2	101.6	161.7	113.4
AHPYYDFENVIDSDDEMDK	[K].AHPYYDFENVIDSDDEMDK.[S]	1xPhospho [S13(100)]	9.56738e-10	4.29844e-05	1	1	1	36	AT5G63870.2	PP7	PP7	AT5G63870.2 [383-401]	AT5G63870.2 1xPhospho [S395(100)]	serine/threonine phosphatase 7	AT5G63870.2	0	2382.91	19	88.83	3	4	4	3	4	4	4	3	4	4	4	3	0	117.7	148.8	111.3	150.9	118.8	74.9	88.6	71.8	99.9	55.1	78.2	0	91.7	103.2	52	128.9	122.9
AHPYYDFENVIDSDDEMDK	[K].AHPYYDFENVIDSDDEMDK.[S]	1xOxidation [M17]; 1xPhospho [S13(100)]	4.91493e-09	4.29844e-05	1	1	1	51	AT5G63870.2	PP7	PP7	AT5G63870.2 [383-401]	AT5G63870.2 1xPhospho [S395(100)]	serine/threonine phosphatase 7	AT5G63870.2	0	2398.91	19	80.99	4	4	4	4	4	4	4	4	3	4	4	4	60.8	32.2	182	114.6	45.4	67.2	55.1	106	45.3	78.9	158.7	138.6	44.3	73.8	71.7	109.7	90	168.5
AHTVSPDVNLINK	[K].AHTVSPDVNLINK.[G]	2xPhospho [T3(100); S5(100)]	1.35573e-07	4.29844e-05	1	1	1	41	AT3G20350.1	0	0	AT3G20350.1 [476-488]	AT3G20350.1 2xPhospho [T478(100); S480(100)]	actin cytoskeleton-regulatory complex pan-like protein	AT3G20350.1	0	1567.69	13	62.99	4	4	4	4	4	4	4	4	4	4	4	4	42.9	77.6	96.1	107.8	114	77.6	71.7	127.7	92	139.4	92.8	120.9	106.9	98.6	113.9	126.5	56.7	82.4
AIAEETNSGLLSSPVATSQLPEVSNGVSSYSVK	[K].AIAEETNSGLLSSPVATSQLPEVSNGVSSYSVK.[E]	1xPhospho [S13(99.4)]	1.04853e-06	4.29844e-05	1	2	2	2	AT4G17890.1	AGD8	AGD8	AT4G17890.1 [127-159]	AT4G17890.1 1xPhospho [S139(99.4)]	ARF-GAP domain 8	AT4G17890.1; AT4G17890.2	0	3401.64	33		0	0	0	0	0	0	0	0	0	0	0	0	0	0	0	0	0	0	0	0	0	0	0	0	0	0	0	0	0	0
AIAIASGSGETEEEDDLEDLKK	[K].AIAIASGSGETEEEDDLEDLKK.[Q]	1xPhospho [S6(99.6)]	4.17582e-08	4.29844e-05	1	1	4	41	AT1G05350.1	0	0	AT1G05350.1 [402-423]	AT1G05350.1 1xPhospho [S407(99.6)]	NAD(P)-binding Rossmann-fold superfamily protein	AT1G05350.1	1	2400.07	22	75.72	4	4	4	4	4	4	4	4	4	4	4	4	43.4	153.2	188.6	128.6	221.5	53.3	121	140.1	145.1	53.4	62	178.2	168.8	63.7	57.8	92.3	23.8	42.1
AIAIASGSGETEEEDDLEDLKK	[K].AIAIASGSGETEEEDDLEDLKK.[Q]	2xPhospho [S8(100); T11(100)]	4.14269e-05	4.29844e-05	1	1	2	10	AT1G05350.1	0	0	AT1G05350.1 [402-423]	AT1G05350.1 2xPhospho [S409(100); T412(100)]	NAD(P)-binding Rossmann-fold superfamily protein	AT1G05350.1	1	2480.04	22	83.71	4	4	4	4	4	3	4	4	3	4	3	4	83	79.5	119	178.4	25.5	111.2	126.8	120	25.4	39.7	82.8	102.2	24.4	107.2	124.8	114.9	76.5	106.2
AIALTVDTPR	[K].AIALTVDTPR.[L]	1xPhospho [T8(100)]	0.000331041	4.29844e-05	2	10	2	60	AT3G14415.3; AT3G14420.1	0	0	AT3G14415.3 [151-160]; AT3G14420.1 [151-160]	AT3G14415.3 1xPhospho [T158(100)]; AT3G14420.1 1xPhospho [T158(100)]	Aldolase-type TIM barrel family protein Aldolase-type TIM barrel family protein	AT3G14420.4; AT3G14420.5; AT3G14415.3; AT3G14415.2; AT3G14420.6; AT4G18360.2; AT3G14420.1; AT3G14420.3; AT4G18360.1; AT4G18360.3	0	1136.57	10	57.93	4	4	4	4	4	4	4	4	4	4	4	4	80.4	168.2	31.4	112.8	200.9	111.2	48.9	99.3	159.3	152.9	80	84.4	229.6	106.6	91.7	155	94.2	59.5
AIAPPELSPR	[R].AIAPPELSPR.[I]	1xPhospho [S8(100)]	0.000766576	4.29844e-05	1	2	1	106	AT2G16485.1	0	0	AT2G16485.1 [1274-1283]	AT2G16485.1 1xPhospho [S1281(100)]	GW repeat- and PHD finger-containing protein NERD	AT2G16485.2; AT2G16485.1	0	1130.56	10	58.53	4	4	4	4	4	4	4	4	4	4	4	4	131.1	105.1	71.3	152.3	127.3	100.6	100.8	71.3	143.7	135.4	135.5	58.4	160.9	132.7	175.5	65.5	54.9	108.4
AIDEESLHTSSGDNEKPAVSSGK	[K].AIDEESLHTSSGDNEKPAVSSGK.[L]	1xPhospho [S11(99.6)]	2.7483e-15	4.29844e-05	2	2	6	272	AT4G31880.2; AT4G31880.1	0	0	AT4G31880.2 [548-570]; AT4G31880.1 [549-571]	AT4G31880.2 1xPhospho [S558(99.6)]; AT4G31880.1 1xPhospho [S559(99.6)]	transcriptional regulator transcriptional regulator	AT4G31880.2; AT4G31880.1	0	2438.07	23	36.94	4	4	4	4	4	4	4	4	4	4	4	4	103.4	88.1	84.5	132.8	91.3	88	80.5	117	87.4	97.7	107.5	96.8	84.3	97	93.7	118.1	124.4	101.5
AIDEESLHTSSGDNEKPAVSSGK	[K].AIDEESLHTSSGDNEKPAVSSGK.[L]	2xPhospho [S10(99.5); S11(99.5)]	5.26319e-14	4.29844e-05	2	2	7	362	AT4G31880.2; AT4G31880.1	0	0	AT4G31880.2 [548-570]; AT4G31880.1 [549-571]	AT4G31880.2 2xPhospho [S557(99.5); S558(99.5)]; AT4G31880.1 2xPhospho [S558(99.5); S559(99.5)]	transcriptional regulator transcriptional regulator	AT4G31880.2; AT4G31880.1	0	2518.04	23	42.65	4	4	4	4	4	4	4	4	4	4	4	4	76.4	96.8	95.7	105.6	100.4	107.2	82.4	101.7	100.3	84	97	93.8	96.1	88.7	100.9	96.8	107.8	94.3
AIDEESLHTSSGDNEKPAVSSGK	[K].AIDEESLHTSSGDNEKPAVSSGK.[L]	3xPhospho [T9(100); S10(100); S11(100)]	6.01158e-12	4.29844e-05	2	2	7	459	AT4G31880.2; AT4G31880.1	0	0	AT4G31880.2 [548-570]; AT4G31880.1 [549-571]	AT4G31880.2 3xPhospho [T556(100); S557(100); S558(100)]; AT4G31880.1 3xPhospho [T557(100); S558(100); S559(100)]	transcriptional regulator transcriptional regulator	AT4G31880.2; AT4G31880.1	0	2598	23	43.29	4	4	4	4	4	4	4	4	4	4	4	4	48.8	62.5	123.9	116.9	96.7	86	69.4	96.5	76.5	102.7	70	132.7	66.8	121.9	84	113.6	95.9	107.3
AIDVESTTDISPYLSK	[K].AIDVESTTDISPYLSK.[I]	1xPhospho [S/T/Y]	0.194196	0.00842061	1	1	1	4	AT3G11770.1	RICE1	0	AT3G11770.1 [21-36]		Polynucleotidyl transferase%2C ribonuclease H-like superfamily protein	AT3G11770.1	0	1818.84	16	88.71	1	2	1	1	4	2	2	3	1	2	0	0	274.8	0	0	0	197.3	0	0	173.8	0	213.5	0	0	0	0	0	224.2	337.8	271.4
AIENSLENGHAWVPPSPAHR	[R].AIENSLENGHAWVPPSPAHR.[K]	1xPhospho [S16(100)]	2.7803e-11	4.29844e-05	1	2	1	141	AT2G20050.1	0	0	AT2G20050.1 [454-473]	AT2G20050.1 1xPhospho [S469(100)]	protein phosphatase 2C and cyclic nucleotide-binding/kinase domain-containing protein	AT2G20050.2; AT2G20050.1	0	2262.05	20	62.89	4	4	4	4	4	4	4	4	4	4	4	4	106.4	172.7	134	144.4	36.7	117.9	105.5	127.9	56.7	195.5	71.4	95.7	75.5	180.2	146.3	58	61.8	77.6
AIENYDSEEEIR	[R].AIENYDSEEEIR.[S]	1xPhospho [S7(100)]	3.22108e-06	4.29844e-05	1	2	2	88	AT3G20250.2	PUM5	APUM5,PUM5	AT3G20250.2 [92-103]	AT3G20250.2 1xPhospho [S98(100)]	pumilio 5	AT3G20250.2; AT3G20250.1	0	1547.63	12	46.18	4	4	4	4	4	4	4	4	4	4	4	4	87	84.1	84.2	87.3	91.7	61.9	70.9	109.9	81.9	101.6	105.6	65.5	96.3	104.4	84.6	87.6	165.5	109.8
AIENYDSEEEIRSDPAYVAYYLSNINLNPR	[R].AIENYDSEEEIRSDPAYVAYYLSNINLNPR.[L]	1xPhospho [S13(99.2)]	1.78743e-07	4.29844e-05	1	2	3	7	AT3G20250.2	PUM5	APUM5,PUM5	AT3G20250.2 [92-121]	AT3G20250.2 1xPhospho [S104(99.2)]	pumilio 5	AT3G20250.2; AT3G20250.1	1	3598.64	30	115.24	3	2	3	2	4	3	4	3	4	3	3	3	111.2	0	94.3	178.4	77	0	0	84.9	77.3	0	78.3	94.2	0	0	181.4	181.8	64.5	121.8
AIFSDDSEDDEDQPMNGK	[K].AIFSDDSEDDEDQPMNGK.[I]	2xPhospho [S4(100); S7(100)]	0.00275487	4.29844e-05	1	2	1	1	AT5G23080.1	TGH	TGH	AT5G23080.1 [722-739]	AT5G23080.1 2xPhospho [S725(100); S728(100)]	SWAP (Suppressor-of-White-APricot)/surp domain-containing protein	AT5G23080.1; AT5G23080.2	0	2172.74	18		0	0	0	0	0	0	0	0	0	0	0	0	0	0	0	0	0	0	0	0	0	0	0	0	0	0	0	0	0	0
AIGESYNFTADDDILIPSESGEGDFIEELIVAR	[R].AIGESYNFTADDDILIPSESGEGDFIEELIVAR.[-]	1xPhospho [T9(100)]	0.00030303	4.29844e-05	1	1	2	3	AT5G48380.1	0	BIR1	AT5G48380.1 [588-620]	AT5G48380.1 1xPhospho [T596(100)]	BAK1-interacting receptor-like kinase 1	AT5G48380.1	0	3665.68	33	125.86	3	1	0	3	4	3	2	2	3	3	4	0	95.4	225.4	120.6	0	188.5	0	0	0	0	0	0	0	100.7	174.9	100.1	0	220.2	564.9
AIGSNIFDKPTHPNSPSVYDCVDNEAQR	[R].AIGSNIFDKPTHPNSPSVYDCVDNEAQR.[K]	1xCarbamidomethyl [C21]; 1xPhospho [S15(100)]	7.15985e-07	4.29844e-05	1	1	2	3	AT1G28330.3	DRM1	DRM1,DYL1	AT1G28330.3 [91-118]	AT1G28330.3 1xPhospho [S105(100)]	dormancy-associated protein-like 1	AT1G28330.3	0	3211.42	28	78.47	2	1	0	1	3	4	1	2	3	1	0	2	0	0	168	107.6	0	0	0	204.9	0	0	0	0	0	0	106.3	0	0	182.9
AIGSNIFDKPTHPNSPSVYDWLYSGDSR	[R].AIGSNIFDKPTHPNSPSVYDWLYSGDSR.[S]	1xPhospho [S15(100)]	1.89304e-12	4.29844e-05	1	2	4	84	AT1G28330.4	0	DRM1,DYL1	AT1G28330.4 [91-118]	AT1G28330.4 1xPhospho [S105(100)]	dormancy-associated protein-like 1	AT1G28330.1; AT1G28330.4	0	3203.45	28	109.59	4	4	3	3	4	4	3	4	4	4	3	3	81	86.8	35.8	20.8	94.7	29.4	34.5	54.1	74	54.8	39.4	0	112.1	23.9	26.8	0	321.8	176.9
AIGTLLNSHFLQQSPVR	[K].AIGTLLNSHFLQQSPVR.[Y]	1xPhospho [S14(100)]	3.13325e-06	4.29844e-05	1	2	1	3	AT1G10870.2	AGD4	AGD4	AT1G10870.2 [419-435]	AT1G10870.2 1xPhospho [S432(100)]	ARF-GAP domain 4	AT1G10870.1; AT1G10870.2	0	1961	17	95.18	2	3	3	4	3	3	3	4	2	2	3	4	69.4	145.9	0	0	149.9	77	0	23	99	348.3	147.6	0	191	152.1	18.8	98.2	135.2	137.5
AIIVADVQPQGQLGFFSQEVPQNSFR	[K].AIIVADVQPQGQLGFFSQEVPQNSFR.[L]	1xPhospho [S24(100)]	6.04804e-08	4.29844e-05	1	2	1	8	AT1G05960.2	0	0	AT1G05960.2 [962-987]	AT1G05960.2 1xPhospho [S985(100)]	ARM repeat superfamily protein	AT1G05960.2; AT1G05960.3	0	2955.44	26	114.73	2	3	3	4	2	3	1	3	3	3	4	3	0	64.5	0	166.9	217.8	85.7	0	94.6	241.7	0	85.4	104.4	227.2	135.8	77.3	75.2	0	0
AIIVADVQPQGQLGFFSQEVPQNSFRLPPSSPYDK	[K].AIIVADVQPQGQLGFFSQEVPQNSFRLPPSSPYDK.[F]	1xPhospho [S/Y]	8.61773e-06	4.29844e-05	1	2	3	5	AT1G05960.2	0	0	AT1G05960.2 [962-996]		ARM repeat superfamily protein	AT1G05960.2; AT1G05960.3	1	3939.93	35	116.29	2	1	1	2	4	1	1	1	1	3	3	1	0	168.9	0	264.7	0	0	0	137	0	0	177.2	0	0	0	177.5	334	151.9	252.4
AILDSSETSSDSDVPSLR	[K].AILDSSETSSDSDVPSLR.[H]	1xPhospho [S12(99)]	2.62519e-06	4.29844e-05	1	2	2	2	AT3G61670.1	F15G16.60	0	AT3G61670.1 [69-86]	AT3G61670.1 1xPhospho [S80(99)]	extra-large G-like protein%2C putative (DUF3133)	AT3G61670.1; AT3G61670.2	0	1958.86	18	73.19	4	4	4	4	2	1	4	4	4	2	4	4	46.3	144.3	138.3	194.6	164.6	123.9	50.1	148.7	117.4	197.1	65.1	143.6	115.8	140.8	167.1	97.3	0	72.4
AILSDDEDASR	[R].AILSDDEDASR.[A]	1xPhospho [S4(100)]	3.12487e-05	4.29844e-05	1	4	3	144	AT1G35220.2	0	0	AT1G35220.2 [324-334]	AT1G35220.2 1xPhospho [S327(100)]	FAM91 carboxy-terminus protein	AT1G35220.6; AT1G35220.7; AT1G35220.2; AT1G35220.5	0	1271.52	11	36.5	4	4	4	4	4	4	4	4	4	4	4	4	120.4	120.1	129.2	93.8	93	84.7	81.6	77.1	113.6	102.4	99.3	78.3	129.3	95	84.7	65.5	128.8	116.1
AILSPEQFR	[R].AILSPEQFR.[IV]	1xPhospho [S4(100)]	0.18136	0.00768176	1	5	1	3	AT4G21860.3	0	MSRB2	AT4G21860.3 [82-90]	AT4G21860.3 1xPhospho [S85(100)]	methionine sulfoxide reductase B 2	AT4G21860.3; AT4G04800.1; AT4G21860.2; AT4G21850.1; AT4G21850.2	0	1140.54	9	73.69	2	3	3	3	0	1	0	0	4	4	2	3	0	0	176.7	300.4	169.1	240.9	0	212.7	190.1	177.9	0	267.8	148.2	199	201.7	0	0	0
AINEKILALLDDSGSGR	[K].AINEKILALLDDSGSGR.[V]	1xPhospho [S]	0.163801	0.00673983	1	1	2	75	AT1G05150.1	0	0	AT1G05150.1 [603-619]		Calcium-binding tetratricopeptide family protein	AT1G05150.1	1	1851.92	17	70.56	4	4	4	4	4	4	4	4	4	4	4	4	143	117.5	67.4	48.7	121.8	89.9	76	42.9	85	106.4	93.6	116.4	123.5	101.4	102.1	70.1	195.9	219.1
AIQSELDLDDVQK	[K].AIQSELDLDDVQK.[L]	1xPhospho [S4(100)]	0.000541289	4.29844e-05	1	2	1	4	AT5G63880.2	VPS20.1	VPS20.1	AT5G63880.2 [111-123]	AT5G63880.2 1xPhospho [S114(100)]	SNF7 family protein	AT5G63880.2; AT5G63880.1	0	1553.71	13		0	0	0	0	0	0	0	0	0	0	0	0	0	0	0	0	0	0	0	0	0	0	0	0	0	0	0	0	0	0
AISLPSMAVR	[R].AISLPSMAVR.[G]	1xPhospho [S3(100)]	0.00553088	8.33136e-05	1	1	1	94	AT5G25590.1	0	0	AT5G25590.1 [117-126]	AT5G25590.1 1xPhospho [S119(100)]	DNA ligase (DUF630 and DUF632)	AT5G25590.1	0	1124.55	10	82.67	4	4	4	4	4	4	4	4	4	4	4	4	85.4	126.2	112	181.2	52	108.9	94.9	154.2	44.7	100.5	121	83.1	36.4	122.7	107.6	64.4	52.5	142
AISLPSMAVR	[R].AISLPSMAVR.[G]	1xOxidation [M7]; 1xPhospho [S3(100)]	0.00723054	8.33136e-05	1	1	1	102	AT5G25590.1	0	0	AT5G25590.1 [117-126]	AT5G25590.1 1xPhospho [S119(100)]	DNA ligase (DUF630 and DUF632)	AT5G25590.1	0	1140.55	10	60.29	4	4	4	4	4	4	4	4	4	4	4	4	58.6	123.4	116.5	95.7	100	121.9	24.6	107.5	122.6	176	51.5	66.2	133.9	144.6	62.2	91.4	231	95.8
AISLPSSPQNYR	[K].AISLPSSPQNYR.[S]	1xPhospho [S7(100)]	2.87619e-05	4.29844e-05	1	1	3	180	AT3G58640.2	0	0	AT3G58640.2 [498-509]	AT3G58640.2 1xPhospho [S504(100)]	Mitogen activated protein kinase kinase kinase-like protein	AT3G58640.2	0	1412.66	12	63.88	4	4	4	4	4	4	4	4	4	4	4	4	106.3	71.7	72.8	138.5	83.6	63.2	69.3	123.7	65	69.8	90.7	89.1	94.8	76.5	112.6	71.9	70.9	108.1
AISLPSSPQNYR	[K].AISLPSSPQNYR.[S]	2xPhospho [S3(100); S7(100)]	7.91022e-05	4.29844e-05	1	1	2	217	AT3G58640.2	0	0	AT3G58640.2 [498-509]	AT3G58640.2 2xPhospho [S500(100); S504(100)]	Mitogen activated protein kinase kinase kinase-like protein	AT3G58640.2	0	1492.62	12	70.37	4	4	4	4	4	4	4	4	4	4	4	4	96.1	92.4	83.1	76.3	126.2	109.6	89	81.9	86.5	104.2	71.1	104.8	103.5	94.8	84.6	71.9	121.4	78.9
AITQYLAEEYSEKGEK	[R].AITQYLAEEYSEKGEK.[L]	1xPhospho [S11(100)]	0.00112202	4.29844e-05	1	1	1	8	AT2G47730.1	GSTF8	ATGSTF8,ATGSTF5,GST6,GSTF8	AT2G47730.1 [118-133]	AT2G47730.1 1xPhospho [S128(100)]	glutathione S-transferase phi 8	AT2G47730.1	1	1938.87	16	65.29	3	4	3	4	3	4	3	0	4	4	4	4	107.6	78.3	0	130.7	225.5	68	98.2	77.2	183.4	71.2	89.8	0	299.1	78.2	90	107.5	0	109.5
AITSLPVSPCSSPLR	[R].AITSLPVSPCSSPLR.[Q]	1xCarbamidomethyl [C10]; 1xPhospho [S8(99.6)]	1.43314e-05	4.29844e-05	1	4	2	10	AT1G53570.1	MAPKKK3	MAP3KA,MAPKKK3	AT1G53570.1 [531-545]	AT1G53570.1 1xPhospho [S538(99.6)]	mitogen-activated protein kinase kinase kinase 3	AT1G53570.4; AT1G53570.1; AT1G53570.2; AT1G53570.5	0	1664.81	15	88.27	4	4	4	4	3	4	4	4	4	4	4	4	47.4	63.9	103.3	66	65.6	55	52	83.5	61.4	61.2	136.4	80.3	63.5	72.2	49.6	110	0	115.6
AITSLPVSPCSSPLR	[R].AITSLPVSPCSSPLR.[Q]	1xCarbamidomethyl [C10]; 2xPhospho [S8(100); S12(99.6)]	3.67813e-06	4.29844e-05	1	4	4	100	AT1G53570.1	MAPKKK3	MAP3KA,MAPKKK3	AT1G53570.1 [531-545]	AT1G53570.1 2xPhospho [S538(100); S542(99.6)]	mitogen-activated protein kinase kinase kinase 3	AT1G53570.4; AT1G53570.1; AT1G53570.2; AT1G53570.5	0	1744.77	15	89.27	4	4	4	4	4	4	4	4	4	4	4	4	74.4	58.9	86.7	113.3	104.1	76.5	65.2	106.7	73.1	70	89.6	127	83	93.4	66.6	127.6	88.8	164.1
AITSLPVSPCSSPLR	[R].AITSLPVSPCSSPLR.[Q]	1xCarbamidomethyl [C10]; 3xPhospho [S8(100); S12(99.1); T/S]	0.00300822	4.29844e-05	1	4	2	20	AT1G53570.1	MAPKKK3	MAP3KA,MAPKKK3	AT1G53570.1 [531-545]	AT1G53570.1 3xPhospho [S538(100); S542(99.1); T/S]	mitogen-activated protein kinase kinase kinase 3	AT1G53570.4; AT1G53570.1; AT1G53570.2; AT1G53570.5	0	1824.74	15	94.6	4	3	3	4	4	4	4	4	3	3	3	4	55.6	70.7	106	94.5	0	143.2	41.6	38.8	0	137.4	97.5	178.8	48.2	70.1	73.6	129.4	103.9	171.4
AKAPTRENSLFGGDADITEKPIEPIK	[R].AKAPTRENSLFGGDADITEKPIEPIK.[V]	2xPhospho [T5(100); S9(100)]	0.000448596	4.29844e-05	1	1	1	4	AT2G20190.1	CLASP	ATCLASP,CLASP	AT2G20190.1 [251-276]	AT2G20190.1 2xPhospho [T255(100); S259(100)]	CLIP-associated protein	AT2G20190.1	2	2957.41	26	83.83	3	3	3	3	3	1	2	2	3	4	4	4	132.3	0	153	300.4	0	71.6	56.7	48.9	0	157.1	151.6	116.5	0	124.5	117.2	72.3	223.7	0
AKDEPVVENGSTFSETK	[R].AKDEPVVENGSTFSETK.[T]	1xPhospho [S14(100)]	1.79215e-08	4.29844e-05	1	2	2	50	AT3G05420.2	0	ACBP4	AT3G05420.2 [125-141]	AT3G05420.2 1xPhospho [S138(100)]	acyl-CoA binding protein 4	AT3G05420.2; AT3G05420.1	1	1917.85	17	41.59	4	4	4	4	4	4	4	4	4	4	4	4	88.3	67.2	58.9	111	42.3	53.4	104.6	105	34.8	69.7	91.6	75.3	46.8	70.1	67.6	93.7	156	113.3
AKDEPVVENGSTFSETK	[R].AKDEPVVENGSTFSETK.[T]	2xPhospho [S11(99.5); S14(100)]	3.83414e-05	4.29844e-05	1	2	1	1	AT3G05420.2	0	ACBP4	AT3G05420.2 [125-141]	AT3G05420.2 2xPhospho [S135(99.5); S138(100)]	acyl-CoA binding protein 4	AT3G05420.2; AT3G05420.1	1	1997.81	17	45.24	1	3	3	4	4	4	3	4	4	4	3	2	0	52.3	0	0	85.1	42.1	135.1	0	53.9	47.6	0	135.5	74.2	69.5	160.1	135.9	124.6	136.7
AKEENFLQIIIDPTCTSTINAQSPSR	[K].AKEENFLQIIIDPTCTSTINAQSPSR.[S]	1xCarbamidomethyl [C15]; 1xPhospho [S23(100)]	1.31048e-13	4.29844e-05	1	1	3	55	AT5G43470.2	RPP8	RPP8,HRT,RCY1	AT5G43470.2 [504-529]	AT5G43470.2 1xPhospho [S526(100)]	Disease resistance protein (CC-NBS-LRR class) family	AT5G43470.2	1	3013.43	26	113.7	4	4	4	4	4	4	3	4	4	4	3	4	81.4	97.7	79.9	100.5	85.5	126.2	49.5	87.6	116.1	138.1	94	151	104.1	113.1	94.4	126.7	99.9	66.6
AKESASESESEETPKEPEPATK	[K].AKESASESESEETPKEPEPATK.[A]	2xPhospho [S6(100); S8(99.6)]	1.63526e-11	4.29844e-05	2	2	3	77	AT4G31880.2; AT4G31880.1	0	0	AT4G31880.2 [832-853]; AT4G31880.1 [833-854]	AT4G31880.2 2xPhospho [S837(100); S839(99.6)]; AT4G31880.1 2xPhospho [S838(100); S840(99.6)]	transcriptional regulator transcriptional regulator	AT4G31880.2; AT4G31880.1	2	2521.03	22	29.77	4	4	4	4	4	4	4	4	4	4	4	4	82.9	88.9	178.4	143	98.9	81.1	81.5	108.1	71.5	86	94.9	169.8	108.6	79.9	103.1	103	96.3	125.8
AKESASESESEETPKEPEPATK	[K].AKESASESESEETPKEPEPATK.[A]	3xPhospho [S4(100); S6(100); S8(100)]	4.37504e-11	4.29844e-05	2	2	5	250	AT4G31880.2; AT4G31880.1	0	0	AT4G31880.2 [832-853]; AT4G31880.1 [833-854]	AT4G31880.2 3xPhospho [S835(100); S837(100); S839(100)]; AT4G31880.1 3xPhospho [S836(100); S838(100); S840(100)]	transcriptional regulator transcriptional regulator	AT4G31880.2; AT4G31880.1	2	2600.99	22	32.88	4	4	4	4	4	4	4	4	4	4	4	4	23.2	49.9	153	157.9	39.3	51.4	61.9	75.7	51.1	83.8	111.5	143.9	56.1	74.4	104.6	126.1	131.1	152.7
AKETGPEIETAVDGESVHEIETTER	[K].AKETGPEIETAVDGESVHEIETTER.[V]	1xPhospho [S16(100)]	7.53716e-16	4.29844e-05	1	1	2	72	AT5G40450.1	MPO12.160	0	AT5G40450.1 [484-508]	AT5G40450.1 1xPhospho [S499(100)]	A-kinase anchor-like protein	AT5G40450.1	1	2807.26	25	65.96	4	4	4	4	4	4	4	4	4	4	4	4	95.2	105.3	60.4	73.2	59.9	83.8	82.7	75	55.5	92.9	78	54.3	71.8	103.8	94.7	86.6	122.5	202.5
AKETSSVAEASSPTESQATR	[K].AKETSSVAEASSPTESQATR.[R]	1xPhospho [S/T]	4.32468e-15	4.29844e-05	1	2	2	18	AT1G75190.1	0	0	AT1G75190.1 [9-28]		hypothetical protein	AT1G75190.1; AT1G75190.2	1	2116.94	20	27.02	3	2	3	2	4	4	4	4	4	3	3	3	148.9	0	57.4	180.3	0	113.8	0	198.1	0	57.3	60.2	117.8	0	0	60.8	86.5	187.2	211.1
AKETSSVAEASSPTESQATRR	[K].AKETSSVAEASSPTESQATRR.[R]	1xPhospho [S12(99.2)]	1.46098e-06	4.29844e-05	1	2	3	33	AT1G75190.1	0	0	AT1G75190.1 [9-29]	AT1G75190.1 1xPhospho [S20(99.2)]	hypothetical protein	AT1G75190.1; AT1G75190.2	2	2273.04	21	25.7	3	3	4	3	4	4	3	4	0	0	0	0	82.5	0	116.3	159.1	0	88.1	56	181.7	181.7	174.3	128.7	165.1	184.5	0	80.5	56.3	193.2	368.9
AKGEEEEEVVAMEEDKSEK	[K].AKGEEEEEVVAMEEDKSEK.[K]	1xPhospho [S17(100)]	0.000479344	4.29844e-05	1	1	1	9	AT1G56110.1	NOP56	NOP56	AT1G56110.1 [453-471]	AT1G56110.1 1xPhospho [S469(100)]	NOP56-like pre RNA processing ribonucleoprotein	AT1G56110.1	2	2245.94	19	42.71	4	4	3	4	4	4	4	4	4	4	3	4	53.7	74.5	59.2	126	336.8	75.1	59.9	119.8	0	52.3	48.7	97.3	222.9	39.5	39.7	95.6	130.4	88.8
AKGNSVPATAPTPIPLVSINHDDDDDESDDDFLQLAHR	[K].AKGNSVPATAPTPIPLVSINHDDDDDESDDDFLQLAHR.[S]	1xPhospho [S/T]	4.487e-08	4.29844e-05	1	1	1	1	AT1G21380.1	TOL3	0	AT1G21380.1 [267-304]		Target of Myb protein 1	AT1G21380.1	1	4165.9	38		0	0	0	0	0	0	0	0	0	0	0	0	0	0	0	0	0	0	0	0	0	0	0	0	0	0	0	0	0	0
AKGSDSVEDVVETQHQR	[R].AKGSDSVEDVVETQHQR.[A]	1xPhospho [S4(99.2)]	0.000294772	4.29844e-05	1	2	2	17	AT5G15020.1	SNL2	SNL2	AT5G15020.1 [742-758]	AT5G15020.1 1xPhospho [S745(99.2)]	SIN3-like 2	AT5G15020.1; AT5G15020.2	1	1964.87	17	39.04	4	4	4	4	4	4	4	4	4	4	4	4	79	95.5	84.7	94.9	122	94.9	80.9	92.9	113.8	144.7	112.6	86.8	178.6	140.4	82.4	136.1	84.6	55.6
AKKPEILLASK	[K].AKKPEILLASK.[-]	1xPhospho [S10(100)]	2.73658e-05	4.29844e-05	1	1	1	101	AT5G64090.1	MHJ24.7	0	AT5G64090.1 [438-448]	AT5G64090.1 1xPhospho [S447(100)]	hyccin	AT5G64090.1	1	1277.72	11	34.44	4	4	4	4	4	4	4	4	4	4	4	4	73.2	47.1	116.7	132.4	52.1	52.2	75.3	186.4	64.7	71.1	118	156.3	52.6	67.1	111.8	173.8	147.6	71.4
AKKSHLHDLLADDVFAK	[K].AKKSHLHDLLADDVFAK.[S]	1xPhospho [S4(100)]	9.72991e-08	4.29844e-05	1	1	1	9	AT5G42950.1	EXA1	0	AT5G42950.1 [1282-1298]	AT5G42950.1 1xPhospho [S1285(100)]	GYF domain-containing protein	AT5G42950.1	2	1988	17	66.27	4	4	2	4	4	4	2	4	2	4	4	4	216.8	271.8	263.2	138.4	12.2	181.4	235.2	102.1	8.9	0	0	52.5	112.8	270.4	73.6	92.6	20.1	219.8
AKNDLHHSPQHPNTADKVVGFHMEEDPTPAAANLSR	[K].AKNDLHHSPQHPNTADKVVGFHMEEDPTPAAANLSR.[K]	1xPhospho [S8(100)]	0.0279292	0.000821432	1	1	3	4	AT5G46210.1	0	CUL4,ATCUL4	AT5G46210.1 [29-64]	AT5G46210.1 1xPhospho [S36(100)]	cullin4	AT5G46210.1	2	4011.86	36	65.39	0	0	0	0	2	2	1	1	0	0	0	0	0	0	0	0	0	0	0	0	0	0	0	0	0	0	0	0	0	0
AKPAEVKPAEEKPESDEEDESDDEDESEEDDDSEK	[K].AKPAEVKPAEEKPESDEEDESDDEDESEEDDDSEK.[G]	1xPhospho [S21(99.5)]	2.29779e-10	4.29844e-05	1	2	3	24	AT5G22650.1	HDT2	HD2B,HDT02,HDT2,ATHD2B,HDA4,HD2,ATHD2	AT5G22650.1 [140-174]	AT5G22650.1 1xPhospho [S160(99.5)]	histone deacetylase 2B	AT5G22650.2; AT5G22650.1	0	4031.56	35	31.17	3	4	4	3	4	4	4	4	4	4	4	4	0	37.7	21.7	52.5	68.4	29.6	41	63.5	76.3	47.4	104.1	94.1	0	40.6	28.7	15.1	107.7	65.5
AKPAEVKPAEEKPESDEEDESDDEDESEEDDDSEK	[K].AKPAEVKPAEEKPESDEEDESDDEDESEEDDDSEK.[G]	2xPhospho [S21(99.1); S27(100)]	1.09249e-09	4.29844e-05	1	2	4	56	AT5G22650.1	HDT2	HD2B,HDT02,HDT2,ATHD2B,HDA4,HD2,ATHD2	AT5G22650.1 [140-174]	AT5G22650.1 2xPhospho [S160(99.1); S166(100)]	histone deacetylase 2B	AT5G22650.2; AT5G22650.1	0	4111.52	35	33.83	4	4	4	4	4	4	4	4	3	4	4	4	11.3	39.9	71.7	79.1	37	42.2	50.3	61.5	71.4	95.9	84.2	126.8	36.3	74.8	64	62	134.4	162
AKPAEVKPAEEKPESDEEDESDDEDESEEDDDSEK	[K].AKPAEVKPAEEKPESDEEDESDDEDESEEDDDSEK.[G]	3xPhospho [S15(100); S21(100); S27(100)]	1.74698e-13	4.29844e-05	1	2	1	227	AT5G22650.1	HDT2	HD2B,HDT02,HDT2,ATHD2B,HDA4,HD2,ATHD2	AT5G22650.1 [140-174]	AT5G22650.1 3xPhospho [S154(100); S160(100); S166(100)]	histone deacetylase 2B	AT5G22650.2; AT5G22650.1	0	4191.49	35	34.68	4	4	4	4	4	4	4	4	3	4	4	4	0.2	11.3	64.6	35.7	2.7	7.2	20.4	24.3	28	101.6	51.7	73.2	26.2	76	60.5	69.8	139.2	269.9
AKPALNPTSSVK	[K].AKPALNPTSSVK.[H]	1xPhospho [S10(99.6)]	0.000889832	4.29844e-05	1	2	2	188	AT1G13220.3	LINC2	LINC2	AT1G13220.3 [939-950]	AT1G13220.3 1xPhospho [S948(99.6)]	nuclear matrix constituent protein-like protein	AT1G13220.3; AT1G13220.2	0	1292.66	12	27.42	4	4	4	4	4	4	4	4	4	4	4	4	183.5	69.9	125.4	143	44.9	81	17.4	108.8	66.5	71.2	94.6	73.2	104.5	56.2	58.7	70.4	184.9	98.3
AKQEFGSGVQEPEK	[K].AKQEFGSGVQEPEK.[N]	1xPhospho [S7(100)]	1.56532e-07	4.29844e-05	1	1	1	88	AT5G58300.3	LRR-RLK	0	AT5G58300.3 [325-338]	AT5G58300.3 1xPhospho [S331(100)]	Leucine-rich repeat protein kinase family protein	AT5G58300.3	1	1613.72	14	33.44	4	4	4	4	4	4	4	4	4	4	4	4	65.1	66.2	89.6	131.9	62.2	76.8	86	131.9	49.1	55.3	125.9	128.2	99.2	61.7	106.2	138.5	219.1	92.7
AKQEFGSGVQEPEKNK	[K].AKQEFGSGVQEPEKNK.[L]	1xPhospho [S7(100)]	0.00224739	4.29844e-05	1	1	1	12	AT5G58300.3	LRR-RLK	0	AT5G58300.3 [325-340]	AT5G58300.3 1xPhospho [S331(100)]	Leucine-rich repeat protein kinase family protein	AT5G58300.3	2	1855.86	16	27.05	3	3	2	3	1	2	1	2	1	2	3	2	0	160.8	556.8	307	632.7	230.8	0	312.4	0	198.6	0	428.3	0	152.1	306.8	174	0	0
AKQQQENNNDLDSFFNSVSRPSSVPR	[K].AKQQQENNNDLDSFFNSVSRPSSVPR.[Q]	1xPhospho [S]	6.16701e-07	4.29844e-05	2	2	2	38	AT4G12770.1; AT4G12770.2	0	0	AT4G12770.1 [655-680]; AT4G12770.2 [655-680]		Chaperone DnaJ-domain superfamily protein Chaperone DnaJ-domain superfamily protein	AT4G12770.1; AT4G12770.2	1	3044.39	26	87.82	1	3	3	2	4	3	4	4	1	4	4	3	0	0	44.7	0	244.9	164.5	0	36.1	195	167.3	36.9	0	0	22.8	0	38.4	345.6	200
AKQQQENTNDLDSFFSSISRPNSAPR	[K].AKQQQENTNDLDSFFSSISRPNSAPR.[Q]	1xPhospho [S23(100)]	4.47519e-07	4.29844e-05	1	5	3	29	AT4G12780.1	AUXI1	0	AT4G12780.1 [668-693]	AT4G12780.1 1xPhospho [S690(100)]	Chaperone DnaJ-domain superfamily protein	AT4G12780.2; AT4G12780.5; AT4G12780.3; AT4G12780.1; AT4G12780.4	1	3017.37	26	94.7	4	3	3	2	4	0	2	3	0	2	1	2	150.2	70.2	125.9	257.8	95.9	0	71	239.6	0	393.9	252.2	268.6	0	0	229.9	62.8	124.2	346.2
AKSEGEENDDDKSPNFDEVDK	[K].AKSEGEENDDDKSPNFDEVDK.[M]	1xPhospho [S3(100)]	0.00310908	4.29844e-05	1	3	1	9	AT3G25440.1	0	0	AT3G25440.1 [410-430]	AT3G25440.1 1xPhospho [S412(100)]	RNA-binding CRS1 / YhbY (CRM) domain protein	AT3G25440.2; AT3G25440.4; AT3G25440.1	2	2447.97	21	37.52	3	3	4	4	1	2	0	1	3	3	4	4	184.9	113.9	0	171.7	148.4	187.1	0	178.6	117.7	174.2	155.6	146.5	120.5	134.9	136.2	127.8	101.8	0
AKSLQNLIDPNARPPK	[K].AKSLQNLIDPNARPPK.[K]	1xPhospho [S3(100)]	1.35182e-08	4.29844e-05	1	1	1	65	AT4G10840.1	KLCR1	0	AT4G10840.1 [579-594]	AT4G10840.1 1xPhospho [S581(100)]	Tetratricopeptide repeat (TPR)-like superfamily protein	AT4G10840.1	1	1841.96	16	59.8	4	4	4	4	4	4	4	4	4	4	4	4	119.2	140.8	191.1	141.4	140.4	132.5	46.4	108.1	131.9	126.4	64.5	48.4	153.5	122.8	102.7	57.4	83.7	83.2
AKSLTDDDLEELK	[R].AKSLTDDDLEELK.[G]	1xPhospho [S3(100)]	2.5894e-05	4.29844e-05	1	1	1	25	AT2G31560.3	0	0	AT2G31560.3 [95-107]	AT2G31560.3 1xPhospho [S97(100)]	signal transducer/transcription protein%2C putative (DUF1685)	AT2G31560.3	1	1556.71	13	56.38	4	4	4	4	4	4	4	4	4	4	4	4	69.3	42.7	34.3	84.4	110	82.1	74.5	115.1	99.3	101.5	120.9	144.1	89.8	99	204.2	219.3	56.2	54.5
AKSPGLVGHSAPLTAWNQER	[R].AKSPGLVGHSAPLTAWNQER.[S]	1xPhospho [S3(100)]	5.4579e-11	4.29844e-05	1	3	1	48	AT3G26910.3	0	0	AT3G26910.3 [509-528]	AT3G26910.3 1xPhospho [S511(100)]	hydroxyproline-rich glycoprotein family protein	AT3G26910.3; AT3G26910.1; AT3G26910.2	1	2199.07	20	65.59	4	4	4	4	4	4	4	4	4	4	4	4	136.1	134.2	91.7	100.7	91.4	79.7	117.5	86.8	58.5	120	128.4	93.5	73.4	135.8	169.3	122	74.2	216.5
AKSVEAGSNLTSPAKELHASSPK	[R].AKSVEAGSNLTSPAKELHASSPK.[T]	3xPhospho [S3(100); S12(98.5); S/T]	0.0412805	0.00100101	1	2	1	7	AT5G53440.1	MYN8.5	0	AT5G53440.1 [810-832]	AT5G53440.1 3xPhospho [S812(100); S821(98.5); S/T]	LOW protein: zinc finger CCCH domain protein	AT5G53440.1; AT5G53440.2	2	2549.11	23	55.82	4	3	2	3	4	4	2	4	2	4	2	1	25.5	5.3	10.3	1037.1	153.5	100.3	0	236.8	529.1	0	34.6	0	99.1	46.8	0	27.5	158.6	293.6
AKTVISDRPLWFPGAK	[K].AKTVISDRPLWFPGAK.[S]	1xPhospho [T3(100)]	0.186409	0.00805439	1	2	1	2	AT3G08940.2	LHCB4.2	LHCB4.2	AT3G08940.2 [45-60]	AT3G08940.2 1xPhospho [T47(100)]	light harvesting complex photosystem II	AT3G08940.1; AT3G08940.2	1	1865.97	16	79.76	4	4	4	4	3	3	3	3	4	4	4	4	98.8	92.8	156.9	155.1	225.6	72.7	100.2	95.3	177.9	115.5	154.5	109.8	59.3	71.5	93.8	91.3	0	71.4
ALAHLLHGSS	[K].ALAHLLHGSS.[-]	1xPhospho [S9(99.8)]	7.28074e-05	4.29844e-05	1	1	2	66	AT5G53330.1	0	0	AT5G53330.1 [212-221]	AT5G53330.1 1xPhospho [S220(99.8)]	Ubiquitin-associated/translation elongation factor EF1B protein	AT5G53330.1	0	1085.51	10	40.79	4	4	4	4	4	4	4	4	4	4	4	4	103.9	109.2	98	88	95.3	98.6	88	59.5	90.7	110.6	50.8	57.8	116.9	114.9	79.9	83.9	92.3	123.4
ALASFRSNPTN	[K].ALASFRSNPTN.[-]	1xPhospho [S7(100)]	0.000119741	4.29844e-05	1	1	2	48	AT2G16850.1	PIP2-8	PIP3B,PIP2;8	AT2G16850.1 [268-278]	AT2G16850.1 1xPhospho [S274(100)]	plasma membrane intrinsic protein 2%3B8	AT2G16850.1	1	1257.56	11	39.72	4	4	4	4	4	4	4	4	4	4	4	4	91.9	76.7	90.3	172.8	123.2	73.6	91.8	127.6	162.1	85.1	59.4	130.1	172.6	90.7	120.9	111.8	150.1	74.1
ALASFRSNPTN	[K].ALASFRSNPTN.[-]	2xPhospho [S7(100); T10(100)]	0.000988248	4.29844e-05	1	1	4	389	AT2G16850.1	PIP2-8	PIP3B,PIP2;8	AT2G16850.1 [268-278]	AT2G16850.1 2xPhospho [S274(100); T277(100)]	plasma membrane intrinsic protein 2%3B8	AT2G16850.1	1	1337.53	11	49.23	4	4	4	4	4	4	4	4	4	4	4	4	64.9	90.8	89.6	109.4	141.2	104.2	58	68.8	117	86.6	71.1	83.5	132.6	92.7	69.8	78.9	169.6	112.3
ALASFRSNPTN	[K].ALASFRSNPTN.[-]	3xPhospho [S4(100); S7(100); T10(100)]	0.00304147	4.29844e-05	1	1	1	195	AT2G16850.1	PIP2-8	PIP3B,PIP2;8	AT2G16850.1 [268-278]	AT2G16850.1 3xPhospho [S271(100); S274(100); T277(100)]	plasma membrane intrinsic protein 2%3B8	AT2G16850.1	1	1417.49	11	47.5	4	4	4	4	4	4	4	4	4	4	4	4	50.7	50.1	100.3	96	70.7	63.9	62.3	51.5	41.6	59.6	41.6	84	66.1	41.6	33	71.9	253.6	157.7
ALAVVEKPIEEHTPK	[K].ALAVVEKPIEEHTPK.[K]	1xPhospho [T13(100)]	5.1372e-09	4.29844e-05	1	1	1	282	AT2G45820.1	0	0	AT2G45820.1 [46-60]	AT2G45820.1 1xPhospho [T58(100)]	Remorin family protein	AT2G45820.1	0	1740.89	15	44.75	4	4	4	4	4	4	4	4	4	4	4	4	146.2	113.9	120.4	130.7	88.3	101.9	109.6	128.2	93.3	136.4	112.5	58.7	167.5	122.9	94.5	100.9	32.8	85.1
ALAVVEKPIEEHTPKK	[K].ALAVVEKPIEEHTPKK.[A]	1xPhospho [T13(100)]	3.01276e-10	4.29844e-05	1	1	1	163	AT2G45820.1	0	0	AT2G45820.1 [46-61]	AT2G45820.1 1xPhospho [T58(100)]	Remorin family protein	AT2G45820.1	1	1868.99	16	39.67	4	4	4	4	4	4	4	4	4	4	4	4	150	103.3	116.9	100.7	85.7	69.1	124.3	124.4	91.1	107.5	82.7	40.5	145.9	109	99	124.9	91.4	79.3
ALAYSTVGTLDYMAPEVLLK	[R].ALAYSTVGTLDYMAPEVLLK.[K]	1xPhospho [S/T/Y]	1.10756e-10	4.29844e-05	1	2	2	180	AT5G09890.2	MYH9.10	0	AT5G09890.2 [299-318]		Protein kinase family protein	AT5G09890.2; AT5G09890.1	0	2235.1	20	120.23	4	4	4	4	4	4	4	4	4	4	4	4	71.1	158.4	125.2	58.3	124.7	122.1	62.3	68.3	134.4	124.3	63	48.9	85.6	112.7	68.9	50.4	106.3	160
ALAYSTVGTLDYMAPEVLLK	[R].ALAYSTVGTLDYMAPEVLLK.[K]	1xOxidation [M13]; 1xPhospho [S/T/Y]	4.63473e-14	4.29844e-05	1	2	2	174	AT5G09890.2	MYH9.10	0	AT5G09890.2 [299-318]		Protein kinase family protein	AT5G09890.2; AT5G09890.1	0	2251.1	20	112.9	4	4	4	4	4	4	4	4	4	4	4	4	134.2	70.7	118.9	55.4	110.9	62.7	87.7	83	116.5	108.7	78.2	88.4	111.1	84.7	72.5	93	120.2	128.3
ALAYSTVGTLDYMAPEVLLKK	[R].ALAYSTVGTLDYMAPEVLLKK.[G]	1xOxidation [M13]; 1xPhospho [S/T/Y]	0.00275487	4.29844e-05	1	2	1	3	AT5G09890.2	MYH9.10	0	AT5G09890.2 [299-319]		Protein kinase family protein	AT5G09890.2; AT5G09890.1	1	2379.19	21	105.83	0	2	1	1	2	2	1	2	0	0	0	0	0	0	0	0	723.7	556.6	0	0	0	506.1	0	0	0	249.1	0	0	324.3	518.2
ALAYSYSHQQNWK	[R].ALAYSYSHQQNWK.[N]	1xPhospho [S7(100)]	2.1216e-07	4.29844e-05	1	1	1	14	AT5G03040.2	IQD2	iqd2	AT5G03040.2 [235-247]	AT5G03040.2 1xPhospho [S241(100)]	IQ-domain 2	AT5G03040.2	0	1675.73	13	47.85	4	4	4	4	4	3	4	3	4	4	4	4	114.5	101.3	83	161.8	89.3	89.1	87.2	52.4	117.2	74.9	52.5	91.9	114	97.3	79.9	124.1	8.6	93.1
ALCVVPSSSEIVLLDSDDEDNER	[K].ALCVVPSSSEIVLLDSDDEDNER.[Q]	1xCarbamidomethyl [C3]; 1xPhospho [S16(100)]	1.60878e-09	4.29844e-05	1	2	2	19	AT2G16390.2	DRD1	DRD1,CHR35,DMS1	AT2G16390.2 [127-149]	AT2G16390.2 1xPhospho [S142(100)]	SNF2 domain-containing protein / helicase domain-containing protein	AT2G16390.1; AT2G16390.2	0	2642.15	23	104.98	3	1	4	4	3	3	4	4	3	4	4	4	0	138.2	134.4	249.4	0	0	0	39.8	121.8	125	134	136.1	81.3	154.9	117.1	174.5	79	82.9
ALDFSDCGTPGK	[R].ALDFSDCGTPGK.[A]	1xCarbamidomethyl [C7]; 1xPhospho [T9(99.5)]	0.0138935	0.000447762	1	1	1	3	AT4G32730.4	0	PC-MYB1,MYB3R-1,ATMYB3R-1,ATMYB3R1,MYB3R1	AT4G32730.4 [961-972]	AT4G32730.4 1xPhospho [T969(99.5)]	Homeodomain-like protein	AT4G32730.4	0	1347.53	12	45.89	4	4	3	3	4	3	4	3	4	4	4	4	94.3	113.9	90.8	138.3	80.4	83.5	74.1	593	69.6	81.5	50.6	0	100.9	54.5	80.4	0	89.6	352.9
ALDLASKPEGTGTPTK	[K].ALDLASKPEGTGTPTK.[D]	1xPhospho [T11(100)]	2.84321e-09	4.29844e-05	1	1	4	274	AT2G37660.1	0	0	AT2G37660.1 [297-312]	AT2G37660.1 1xPhospho [T307(100)]	NAD(P)-binding Rossmann-fold superfamily protein	AT2G37660.1	0	1665.81	16	38.49	4	4	4	4	4	4	4	4	4	4	4	4	68.5	76.7	58.7	85.2	94.6	67	60	103.4	98.9	86.7	75.3	62.9	116.4	86.9	71	91.2	123.9	73.9
ALDLASKPEGTGTPTKDFK	[K].ALDLASKPEGTGTPTKDFK.[A]	1xPhospho [T11(100)]	7.7097e-12	4.29844e-05	1	1	2	83	AT2G37660.1	0	0	AT2G37660.1 [297-315]	AT2G37660.1 1xPhospho [T307(100)]	NAD(P)-binding Rossmann-fold superfamily protein	AT2G37660.1	1	2056	19	53.66	4	4	4	4	4	4	4	4	4	4	4	4	72.7	107.5	88.8	112.4	90.7	77.5	85.7	125.6	153.8	167.1	94.6	70.1	145.7	103.3	136.5	56.4	139	282.2
ALDSQIAALSEDIVK	[K].ALDSQIAALSEDIVK.[K]	1xPhospho [S4(100)]	0.00142245	4.29844e-05	1	1	1	1	AT4G32260.1	PDE334	0	AT4G32260.1 [200-214]	AT4G32260.1 1xPhospho [S203(100)]	ATPase%2C F0 complex%2C subunit B/B'%2C bacterial/chloroplast	AT4G32260.1	0	1652.81	15		0	0	0	0	0	0	0	0	0	0	0	0	0	0	0	0	0	0	0	0	0	0	0	0	0	0	0	0	0	0
ALDTTGTVDFSQVGASVHQLK	[R].ALDTTGTVDFSQVGASVHQLK.[G]	1xPhospho [T/S]	4.14269e-05	4.29844e-05	1	2	2	4	AT3G29350.1	AHP2	AHP2	AT3G29350.1 [65-85]		histidine-containing phosphotransmitter 2	AT3G29350.2; AT3G29350.1	0	2254.08	21	87.2	0	2	4	4	4	3	3	4	0	1	2	3	0	0	0	0	112.3	0	85.9	0	148.5	189.6	73.5	132.7	227.8	290.6	139.4	190.2	60.9	204.8
ALEDLFGDEETSR	[R].ALEDLFGDEETSR.[K]	1xPhospho [T/S]	7.67309e-06	4.29844e-05	1	1	2	78	AT1G12360.1	KEU	KEU	AT1G12360.1 [167-179]		Sec1/munc18-like (SM) proteins superfamily	AT1G12360.1	0	1561.64	13	80.58	4	4	4	4	4	3	4	4	4	4	4	4	58.6	55.8	106.3	98.4	85.9	55.2	70.4	78.4	79.6	40.7	92.4	89.8	109.5	125.9	141.1	95.2	64.1	69.3
ALEESESTLKANDTDSPR	[K].ALEESESTLKANDTDSPR.[S]	1xPhospho [S16(100)]	4.16375e-09	4.29844e-05	1	1	1	3	AT2G26570.2	WEB1	WEB1	AT2G26570.2 [618-635]	AT2G26570.2 1xPhospho [S633(100)]	WEAK CHLOROPLAST MOVEMENT UNDER BLUE LIGHT-like protein (DUF827)	AT2G26570.2	1	2042.89	18	36.74	1	2	2	0	3	3	4	4	0	0	0	0	0	0	0	302.4	0	0	79.5	192.1	0	123.1	0	214.8	0	0	0	0	0	381.4
ALEKEEEDYFNEDSDEEDSASASNTQK	[R].ALEKEEEDYFNEDSDEEDSASASNTQK.[E]	1xPhospho [S14(100)]	1.46604e-22	4.29844e-05	1	2	2	203	AT3G06670.2	0	0	AT3G06670.2 [673-699]	AT3G06670.2 1xPhospho [S686(100)]	binding protein	AT3G06670.1; AT3G06670.2	1	3160.23	27	54.81	4	4	4	4	4	4	4	4	4	4	4	4	73.6	99.3	66	154.4	116.5	104.5	89.9	169.7	106.2	128.4	98.4	129.2	126.1	121.2	131.8	126.5	82.4	69.8
ALELDEGDSD	[K].ALELDEGDSD.[-]	1xPhospho [S9(100)]	0.00630706	8.33136e-05	1	1	1	5	AT5G20935.1	0	0	AT5G20935.1 [112-121]	AT5G20935.1 1xPhospho [S120(100)]	DUF3148 family protein	AT5G20935.1	0	1143.41	10	46.98	4	3	4	3	4	4	3	2	4	3	4	3	185.6	143.5	32.9	90.9	0	108.2	161.7	161.6	118	163	65.2	106.6	98.8	163.3	39.7	0	110.4	112.4
ALELLNLAEVSSEDDEDDKSTGEGSGSQESR	[R].ALELLNLAEVSSEDDEDDKSTGEGSGSQESR.[G]	1xPhospho [S/T]	1.37336e-14	4.29844e-05	1	3	2	28	AT5G49710.3	0	0	AT5G49710.3 [34-64]		RING finger protein	AT5G49710.3; AT5G49710.1; AT5G49710.2	1	3347.43	31	97.96	4	4	4	4	2	3	3	4	2	3	4	4	78.1	138.9	64.7	177.9	231.8	130.5	123.4	157.1	71.8	153.9	118.1	191.8	115.1	150.4	152.7	87.4	63.6	69.6
ALELLSQDSESQVSTYAR	[K].ALELLSQDSESQVSTYAR.[N]	1xPhospho [S9(100)]	7.21855e-08	4.29844e-05	1	2	2	7	AT1G53430.1	0	0	AT1G53430.1 [967-984]	AT1G53430.1 1xPhospho [S975(100)]	Leucine-rich repeat transmembrane protein kinase	AT1G53430.2; AT1G53430.1	0	2076.95	18	85.94	3	2	2	4	4	3	4	3	4	4	4	4	0	92.7	29.2	96.7	35.2	36.4	0	0	38.9	34.3	0	0	52.9	35.5	24.4	21.1	282.8	205.1
ALESDGDHNDTDSEDDTTLSR	[R].ALESDGDHNDTDSEDDTTLSR.[V]	3xPhospho [S4(100); T11(100); S13(100)]	0.00727014	8.33136e-05	1	2	1	105	AT4G33530.1	POT13	KUP5	AT4G33530.1 [711-731]	AT4G33530.1 3xPhospho [S714(100); T721(100); S723(100)]	K+ uptake permease 5	AT4G33530.2; AT4G33530.1	0	2532.83	21	40.78	4	4	4	4	4	4	4	4	4	4	4	4	6.8	40.7	96	163.1	65.4	67.2	50.9	100	83.2	114.8	68.4	168	80.6	124.8	114.5	162.1	62.9	151.2
ALESMMKDESDGGDGETESQRLDEEEQTVTK	[K].ALESMMKDESDGGDGETESQRLDEEEQTVTK.[E]	1xPhospho [S10(100)]	1.4438e-12	4.29844e-05	1	1	5	72	AT1G42550.1	PMI1	PMI1	AT1G42550.1 [446-476]	AT1G42550.1 1xPhospho [S455(100)]	plastid movement impaired1	AT1G42550.1	2	3524.46	31	71.22	4	4	4	4	4	3	4	4	3	4	4	4	92	294	124.9	145	125.2	183.3	138.3	123.2	43.8	87.7	52.7	34	14.9	118.8	28.8	36.1	33.3	88.8
ALESMMKDESDGGDGETESQRLDEEEQTVTK	[K].ALESMMKDESDGGDGETESQRLDEEEQTVTK.[E]	1xOxidation [M]; 1xPhospho [T17(100)]	1.21031e-08	4.29844e-05	1	1	10	78	AT1G42550.1	PMI1	PMI1	AT1G42550.1 [446-476]	AT1G42550.1 1xPhospho [T462(100)]	plastid movement impaired1	AT1G42550.1	2	3540.45	31	61.39	4	4	4	4	4	4	4	3	4	4	4	4	125.9	178.4	281.1	131	143.5	156.1	34.2	183.6	21.9	112.3	11.7	130.2	14.9	113.3	77.8	185.2	98.2	129.8
ALESMMKDESDGGDGETESQRLDEEEQTVTK	[K].ALESMMKDESDGGDGETESQRLDEEEQTVTK.[E]	2xOxidation [M5; M6]; 1xPhospho [S19(98.4)]	1.5957e-08	4.29844e-05	1	1	3	13	AT1G42550.1	PMI1	PMI1	AT1G42550.1 [446-476]	AT1G42550.1 1xPhospho [S464(98.4)]	plastid movement impaired1	AT1G42550.1	2	3556.45	31	55.29	4	4	2	1	3	4	2	3	2	2	2	4	72	37.1	61.7	694	92.9	53	25.8	150.6	0	0	42.9	108.7	0	0	0	268.6	137.8	0
ALESMMKDESDGGDGETESQRLDEEEQTVTK	[K].ALESMMKDESDGGDGETESQRLDEEEQTVTK.[E]	2xPhospho [S10(100); S19(100)]	1.03075e-10	4.29844e-05	1	1	4	97	AT1G42550.1	PMI1	PMI1	AT1G42550.1 [446-476]	AT1G42550.1 2xPhospho [S455(100); S464(100)]	plastid movement impaired1	AT1G42550.1	2	3604.42	31	74.84	4	4	4	4	4	4	3	3	3	4	4	4	43.5	306.9	71.5	205.3	127.3	319.9	95.8	64.9	63.4	159.3	84.1	43.5	15.8	112.8	117.1	29.6	81	108.8
ALESMMKDESDGGDGETESQRLDEEEQTVTK	[K].ALESMMKDESDGGDGETESQRLDEEEQTVTK.[E]	1xOxidation [M]; 2xPhospho [S10(100); S19(100)]	1.05129e-07	4.29844e-05	1	1	8	115	AT1G42550.1	PMI1	PMI1	AT1G42550.1 [446-476]	AT1G42550.1 2xPhospho [S455(100); S464(100)]	plastid movement impaired1	AT1G42550.1	2	3620.42	31	65.24	4	4	3	3	4	4	4	4	4	4	4	4	42.9	72.2	121.4	131.1	56.4	65.4	73.5	157.7	0	25.3	54.5	248.4	0	59.9	134.4	67	49.4	152.7
ALESMMKDESDGGDGETESQRLDEEEQTVTK	[K].ALESMMKDESDGGDGETESQRLDEEEQTVTK.[E]	2xOxidation [M5; M6]; 2xPhospho [S10(100); S19(100)]	1.48969e-05	4.29844e-05	1	1	3	17	AT1G42550.1	PMI1	PMI1	AT1G42550.1 [446-476]	AT1G42550.1 2xPhospho [S455(100); S464(100)]	plastid movement impaired1	AT1G42550.1	2	3636.41	31	55.64	1	3	3	3	2	3	4	2	2	3	4	4	0	0	36.3	0	382.9	0	7.3	33.7	43	47.1	0	66	24.3	0	54	70.1	38.9	156
ALFGSDQKEEEEGSEKR	[R].ALFGSDQKEEEEGSEKR.[M]	1xPhospho [S14(100)]	2.49712e-08	4.29844e-05	1	2	2	31	AT5G63260.2	MDC12.23	0	AT5G63260.2 [77-93]	AT5G63260.2 1xPhospho [S90(100)]	Zinc finger C-x8-C-x5-C-x3-H type family protein	AT5G63260.2; AT5G63260.1	2	2018.87	17	30.5	4	4	4	4	4	4	4	4	4	4	4	4	111.9	99	143.6	143.1	73.8	85.2	59.7	32.5	76.2	100.4	110.1	110.3	80.5	100.6	119.5	115.1	169.1	132.9
ALGSFGSFGSFR	[K].ALGSFGSFGSFR.[S]	1xPhospho [S10(100)]	2.38969e-06	4.29844e-05	1	1	3	111	AT5G60660.1	0	PIP2F,PIP2;4	AT5G60660.1 [277-288]	AT5G60660.1 1xPhospho [S286(100)]	plasma membrane intrinsic protein 2%3B4	AT5G60660.1	0	1312.57	12	94.32	4	4	4	4	4	4	4	4	4	4	4	4	132.1	157.7	104.1	172.2	169.2	154.4	106.4	185.3	165.7	170.4	160.6	200.3	121.4	180.6	117.9	124.2	51.1	38.3
ALGSFGSFGSFR	[K].ALGSFGSFGSFR.[S]	2xPhospho [S7(100); S10(100)]	7.00438e-05	4.29844e-05	1	1	1	52	AT5G60660.1	0	PIP2F,PIP2;4	AT5G60660.1 [277-288]	AT5G60660.1 2xPhospho [S283(100); S286(100)]	plasma membrane intrinsic protein 2%3B4	AT5G60660.1	0	1392.54	12	102.36	4	4	4	4	4	4	4	4	3	4	4	4	28.1	77.9	121.3	150.4	68.7	114.6	137.1	84.5	150.7	205.6	133.7	192.8	83.7	162.3	185.8	186.6	46.4	52.1
ALGSFRSNATN	[K].ALGSFRSNATN.[-]	1xPhospho [S7(100)]	8.26789e-05	4.29844e-05	1	1	3	126	AT4G35100.2	PIP2-7	PIP3,PIP3A,PIP2;7,SIMIP	AT4G35100.2 [270-280]	AT4G35100.2 1xPhospho [S276(100)]	plasma membrane intrinsic protein 3	AT4G35100.2	1	1217.53	11	33.43	4	4	4	4	4	4	4	4	4	4	4	4	87.1	81.3	119.2	180.2	50.8	76.3	54.5	95.1	67.8	77.5	87.6	93.4	89	51.2	60	85.7	168	182.7
ALGSFRSNATN	[K].ALGSFRSNATN.[-]	2xPhospho [S4(100); S7(100)]	0.000645946	4.29844e-05	1	1	4	346	AT4G35100.2	PIP2-7	PIP3,PIP3A,PIP2;7,SIMIP	AT4G35100.2 [270-280]	AT4G35100.2 2xPhospho [S273(100); S276(100)]	plasma membrane intrinsic protein 3	AT4G35100.2	1	1297.5	11	40.75	4	4	4	4	4	4	4	4	4	4	4	4	70.7	63.5	62.9	82.2	50.7	64.3	31	50.9	42	44.6	40.4	49	83.1	38.8	26.8	42.9	164.1	209
ALGSFRSNATN	[K].ALGSFRSNATN.[-]	3xPhospho [S4(100); S7(100); T10(100)]	0.00209214	4.29844e-05	1	1	1	147	AT4G35100.2	PIP2-7	PIP3,PIP3A,PIP2;7,SIMIP	AT4G35100.2 [270-280]	AT4G35100.2 3xPhospho [S273(100); S276(100); T279(100)]	plasma membrane intrinsic protein 3	AT4G35100.2	1	1377.46	11	45.03	4	4	4	4	4	4	4	4	4	4	4	4	63.6	33.1	63.3	71	88.3	41.6	52.3	40.9	42.9	24.9	30.8	47.8	74.8	19.9	19.9	50.2	281.4	154.3
ALGSFRSQPHV	[K].ALGSFRSQPHV.[-]	2xPhospho [S4(100); S7(100)]	0.0013991	4.29844e-05	1	1	1	264	AT3G54820.1	PIP2-5	PIP2D,PIP2;5	AT3G54820.1 [276-286]	AT3G54820.1 2xPhospho [S279(100); S282(100)]	plasma membrane intrinsic protein 2%3B5	AT3G54820.1	1	1358.57	11	56.01	4	4	4	4	4	4	4	4	4	4	4	4	45.4	56.1	40.2	75.4	73.3	53.1	41.1	24.4	43.9	41.6	44.7	25.9	59.2	41.1	52.8	24.1	219.3	217.9
ALGSMNLDELLK	[K].ALGSMNLDELLK.[S]	1xPhospho [S4(100)]	5.25343e-07	4.29844e-05	1	1	1	101	AT3G56850.1	0	AREB3,DPBF3	AT3G56850.1 [40-51]	AT3G56850.1 1xPhospho [S43(100)]	ABA-responsive element binding protein 3	AT3G56850.1	0	1383.66	12	110.54	4	4	4	4	4	4	4	4	4	4	4	4	76.4	124.7	127.6	116.5	232.7	211.1	191.9	203.2	181.6	167.1	169.2	139.8	115.1	162.5	190.3	113.7	17	25.5
ALIDATSSGSDLEDESGIR	[K].ALIDATSSGSDLEDESGIR.[M]	1xPhospho [S10(99.6)]	1.36685e-08	4.29844e-05	1	1	2	7	AT5G60160.1	0	0	AT5G60160.1 [275-293]	AT5G60160.1 1xPhospho [S284(99.6)]	Zn-dependent exopeptidases superfamily protein	AT5G60160.1	0	2015.88	19	78.45	4	4	4	4	4	3	4	4	4	4	3	4	49.6	97.8	127.9	127.9	168.9	86.1	39.4	108.6	92.3	99.4	95.1	163.9	64.1	92.8	82.8	147.9	40.4	118.4
ALIEAEDVDSDKDLEEENDQDMEVTFNTGLEDLSK	[R].ALIEAEDVDSDKDLEEENDQDMEVTFNTGLEDLSK.[E]	1xPhospho [S10(100)]	3.54693e-09	4.29844e-05	1	1	1	2	AT3G01160.1	0	0	AT3G01160.1 [432-466]	AT3G01160.1 1xPhospho [S441(100)]	pre-rRNA-processing ESF1-like protein	AT3G01160.1	1	4036.73	35	110.52	0	0	0	0	1	0	0	2	0	0	0	0	0	0	0	0	0	0	0	0	0	0	0	0	0	0	0	0	1355.6	0
ALIEAEDVDSDKDLEEENDQDMEVTFNTGLEDLSK	[R].ALIEAEDVDSDKDLEEENDQDMEVTFNTGLEDLSK.[E]	1xOxidation [M22]; 1xPhospho [S10(100)]	3.56825e-05	4.29844e-05	1	1	1	5	AT3G01160.1	0	0	AT3G01160.1 [432-466]	AT3G01160.1 1xPhospho [S441(100)]	pre-rRNA-processing ESF1-like protein	AT3G01160.1	1	4052.72	35		0	0	0	0	0	0	0	0	0	0	0	0	0	0	0	0	0	0	0	0	0	0	0	0	0	0	0	0	0	0
ALKDLGLDVIKGTVSTEGSIK	[R].ALKDLGLDVIKGTVSTEGSIK.[Q]	1xPhospho [T13(98.7)]	1.32608e-07	4.29844e-05	1	1	2	5	AT5G04740.1	ACR12	0	AT5G04740.1 [127-147]	AT5G04740.1 1xPhospho [T139(98.7)]	ACT domain-containing protein	AT5G04740.1	2	2224.18	21	88.75	0	1	2	2	3	4	2	3	0	0	0	0	0	0	0	0	72.1	0	0	0	156.2	207.6	0	0	71.2	127.9	0	0	420.9	571.8
ALKLESHADASVIPQTSENEVMIDGESDGNEIPLGK	[R].ALKLESHADASVIPQTSENEVMIDGESDGNEIPLGK.[I]	1xPhospho [S27(100)]	7.8634e-09	4.29844e-05	1	4	1	2	AT5G47690.3	0	0	AT5G47690.3 [1115-1150]	AT5G47690.3 1xPhospho [S1141(100)]	binding protein	AT5G47690.2; AT5G47690.1; AT5G47690.4; AT5G47690.3	1	3873.81	36	98.27	0	0	0	0	2	2	1	0	0	0	0	0	0	0	0	0	0	0	0	0	0	0	0	0	0	0	0	0	0	1115
ALKLESHADASVIPQTSENEVMIDGESDGNEIPLGK	[R].ALKLESHADASVIPQTSENEVMIDGESDGNEIPLGK.[I]	1xOxidation [M22]; 1xPhospho [S27(100)]	4.5226e-11	4.29844e-05	1	4	1	7	AT5G47690.3	0	0	AT5G47690.3 [1115-1150]	AT5G47690.3 1xPhospho [S1141(100)]	binding protein	AT5G47690.2; AT5G47690.1; AT5G47690.4; AT5G47690.3	1	3889.8	36	93.68	0	2	2	0	2	4	2	2	0	0	0	0	0	0	0	0	0	80.2	0	262.7	0	299.1	0	148	0	0	0	0	196.9	825.3
ALLAAHNIDPSNPNAAAFSTTTSIAAPEDR	[K].ALLAAHNIDPSNPNAAAFSTTTSIAAPEDR.[W]	1xPhospho [T22(99.2)]	2.24046e-13	4.29844e-05	1	1	4	38	AT1G67900.3	0	0	AT1G67900.3 [530-559]	AT1G67900.3 1xPhospho [T551(99.2)]	Phototropic-responsive NPH3 family protein	AT1G67900.3	0	3116.47	30	93.28	4	4	3	4	3	4	4	4	3	4	4	4	139.4	63.3	96.4	94.9	82	142.1	120.1	87.8	99	0	172.1	385.2	38.4	79.6	198.2	166.4	75.6	0
ALLAAHNIDPSNPNAAAFSTTTSIAAPEDR	[K].ALLAAHNIDPSNPNAAAFSTTTSIAAPEDR.[W]	2xPhospho [S23(98.9); S/T]	2.27911e-09	4.29844e-05	1	1	3	42	AT1G67900.3	0	0	AT1G67900.3 [530-559]	AT1G67900.3 2xPhospho [S552(98.9); S/T]	Phototropic-responsive NPH3 family protein	AT1G67900.3	0	3196.43	30	95.95	4	4	3	4	3	3	1	3	3	3	4	3	100.9	146.4	62.3	97.5	123.2	194	371.4	145.7	0	158.2	286.5	68.1	53.6	130.7	252	136	71.7	88.9
ALLAAHNIDPSNPNAAAFSTTTSIAAPEDRWSVSGLKSPK	[K].ALLAAHNIDPSNPNAAAFSTTTSIAAPEDRWSVSGLKSPK.[S]	1xPhospho [S38(100)]	5.76815e-11	4.29844e-05	1	1	1	1	AT1G67900.3	0	0	AT1G67900.3 [530-569]	AT1G67900.3 1xPhospho [S567(100)]	Phototropic-responsive NPH3 family protein	AT1G67900.3	2	4186.06	40		0	0	0	0	0	0	0	0	0	0	0	0	0	0	0	0	0	0	0	0	0	0	0	0	0	0	0	0	0	0
ALLAAHNIDPSNPNAAAFSTTTSIAAPEDRWSVSGLKSPK	[K].ALLAAHNIDPSNPNAAAFSTTTSIAAPEDRWSVSGLKSPK.[S]	2xPhospho [S32(99.1); S38(100)]	4.5465e-13	4.29844e-05	1	1	2	35	AT1G67900.3	0	0	AT1G67900.3 [530-569]	AT1G67900.3 2xPhospho [S561(99.1); S567(100)]	Phototropic-responsive NPH3 family protein	AT1G67900.3	2	4266.03	40	103.22	0	1	3	1	1	1	1	0	1	1	1	2	0	0	0	0	0	0	0	443	372.1	0	470.6	702.5	0	0	542	0	157.7	0
ALLANYSQTPR	[R].ALLANYSQTPR.[Q]	1xPhospho [T9(100)]	6.10025e-05	4.29844e-05	1	1	3	124	AT1G09770.1	CDC5	ATCDC5,CDC5,ATMYBCDC5	AT1G09770.1 [335-345]	AT1G09770.1 1xPhospho [T343(100)]	cell division cycle 5	AT1G09770.1	0	1313.62	11	48.5	4	4	4	4	4	4	4	4	4	4	4	4	64.7	80.5	43.9	62.3	94.4	72.2	49.1	80.9	87.1	88	46.8	51.8	80.7	65.1	52.3	76.3	206.3	139.8
ALLANYSQTPR	[R].ALLANYSQTPR.[Q]	2xPhospho [S7(100); T9(100)]	0.00017341	4.29844e-05	1	1	2	47	AT1G09770.1	CDC5	ATCDC5,CDC5,ATMYBCDC5	AT1G09770.1 [335-345]	AT1G09770.1 2xPhospho [S341(100); T343(100)]	cell division cycle 5	AT1G09770.1	0	1393.59	11	55.88	3	4	4	3	4	4	3	3	4	4	4	4	0	79.7	145	91.6	114.3	109.9	61	157.2	98.1	108.2	72.3	150.2	79.1	108.4	0	120.3	103.5	97
ALLEGGSDDEGASTEAQGR	[K].ALLEGGSDDEGASTEAQGR.[A]	1xPhospho [S7(100)]	3.70445e-15	4.29844e-05	1	3	3	580	AT1G64790.2	ILA	ILA	AT1G64790.2 [1881-1899]	AT1G64790.2 1xPhospho [S1887(100)]	ILITYHIA	AT1G64790.3; AT1G64790.2; AT1G64790.1	0	1942.8	19	43.89	4	4	4	4	4	4	4	4	4	4	4	4	88.1	78.7	118	131.1	82.4	92.5	87.3	122.4	92	95.1	101.3	114.7	90.6	97.6	113.5	104.6	114.2	97.4
ALLIEDGGGLQSASPR	[K].ALLIEDGGGLQSASPR.[A]	1xPhospho [S14(100)]	2.11437e-12	4.29844e-05	1	3	2	340	AT3G06550.2	0	0	AT3G06550.2 [63-78]	AT3G06550.2 1xPhospho [S76(100)]	O-acetyltransferase family protein	AT3G06550.3; AT3G06550.2; AT3G06550.1	0	1663.81	16	74.51	4	4	4	4	4	4	4	4	4	4	4	4	58.5	114.5	39.4	109.9	170.1	118.8	61	106.5	128.4	74.4	92.7	125.3	138.7	63.7	93.8	71.5	74.2	58.8
ALLNGPGNYSFNK	[K].ALLNGPGNYSFNK.[A]	1xPhospho [S10(100)]	1.71998e-05	4.29844e-05	1	3	1	176	AT1G24764.3	MAP70-2	ATMAP70-2,MAP70-2	AT1G24764.3 [536-548]	AT1G24764.3 1xPhospho [S545(100)]	microtubule-associated proteins 70-2	AT1G24764.2; AT1G24764.3; AT1G24764.1	0	1474.67	13	72.8	4	4	4	4	4	4	4	4	4	4	4	4	70.4	103	63	106.7	110	116.7	56.9	114	103.4	100.6	75.8	135.5	99.9	91.9	106.8	93.6	122.1	71.3
ALLPANIDKQDDGLTLSGR	[R].ALLPANIDKQDDGLTLSGR.[K]	1xPhospho [S17(100)]	7.24061e-05	4.29844e-05	1	3	1	39	AT1G14380.1	IQD28	IQD28	AT1G14380.1 [554-572]	AT1G14380.1 1xPhospho [S570(100)]	IQ-domain 28	AT1G14380.1; AT1G14380.7; AT1G14380.6	1	2077.03	19	82.92	4	4	4	4	4	4	4	4	4	4	4	4	139.5	86.5	80.4	43.6	55.9	96	152	55.1	78.6	76.1	71.1	57.8	100.7	96.4	126.1	78.2	91.3	136.6
ALLPESETDKDSQK	[R].ALLPESETDKDSQK.[Q]	1xPhospho [S6(99.6)]	3.89827e-05	4.29844e-05	1	1	2	40	AT3G03710.1	PNP1	RIF10,PNP	AT3G03710.1 [832-845]	AT3G03710.1 1xPhospho [S837(99.6)]	polyribonucleotide nucleotidyltransferase	AT3G03710.1	1	1640.74	14	35.13	3	0	1	3	4	4	4	4	2	2	2	1	12.1	0	177.5	18.7	0	0	0	0	0	0	0	10.7	7.3	0	12.1	19	342.5	271
ALLSYKSIR	[R].ALLSYKSIR.[E]	1xPhospho [S/Y]	0.101597	0.00398807	1	1	1	2	AT2G41990.1	0	0	AT2G41990.1 [79-87]		late embryogenesis abundant protein	AT2G41990.1	1	1130.6	9	50.22	4	2	4	3	4	4	4	4	0	0	1	1	105.9	61.7	57.6	59.7	81.3	0	77.1	0	92.6	154.7	55.7	116.8	109.6	104.3	75.6	0	302	260.9
ALLTDYEDGLGEFGSEDRLK	[R].ALLTDYEDGLGEFGSEDRLK.[L]	1xPhospho [S15(100)]	0.000189444	4.29844e-05	1	4	1	16	AT1G73170.3	0	0	AT1G73170.3 [533-552]	AT1G73170.3 1xPhospho [S547(100)]	P-loop containing nucleoside triphosphate hydrolases superfamily protein	AT1G73170.3; AT1G73170.2; AT1G73170.1; AT1G73170.4	1	2308.04	20	99.83	3	4	4	4	4	3	3	3	4	4	4	4	0	117.6	162.6	141.1	130.6	117.2	69.2	109.8	100.2	79.7	77.7	138.2	130.9	126.5	92.5	81.9	67.3	73.6
ALLTQISASR	[K].ALLTQISASR.[G]	1xPhospho [S7(100)]	0.000135224	4.29844e-05	1	1	3	117	AT1G08800.3	MYOB1	0	AT1G08800.3 [819-828]	AT1G08800.3 1xPhospho [S825(100)]	myosin-binding protein (Protein of unknown function%2C DUF593)	AT1G08800.3	0	1139.58	10	55.46	4	4	4	4	4	4	4	4	4	4	4	4	121.6	137.6	122.3	94.1	115.3	99.3	45.7	88.6	94.2	100.6	70.6	41.1	107.9	93.6	72.6	81.4	136.5	101.1
ALMYMKERYGNPTMILSENGMDDPGNVTLAQGLHDTTR	[K].ALMYMKERYGNPTMILSENGMDDPGNVTLAQGLHDTTR.[I]	2xPhospho [Y4(97.6); T/S/Y]	0.0751505	0.00231038	1	1	1	1	AT3G18080.1	0	BGLU44	AT3G18080.1 [402-439]	AT3G18080.1 2xPhospho [Y405(97.6); T/S/Y]	B-S glucosidase 44	AT3G18080.1	2	4399.93	38	67.7	0	0	1	0	1	0	1	0	0	0	0	1	0	0	0	0	0	0	0	0	325.5	0	0	0	0	0	0	0	717.9	0
ALNLESTQDEETQNLQDLEESDGRDQQLEASLEESR	[K].ALNLESTQDEETQNLQDLEESDGRDQQLEASLEESR.[N]	1xPhospho [S21(100)]	0.00137614	4.29844e-05	1	2	1	1	AT3G58110.1	F9D24.20	0	AT3G58110.1 [44-79]	AT3G58110.1 1xPhospho [S64(100)]	hypothetical protein	AT3G58110.2; AT3G58110.1	1	4199.84	36		0	0	0	0	0	0	0	0	0	0	0	0	0	0	0	0	0	0	0	0	0	0	0	0	0	0	0	0	0	0
ALNPAVGTSAALPPGISNIDR	[R].ALNPAVGTSAALPPGISNIDR.[Y]	1xPhospho [S17(100)]	0.143536	0.00547564	1	1	1	3	AT4G26100.1	CKL1	CK1,CKL1	AT4G26100.1 [307-327]	AT4G26100.1 1xPhospho [S323(100)]	casein kinase 1	AT4G26100.1	0	2114.06	21	101.93	1	3	4	3	3	4	3	3	4	2	3	3	0	73.5	0	0	77.1	154.5	363.2	0	135.5	111.3	94.1	67.1	126	130.7	54.3	0	0	265.8
ALNQSPSSSSSSLKPCPYR	[K].ALNQSPSSSSSSLKPCPYR.[G]	1xCarbamidomethyl [C16]; 1xPhospho [S5(100)]	4.56086e-10	4.29844e-05	1	1	1	71	AT4G00231.1	F6N15.2	MEE50	AT4G00231.1 [353-371]	AT4G00231.1 1xPhospho [S357(100)]	ARM repeat superfamily protein	AT4G00231.1	0	2145.96	19	44.16	4	4	4	4	4	4	4	4	4	4	4	4	115.6	109.8	114.4	112.8	133.3	109.6	77.8	103.2	116.6	105.2	93.5	88.4	111.3	113.4	80.2	84.7	54.2	111.6
ALNSVKHSLTEEEFELLK	[K].ALNSVKHSLTEEEFELLK.[E]	1xPhospho [S8(100)]	8.78051e-11	4.29844e-05	1	2	3	30	AT5G42420.1	URGT3	0	AT5G42420.1 [315-332]	AT5G42420.1 1xPhospho [S322(100)]	Nucleotide-sugar transporter family protein	AT5G42420.1; AT5G42420.2	1	2167.07	18	85.65	4	4	4	4	4	4	4	4	4	4	4	4	179.5	169.2	166.6	103.6	136.1	102.2	104.6	80	91.6	124.7	101.3	104.7	85.4	162.4	83.8	138.1	77.6	95.6
ALPAPNASELSNEDEYATLEMDK	[R].ALPAPNASELSNEDEYATLEMDK.[T]	1xPhospho [S/Y/T]	0.000588051	4.29844e-05	1	2	1	2	AT5G06590.1	0	0	AT5G06590.1 [199-221]		hypothetical protein	AT5G06590.1; AT5G06590.2	0	2588.11	23	94.67	3	2	1	0	1	2	1	2	3	3	2	3	166.5	245.7	0	357.2	214.5	251.7	0	0	145.2	0	0	0	0	0	0	0	0	184.2
ALPAPNASELSNEDEYATLEMDK	[R].ALPAPNASELSNEDEYATLEMDK.[T]	1xOxidation [M21]; 1xPhospho [S/Y/T]	1.54847e-05	4.29844e-05	1	2	2	5	AT5G06590.1	0	0	AT5G06590.1 [199-221]		hypothetical protein	AT5G06590.1; AT5G06590.2	0	2604.11	23	87.43	2	2	1	0	2	0	2	1	3	3	1	4	0	174.7	303.2	0	179.9	213.1	0	0	0	228	0	0	0	0	0	0	0	116.5
ALPPDVLFIADPEGSLLGTGNSVGPTFVGNETR	[R].ALPPDVLFIADPEGSLLGTGNSVGPTFVGNETR.[E]	1xPhospho [T19(100)]	9.60795e-20	4.29844e-05	1	2	4	316	AT1G70570.2	0	0	AT1G70570.2 [183-215]	AT1G70570.2 1xPhospho [T201(100)]	anthranilate phosphoribosyltransferase	AT1G70570.2; AT1G70570.1	0	3420.67	33	124.43	4	4	4	4	4	4	4	4	4	4	4	4	54.9	88.8	74.2	97.2	50.1	97.5	57.6	116	95.4	92	103.4	110.9	83.3	109.1	87.9	118.8	99.4	121.1
ALPTYTPESPGDATR	[K].ALPTYTPESPGDATR.[N]	1xPhospho [S9(100)]	1.92063e-07	4.29844e-05	1	2	2	169	AT3G60750.1	TKL-1	0	AT3G60750.1 [420-434]	AT3G60750.1 1xPhospho [S428(100)]	Transketolase	AT3G60750.2; AT3G60750.1	0	1655.73	15	55.66	4	4	4	4	4	4	4	4	4	4	4	4	83.6	114.2	69.1	127.4	128.5	112.5	86.3	136.7	124.1	129.4	93.2	89.8	136.6	115.6	123.6	103.8	111.2	96.7
ALPVEVDQIPTALPVSFSSLR	[R].ALPVEVDQIPTALPVSFSSLR.[S]	1xPhospho [S18(99)]	3.78026e-08	4.29844e-05	1	2	3	34	AT4G34390.1	0	XLG2	AT4G34390.1 [54-74]	AT4G34390.1 1xPhospho [S71(99)]	extra-large GTP-binding protein 2	AT4G34390.2; AT4G34390.1	0	2319.2	21	122.34	4	3	2	3	3	3	4	4	4	4	4	4	72.2	70.4	58.1	117.2	63	93.8	93.2	0	0	102	110.7	0	0	79.4	210.9	75.5	0	236.9
ALQESMNVGSPPR	[K].ALQESMNVGSPPR.[Y]	1xPhospho [S10(100)]	1.80731e-07	4.29844e-05	1	3	1	107	AT4G36860.3	AP22.33	0	AT4G36860.3 [181-193]	AT4G36860.3 1xPhospho [S190(100)]	LIM domain-containing protein	AT4G36860.2; AT4G36860.3; AT4G36860.1	0	1465.65	13	51.01	4	4	4	4	4	4	4	4	4	4	4	4	80.5	88.8	90.3	97.9	83	89.8	68.7	84.6	51.7	62.9	54.2	56.4	55	59.1	85.2	74.6	68.8	107.5
ALQESMNVGSPPR	[K].ALQESMNVGSPPR.[Y]	1xOxidation [M6]; 1xPhospho [S10(100)]	1.5059e-07	4.29844e-05	1	3	1	148	AT4G36860.3	AP22.33	0	AT4G36860.3 [181-193]	AT4G36860.3 1xPhospho [S190(100)]	LIM domain-containing protein	AT4G36860.2; AT4G36860.3; AT4G36860.1	0	1481.65	13	35.9	4	4	4	4	4	4	4	4	4	4	4	4	82.8	50.4	91.6	90.5	56	51.4	44.4	83	58.3	69.7	58.5	80.4	52.3	56.7	57.6	103.8	157.2	126.4
ALQESMNVGSPPRYDPGNILQPYPFLIPSSHR	[K].ALQESMNVGSPPRYDPGNILQPYPFLIPSSHR.[I]	1xPhospho [S10(100)]	6.53307e-10	4.29844e-05	1	3	3	13	AT4G36860.3	AP22.33	0	AT4G36860.3 [181-212]	AT4G36860.3 1xPhospho [S190(100)]	LIM domain-containing protein	AT4G36860.2; AT4G36860.3; AT4G36860.1	1	3660.77	32	113.88	4	2	1	4	4	4	3	2	4	4	4	3	89	242.2	55.1	88.6	37.8	0	286.9	0	71.4	0	0	0	415.5	85.6	54.5	35.5	305.3	262.6
ALQESMNVGSPPRYDPGNILQPYPFLIPSSHR	[K].ALQESMNVGSPPRYDPGNILQPYPFLIPSSHR.[I]	1xOxidation [M6]; 1xPhospho [S10(100)]	4.8891e-07	4.29844e-05	1	3	3	4	AT4G36860.3	AP22.33	0	AT4G36860.3 [181-212]	AT4G36860.3 1xPhospho [S190(100)]	LIM domain-containing protein	AT4G36860.2; AT4G36860.3; AT4G36860.1	1	3676.76	32		0	0	0	0	0	0	0	0	0	0	0	0	0	0	0	0	0	0	0	0	0	0	0	0	0	0	0	0	0	0
ALQESMVVGNSPR	[R].ALQESMVVGNSPR.[H]	1xPhospho [S11(100)]	2.47737e-05	4.29844e-05	1	1	2	13	AT1G19270.2	0	DA1	AT1G19270.2 [109-121]	AT1G19270.2 1xPhospho [S119(100)]	DA1	AT1G19270.2	0	1467.67	13	50.39	4	4	2	3	4	4	1	4	4	4	3	4	79.9	81.4	150.2	100.3	82.2	95.4	71.8	89.5	79.9	70.6	0	0	71.1	53.9	93.3	0	91.4	163.5
ALQESMVVGNSPR	[R].ALQESMVVGNSPR.[H]	1xOxidation [M6]; 1xPhospho [S11(100)]	0.021043	0.000639252	1	1	2	3	AT1G19270.2	0	DA1	AT1G19270.2 [109-121]	AT1G19270.2 1xPhospho [S119(100)]	DA1	AT1G19270.2	0	1483.66	13	35.99	1	0	1	0	2	3	3	4	3	3	0	1	0	0	8.9	0	0	0	0	0	0	52.1	0	0	0	0	0	0	831.3	0
ALQPLLNPPRSAPQTPHRNPY	[K].ALQPLLNPPRSAPQTPHRNPY.[-]	2xPhospho [S11(100); T15(100)]	6.5537e-07	4.29844e-05	1	2	1	121	AT3G17410.2	0	0	AT3G17410.2 [344-364]	AT3G17410.2 2xPhospho [S354(100); T358(100)]	Protein kinase superfamily protein	AT3G17410.2; AT1G48210.2	2	2527.2	21	74.85	4	4	4	4	4	4	4	4	0	0	2	2	47.4	118.4	101	106.4	85.7	163.3	169.2	110.3	251.6	191	111.3	177.6	158.5	98.1	72.4	23.8	185.9	312.2
ALQPSSPLTLGSSSV	[R].ALQPSSPLTLGSSSV.[-]	1xPhospho [S6(99.3)]	5.22543e-05	4.29844e-05	1	2	4	38	AT1G80690.2	0	0	AT1G80690.2 [217-231]	AT1G80690.2 1xPhospho [S222(99.3)]	PPPDE putative thiol peptidase family protein	AT1G80690.1; AT1G80690.2	0	1523.74	15	89.68	4	4	4	4	4	4	4	4	4	4	4	4	125.9	101.2	82.7	102.7	99	92.8	64.7	105.3	132.9	117.1	144	129.8	96.5	99.5	103	90.4	82.2	44.5
ALQSSLRHSGTIK	[R].ALQSSLRHSGTIK.[Y]	1xPhospho [S9(99.7)]	0.00802093	0.00012436	1	1	2	6	AT3G13530.1	M3KE1	MAPKKK7,MAP3KE1	AT3G13530.1 [280-292]	AT3G13530.1 1xPhospho [S288(99.7)]	mitogen-activated protein kinase kinase kinase 7	AT3G13530.1	1	1477.75	13	28.24	4	4	4	4	4	4	4	4	3	3	3	4	68.5	64.1	37.3	78.2	92.7	37.8	45.1	61.2	67.5	49.3	79.9	62.5	103.9	54.5	62.1	56.5	324.8	146.8
ALSAGDLPR	[R].ALSAGDLPR.[S]	1xPhospho [S3(100)]	0.153385	0.0060236	1	2	1	1	AT5G59990.1	0	0	AT5G59990.1 [124-132]	AT5G59990.1 1xPhospho [S126(100)]	CCT motif family protein	AT5G59990.2; AT5G59990.1	0	979.461	9	52.75	4	4	4	4	4	3	1	0	4	3	4	4	119.1	148.4	139.6	239.6	163.4	105.1	97	117.4	181.2	236.1	31.3	112.3	119.2	66.6	162	99.9	41.7	137.9
ALSDDMPSGANPYQHDGAGVSLNVENHDPK	[K].ALSDDMPSGANPYQHDGAGVSLNVENHDPK.[N]	1xPhospho [S21(100)]	0.00037177	4.29844e-05	1	1	2	4	AT1G16270.1	0	0	AT1G16270.1 [722-751]	AT1G16270.1 1xPhospho [S742(100)]	kinase superfamily with octicosapeptide/Phox/Bem1p domain-containing protein	AT1G16270.1	0	3215.37	30	76.07	2	1	2	1	4	1	1	2	2	2	2	2	0	158.4	102.6	0	576.1	0	0	0	0	136.5	112.6	0	0	193.6	0	0	395.8	94.6
ALSDHHVILEGTLLKPNMVTPGSDSGSK	[K].ALSDHHVILEGTLLKPNMVTPGSDSGSK.[V]	1xOxidation [M18]; 3xPhospho [S25(99.4); S27(99.4); T/S]	0.0157342	0.000486423	1	3	1	3	AT5G03690.2	0	0	AT5G03690.2 [211-238]	AT5G03690.2 3xPhospho [S235(99.4); S237(99.4); T/S]	Aldolase superfamily protein	AT5G03690.3; AT5G03690.1; AT5G03690.2	0	3159.39	28	76.06	4	4	4	4	3	2	3	4	4	4	4	4	153.5	74.7	157.4	80.3	236.6	69.9	64.2	89	191.7	102	88.1	82.7	236.2	87.3	60.3	77.4	0	48.6
ALSDHHVLLEGTLLKPNMVTPGSDSPK	[K].ALSDHHVLLEGTLLKPNMVTPGSDSPK.[V]	1xPhospho [S/T]	0.000801203	4.29844e-05	1	1	1	1	AT3G52930.1	FBA8	0	AT3G52930.1 [211-237]		Aldolase superfamily protein	AT3G52930.1	0	2936.46	27	92.72	0	2	2	0	2	1	2	3	1	2	0	1	0	0	0	0	311.5	0	0	285.3	245.4	0	0	203.6	0	0	0	0	430.9	0
ALSESTNLHPFMTK	[R].ALSESTNLHPFMTK.[S]	1xPhospho [S3(100)]	4.3053e-07	4.29844e-05	1	1	3	27	AT3G45780.1	PHOT1	PHOT1,NPH1,JK224,RPT1	AT3G45780.1 [348-361]	AT3G45780.1 1xPhospho [S350(100)]	phototropin 1	AT3G45780.1	0	1655.75	14	69.34	4	4	4	4	4	3	3	4	4	4	4	4	153.3	169.6	35.7	74.9	186.4	241.4	107.6	164.7	101.3	144.2	65.4	63.9	86.6	122.9	96	65.1	26	88.9
ALSESTNLHPFMTK	[R].ALSESTNLHPFMTK.[S]	1xOxidation [M12]; 1xPhospho [S3(100)]	3.41317e-07	4.29844e-05	1	1	1	116	AT3G45780.1	PHOT1	PHOT1,NPH1,JK224,RPT1	AT3G45780.1 [348-361]	AT3G45780.1 1xPhospho [S350(100)]	phototropin 1	AT3G45780.1	0	1671.74	14	60.43	4	4	4	4	4	4	4	4	4	4	4	4	116.8	86	114.3	116.6	62.9	97.5	90.1	135.9	52.4	127.5	90.3	119.6	60.8	97	92.7	173.5	62.9	89.9
ALSFSTVADLPIAR	[R].ALSFSTVADLPIAR.[R]	1xPhospho [S3(100)]	1.98587e-05	4.29844e-05	1	1	1	24	AT3G43440.1	0	JAZ11,TIFY3A	AT3G43440.1 [91-104]	AT3G43440.1 1xPhospho [S93(100)]	jasmonate-zim-domain protein 11	AT3G43440.1	0	1540.78	14	111.09	4	4	4	4	4	4	4	4	4	4	4	4	84.2	53.3	102.7	106.5	83.2	64.9	117.1	120.1	72.3	80	93.5	102.3	102.3	71.3	100.5	84.3	132.8	127.6
ALSFVGGNGGAK	[R].ALSFVGGNGGAK.[N]	1xPhospho [S3(100)]	0.0263409	0.000749521	1	4	1	22	AT2G37160.2	0	0	AT2G37160.2 [134-145]	AT2G37160.2 1xPhospho [S136(100)]	Transducin/WD40 repeat-like superfamily protein	AT2G37160.4; AT2G37160.2; AT2G37160.1; AT2G37160.3	0	1157.54	12	48.91	3	4	3	4	4	4	4	4	4	4	4	4	93	64.9	0	90.6	49.4	81.3	65.9	86.1	82.6	94.2	61.4	0	89.9	67.4	93.5	26.8	123.1	96.6
ALSFVGGNGGGK	[R].ALSFVGGNGGGK.[S]	1xPhospho [S3(100)]	0.0101949	0.000248515	1	1	1	8	AT3G53390.1	0	0	AT3G53390.1 [105-116]	AT3G53390.1 1xPhospho [S107(100)]	Transducin/WD40 repeat-like superfamily protein	AT3G53390.1	0	1143.52	12	49.53	4	3	4	3	2	0	0	3	4	4	4	3	50.8	124.8	77	218.3	312.5	96.9	0	139.1	153.8	125.2	86.4	62.6	0	133.7	326.4	408.2	228.7	0
ALSFVGGNGGGKSVSTSSR	[R].ALSFVGGNGGGKSVSTSSR.[I]	1xPhospho [S13(100)]	0.0430459	0.0010374	1	1	1	1	AT3G53390.1	0	0	AT3G53390.1 [105-123]	AT3G53390.1 1xPhospho [S117(100)]	Transducin/WD40 repeat-like superfamily protein	AT3G53390.1	1	1847.86	19	47.6	1	1	1	1	1	1	1	2	2	3	2	4	0	0	176.1	0	0	136.8	0	0	159.2	0	0	0	157.5	0	0	0	413	0
ALSLPTGLGIVCASPK	[K].ALSLPTGLGIVCASPK.[A]	1xCarbamidomethyl [C12]; 1xPhospho [S14(99.1)]	0.000296405	4.29844e-05	1	1	1	1	AT2G13360.3	0	AGT,AGT1,SGAT	AT2G13360.3 [202-217]	AT2G13360.3 1xPhospho [S215(99.1)]	alanine:glyoxylate aminotransferase	AT2G13360.3	0	1663.85	16	105.31	0	1	1	1	0	4	3	1	1	0	1	2	0	0	0	0	0	0	0	179.2	0	0	0	307.4	528.7	0	0	0	0	0
ALSMAIHQAQLSQR	[R].ALSMAIHQAQLSQR.[F]	1xPhospho [S3(100)]	1.30083e-06	4.29844e-05	1	1	2	149	AT1G33990.1	MES14	ATMES14,MES14	AT1G33990.1 [44-57]	AT1G33990.1 1xPhospho [S46(100)]	methyl esterase 14	AT1G33990.1	0	1633.79	14	56.83	4	4	4	4	4	4	4	4	4	4	4	4	57.6	156.3	46.9	127.5	118.2	169.1	86.7	105.9	97.1	127.6	78.5	48.9	79.9	113.4	76.5	67.2	112.7	88.1
ALSMAIHQAQLSQR	[R].ALSMAIHQAQLSQR.[F]	1xOxidation [M4]; 1xPhospho [S12(100)]	4.41319e-08	4.29844e-05	1	1	2	228	AT1G33990.1	MES14	ATMES14,MES14	AT1G33990.1 [44-57]	AT1G33990.1 1xPhospho [S55(100)]	methyl esterase 14	AT1G33990.1	0	1649.78	14	44.34	4	4	4	4	4	4	4	4	4	4	4	4	115.5	68.7	119.5	117.6	85.2	83.2	45.9	122.8	55.2	92.7	72	91.3	67.3	85	74.5	140.2	102	100.4
ALSMAIHQAQLSQR	[R].ALSMAIHQAQLSQR.[F]	2xPhospho [S3(100); S12(100)]	1.29333e-08	4.29844e-05	1	1	1	203	AT1G33990.1	MES14	ATMES14,MES14	AT1G33990.1 [44-57]	AT1G33990.1 2xPhospho [S46(100); S55(100)]	methyl esterase 14	AT1G33990.1	0	1713.75	14	71.28	4	4	4	4	4	4	4	4	4	4	4	4	45.4	131.5	91.8	108.9	134.5	153.4	65.5	96.6	87.4	97.9	81.8	63.5	78	80.1	57.1	43.7	117.6	87.6
ALSMAIHQAQLSQR	[R].ALSMAIHQAQLSQR.[F]	1xOxidation [M4]; 2xPhospho [S3(100); S12(100)]	0.00058159	4.29844e-05	1	1	1	124	AT1G33990.1	MES14	ATMES14,MES14	AT1G33990.1 [44-57]	AT1G33990.1 2xPhospho [S46(100); S55(100)]	methyl esterase 14	AT1G33990.1	0	1729.75	14	60.55	4	4	4	4	4	4	4	4	4	4	4	4	69.1	90.8	144.7	122.1	125	116.7	41.8	108.6	93	139.1	54.9	95.4	136	98.7	70.5	81.7	128	102
ALSMAIHQAQVSQR	[R].ALSMAIHQAQVSQR.[F]	1xPhospho [S12(100)]	0.000222375	4.29844e-05	1	1	2	18	AT4G09900.1	0	ATMES12,MES12	AT4G09900.1 [45-58]	AT4G09900.1 1xPhospho [S56(100)]	methyl esterase 12	AT4G09900.1	0	1619.77	14	48.83	4	4	4	4	4	4	4	4	4	4	4	4	73.9	85.4	84.9	178.7	140.9	71.9	63.6	127.8	114.1	78.7	34.7	63.5	77.8	70	100.1	76.7	71.6	122.3
ALSMAIHQAQVSQR	[R].ALSMAIHQAQVSQR.[F]	1xOxidation [M4]; 1xPhospho [S12(100)]	9.57222e-06	4.29844e-05	1	1	2	70	AT4G09900.1	0	ATMES12,MES12	AT4G09900.1 [45-58]	AT4G09900.1 1xPhospho [S56(100)]	methyl esterase 12	AT4G09900.1	0	1635.77	14	38.17	4	4	4	4	4	4	4	4	4	4	4	4	112.1	82.2	82.9	113.7	83.5	73.4	49.5	98.4	79.3	97.6	102	87.8	102.5	102.2	114.2	111.3	152.5	86.1
ALSMAIHQAQVSQR	[R].ALSMAIHQAQVSQR.[F]	2xPhospho [S3(100); S12(100)]	0.0367761	0.000891698	1	1	1	13	AT4G09900.1	0	ATMES12,MES12	AT4G09900.1 [45-58]	AT4G09900.1 2xPhospho [S47(100); S56(100)]	methyl esterase 12	AT4G09900.1	0	1699.74	14	62.84	4	4	4	4	4	3	3	4	4	4	4	4	31.3	80.8	92	101.5	95.2	104.3	79.5	283.3	150.7	45	55.5	180.4	15	79.6	70.1	29.1	22.2	56.4
ALSMAIHQAQVSQR	[R].ALSMAIHQAQVSQR.[F]	1xOxidation [M4]; 2xPhospho [S3(100); S12(100)]	0.149096	0.00578705	1	1	1	3	AT4G09900.1	0	ATMES12,MES12	AT4G09900.1 [45-58]	AT4G09900.1 2xPhospho [S47(100); S56(100)]	methyl esterase 12	AT4G09900.1	0	1715.73	14	50.21	4	4	4	4	4	4	3	2	4	4	4	4	120	97.4	159.4	180.4	93.6	126.6	113.9	139.6	115.5	133.7	56.4	125.5	138.5	105	110.3	96.2	82.9	79.5
ALSPSNSTPNFSLK	[K].ALSPSNSTPNFSLK.[V]	1xPhospho [S3(100)]	2.73658e-05	4.29844e-05	1	3	1	122	AT3G57300.2	INO80	INO80,ATINO80	AT3G57300.2 [263-276]	AT3G57300.2 1xPhospho [S265(100)]	DNA helicase INO80-like protein	AT3G57300.4; AT3G57300.2; AT3G57300.3	0	1542.72	14	72.27	4	4	4	4	4	4	4	4	4	4	4	4	63.3	114.3	83.1	104.2	117.3	108.3	49.3	113.8	117.1	111.3	81.4	128.1	116.8	115.6	98.2	106.5	119.8	64
ALSSGGVSNENYDVIEIQTKPHDYVR	[K].ALSSGGVSNENYDVIEIQTKPHDYVR.[G]	1xPhospho [S3(100)]	1.72367e-10	4.29844e-05	1	2	3	43	AT4G09980.1	0	EMB1691	AT4G09980.1 [281-306]	AT4G09980.1 1xPhospho [S283(100)]	Methyltransferase MT-A70 family protein	AT4G09980.2; AT4G09980.1	0	2971.38	26	84.57	4	4	4	4	4	4	4	4	4	4	4	4	66.5	44.7	81.2	83.9	72.7	176.6	102.9	97.9	158.1	197.1	263.1	91.3	111.7	215.5	240.6	218.2	39.4	98.3
ALSSLAIESPR	[R].ALSSLAIESPR.[N]	1xPhospho [S9(100)]	0.00240086	4.29844e-05	1	1	1	1	AT1G48880.1	TBL7	TBL7	AT1G48880.1 [14-24]	AT1G48880.1 1xPhospho [S22(100)]	TRICHOME BIREFRINGENCE-LIKE 7	AT1G48880.1	0	1223.6	11		0	0	0	0	0	0	0	0	0	0	0	0	0	0	0	0	0	0	0	0	0	0	0	0	0	0	0	0	0	0
ALSTSKPDPVVEDQA	[K].ALSTSKPDPVVEDQA.[-]	1xPhospho [S3(100)]	7.27772e-09	4.29844e-05	1	1	3	343	AT2G41840.1	RPS2C	0	AT2G41840.1 [271-285]	AT2G41840.1 1xPhospho [S273(100)]	Ribosomal protein S5 family protein	AT2G41840.1	0	1636.75	15	49.22	4	4	4	4	4	4	4	4	4	4	4	4	111.3	108.6	94.8	100	85.6	117.5	80.1	106.6	100	114.5	85.3	76.4	128.4	121.7	114.9	115.8	101.3	105.3
ALTSESPPHLAR	[K].ALTSESPPHLAR.[K]	1xPhospho [S6(100)]	2.38969e-06	4.29844e-05	1	2	1	20	AT2G30990.3	0	0	AT2G30990.3 [182-193]	AT2G30990.3 1xPhospho [S187(100)]	arginine N-methyltransferase%2C putative (DUF688)	AT2G30990.2; AT2G30990.3	0	1358.65	12	43.4	4	4	4	4	4	4	4	4	4	4	4	4	75.9	52.1	81.4	106.6	61.5	37.1	79.1	71.8	48.5	99.1	84.6	116.1	57.2	66.1	82.7	52.5	164.1	158.7
ALTSLALK	[R].ALTSLALK.[E]	1xPhospho [S4(100)]	0.0327456	0.0008586	1	2	1	1	AT3G27830.1	0	RPL12-A,RPL12	AT3G27830.1 [145-152]	AT3G27830.1 1xPhospho [S148(100)]	ribosomal protein L12-A	AT3G27830.1; AT3G27850.1	0	896.485	8	68.37	4	4	3	3	0	0	0	0	4	3	4	4	179	212.2	79	119.3	118.8	206.5	124.3	81.3	155.9	241.3	0	80.2	208.9	261.1	169.3	0	0	0
ALTTEEIEEHLTAISERD	[R].ALTTEEIEEHLTAISERD.[-]	1xPhospho [S15(99.1)]	0.162278	0.00664022	1	1	3	4	AT5G35590.1	0	PAA1	AT5G35590.1 [229-246]		proteasome alpha subunit A1	AT5G35590.1	1	2136.97	18	89.69	3	3	4	2	4	3	4	3	2	4	4	4	161.1	0	101.9	78.2	148.1	0	113.8	83.6	103.2	160.7	166.4	62.1	0	0	131.7	120.5	101.6	86.3
ALTVVEKPVEEPAPAKPASASLDR	[K].ALTVVEKPVEEPAPAKPASASLDR.[D]	1xPhospho [S/T]	1.1736e-11	4.29844e-05	1	1	4	133	AT3G61260.1	0	0	AT3G61260.1 [68-91]		Remorin family protein	AT3G61260.1	0	2555.31	24	64.49	4	4	4	4	4	4	4	4	4	4	4	4	91.4	110.8	109.5	179.4	200.1	82	80.8	194.3	135.8	54.6	96.6	91.6	217.4	64	135	152.8	25.5	50.2
ALVEVDSDKEEEEEVSSRPEGR	[R].ALVEVDSDKEEEEEVSSRPEGR.[T]	1xPhospho [S7(100)]	1.10174e-08	4.29844e-05	1	1	2	82	AT4G36550.1	0	0	AT4G36550.1 [654-675]	AT4G36550.1 1xPhospho [S660(100)]	ARM repeat superfamily protein	AT4G36550.1	1	2569.13	22	50.71	4	4	4	4	4	4	4	4	4	4	4	4	92.9	93.6	78.8	109.4	120.3	110.9	87.6	157.5	115.1	145.7	104.2	119.6	116.5	108.1	77.8	111.6	133.9	106.2
ALVPAAGPAPPVAQPPSPAALADDPGAMLAGLL	[R].ALVPAAGPAPPVAQPPSPAALADDPGAMLAGLL.[-]	1xPhospho [S17(100)]	9.59759e-07	4.29844e-05	1	1	1	83	AT5G22770.1	0	alpha-ADR	AT5G22770.1 [980-1012]	AT5G22770.1 1xPhospho [S996(100)]	alpha-adaptin	AT5G22770.1	0	3096.58	33	132.08	4	4	4	4	4	4	4	4	3	4	4	4	51.2	97	78	112.6	72.4	122.8	54.7	115.8	82.9	71.9	75.5	66.1	63.1	87.7	68.7	81.7	56.7	165.1
ALVPAAGPAPPVAQPPSPAALADDPGAMLAGLL	[R].ALVPAAGPAPPVAQPPSPAALADDPGAMLAGLL.[-]	1xOxidation [M28]; 1xPhospho [S17(100)]	1.53145e-05	4.29844e-05	1	1	1	45	AT5G22770.1	0	alpha-ADR	AT5G22770.1 [980-1012]	AT5G22770.1 1xPhospho [S996(100)]	alpha-adaptin	AT5G22770.1	0	3112.58	33	125.95	3	2	4	4	1	2	3	3	4	4	4	4	124.2	0	107.4	176.7	95.2	0	0	173.4	18.7	59.5	118.5	141.8	65.6	29.8	161.9	275.1	0	172.6
ALVPAAGPAPSPAVQPPSPAALADDPGAMLAGLL	[R].ALVPAAGPAPSPAVQPPSPAALADDPGAMLAGLL.[-]	1xPhospho [S18(100)]	1.39374e-07	4.29844e-05	1	1	1	65	AT5G22780.2	ALPHAC-AD	0	AT5G22780.2 [980-1013]	AT5G22780.2 1xPhospho [S997(100)]	Adaptor protein complex AP-2%2C alpha subunit	AT5G22780.2	0	3183.62	34	132.37	4	4	4	4	4	4	4	4	3	4	4	4	19.7	101.3	56.4	82.3	82.1	99.4	82.3	102	83.7	78.2	82.1	67.1	58.1	98.1	70.1	69.4	129.4	131.5
ALVPAAGPAPSPAVQPPSPAALADDPGAMLAGLL	[R].ALVPAAGPAPSPAVQPPSPAALADDPGAMLAGLL.[-]	1xOxidation [M29]; 1xPhospho [S18(100)]	4.05127e-07	4.29844e-05	1	1	1	37	AT5G22780.2	ALPHAC-AD	0	AT5G22780.2 [980-1013]	AT5G22780.2 1xPhospho [S997(100)]	Adaptor protein complex AP-2%2C alpha subunit	AT5G22780.2	0	3199.61	34	127.67	4	3	4	4	3	3	4	2	4	4	4	4	89.8	82.5	33.5	112.6	234.9	71.6	0	87.8	191.7	64.9	113.1	103	77.8	124.8	74.2	145.7	0	98
ALVPGCGGGHDVVAMASPER	[R].ALVPGCGGGHDVVAMASPER.[F]	1xCarbamidomethyl [C6]; 1xPhospho [S17(100)]	1.08702e-05	4.29844e-05	1	2	1	12	AT2G43910.1	HOL1	ATHOL1,HOL1	AT2G43910.1 [70-89]	AT2G43910.1 1xPhospho [S86(100)]	HARMLESS TO OZONE LAYER 1	AT2G43910.1; AT2G43910.2	0	2059.91	20	66.1	4	4	4	4	4	4	4	4	3	4	4	4	66.6	70.9	72.4	76.7	85	34.1	103.3	133.8	81.8	39.3	100.9	60.2	28.4	41.8	112.2	26	88.9	246.5
ALVPGCGGGHDVVAMASPER	[R].ALVPGCGGGHDVVAMASPER.[F]	1xCarbamidomethyl [C6]; 1xOxidation [M15]; 1xPhospho [S17(100)]	0.00063533	4.29844e-05	1	2	1	13	AT2G43910.1	HOL1	ATHOL1,HOL1	AT2G43910.1 [70-89]	AT2G43910.1 1xPhospho [S86(100)]	HARMLESS TO OZONE LAYER 1	AT2G43910.1; AT2G43910.2	0	2075.9	20	50.99	3	3	4	3	4	4	4	4	4	4	4	4	123.9	0	96.9	79.6	0	58.6	55.1	112.3	71.9	83.1	75	61.7	0	81.4	76.2	117.2	132.2	197.3
ALVSTVSK	[K].ALVSTVSK.[N]	1xPhospho [T5(98.5)]	0.140153	0.00537904	1	1	1	1	AT5G48430.1	0	0	AT5G48430.1 [28-35]	AT5G48430.1 1xPhospho [T32(98.5)]	Eukaryotic aspartyl protease family protein	AT5G48430.1	0	884.449	8	53.22	1	2	2	2	0	0	0	0	2	2	1	1	0	250.4	0	0	362.6	269.9	0	0	338.8	401.8	0	0	307.4	241.8	0	0	0	0
ALYGESINLYEPNDSTENVDDSTK	[K].ALYGESINLYEPNDSTENVDDSTK.[A]	1xPhospho [S15(99.6)]	8.53889e-13	4.29844e-05	1	1	2	153	AT1G67230.1	CRWN1	LINC1	AT1G67230.1 [918-941]	AT1G67230.1 1xPhospho [S932(99.6)]	little nuclei1	AT1G67230.1	0	2754.17	24	87.88	4	4	4	4	4	4	4	4	4	4	4	4	78.5	104.4	102.1	81.3	136.3	98.3	78.7	86.6	140.6	115	117.1	115.2	148.9	104.5	111.6	103	83.9	102.5
ALYGESINLYEPNDSTENVDDSTKASTGETGR	[K].ALYGESINLYEPNDSTENVDDSTKASTGETGR.[S]	1xPhospho [S26(100)]	1.5641e-13	4.29844e-05	1	1	2	39	AT1G67230.1	CRWN1	LINC1	AT1G67230.1 [918-949]	AT1G67230.1 1xPhospho [S943(100)]	little nuclei1	AT1G67230.1	1	3513.52	32	82.88	4	3	4	4	4	3	4	3	4	4	4	4	92.1	47.9	64.5	122.1	0	61.5	99.4	109.3	62.8	63.9	149.3	128.5	52.1	73.3	106.3	116.3	61.3	164.7
ALYGESINLYEPNDSTENVDDSTKASTGETGR	[K].ALYGESINLYEPNDSTENVDDSTKASTGETGR.[S]	2xPhospho [S15(99.5); S26(100)]	1.67053e-17	4.29844e-05	1	1	3	143	AT1G67230.1	CRWN1	LINC1	AT1G67230.1 [918-949]	AT1G67230.1 2xPhospho [S932(99.5); S943(100)]	little nuclei1	AT1G67230.1	1	3593.48	32	86.41	4	4	4	4	4	4	4	4	4	4	4	4	56.6	82.3	74	99.9	105.4	91.5	70	87.6	79.3	105	89.6	147.5	88.5	100	109.8	97.5	103.3	81.1
ALYGESINLYEPNDSTENVDDSTKASTGETGR	[K].ALYGESINLYEPNDSTENVDDSTKASTGETGR.[S]	3xPhospho [T23(99.1); S26(100); S/T/Y]	2.76426e-13	4.29844e-05	1	1	3	87	AT1G67230.1	CRWN1	LINC1	AT1G67230.1 [918-949]	AT1G67230.1 3xPhospho [T940(99.1); S943(100); S/T/Y]	little nuclei1	AT1G67230.1	1	3673.45	32	92.3	3	2	3	3	4	4	3	4	3	3	3	4	0	31.6	105.4	129.5	0	36.7	38.4	0	0	42.4	126.6	230.1	0	39.6	179.6	90.1	28.1	233.7
AMAEETVLPSLSSVATSQPVESSENGFTSESPK	[K].AMAEETVLPSLSSVATSQPVESSENGFTSESPK.[E]	1xPhospho [S31(100)]	4.34979e-13	4.29844e-05	1	1	1	36	AT5G46750.1	AGD9	AGD9	AT5G46750.1 [124-156]	AT5G46750.1 1xPhospho [S154(100)]	ARF-GAP domain 9	AT5G46750.1	0	3476.57	33	106.04	3	4	2	3	4	4	4	2	3	4	4	3	0	107.9	40	303.2	44.6	135.8	107.7	114.8	0	0	57.2	32	70.5	68.2	161.3	0	58.6	39.8
AMAEETVLPSLSSVATSQPVESSENGFTSESPK	[K].AMAEETVLPSLSSVATSQPVESSENGFTSESPK.[E]	1xOxidation [M2]; 1xPhospho [S31(100)]	3.03666e-13	4.29844e-05	1	1	4	45	AT5G46750.1	AGD9	AGD9	AT5G46750.1 [124-156]	AT5G46750.1 1xPhospho [S154(100)]	ARF-GAP domain 9	AT5G46750.1	0	3492.56	33	104.09	3	4	3	3	4	4	4	3	3	4	4	4	139.7	30.4	0	126	22	26.2	125	133.2	21.6	180.7	0	17.5	0	57.8	100.9	210.5	113	204.3
AMAEETVLPSLSSVATSQPVESSENGFTSESPKESSLK	[K].AMAEETVLPSLSSVATSQPVESSENGFTSESPKESSLK.[Q]	1xPhospho [T/S]	6.73216e-13	4.29844e-05	1	1	3	44	AT5G46750.1	AGD9	AGD9	AT5G46750.1 [124-161]		ARF-GAP domain 9	AT5G46750.1	1	4020.85	38	103.97	4	4	3	4	4	4	4	4	4	4	4	4	86.1	119.8	133.7	83.4	103.5	115.7	95.4	121.7	65.9	63.4	70.2	0	40.5	62.6	72.5	24.8	105.2	38.6
AMAEETVLPSLSSVATSQPVESSENGFTSESPKESSLK	[K].AMAEETVLPSLSSVATSQPVESSENGFTSESPKESSLK.[Q]	1xOxidation [M2]; 1xPhospho [S/T]	3.71903e-06	4.29844e-05	1	1	4	64	AT5G46750.1	AGD9	AGD9	AT5G46750.1 [124-161]		ARF-GAP domain 9	AT5G46750.1	1	4036.85	38	101.15	4	4	3	4	4	4	4	4	4	4	4	4	128.7	30.9	89.4	73.7	116.1	56.6	97.6	102.4	99.3	0	83.3	92.9	100.5	58.4	90.3	161.4	104.6	87.4
AMGTSYTETELNR	[K].AMGTSYTETELNR.[V]	1xPhospho [S5(100)]	3.26618e-05	4.29844e-05	1	1	2	115	AT1G18210.1	CML27	0	AT1G18210.1 [50-62]	AT1G18210.1 1xPhospho [S54(100)]	Calcium-binding EF-hand family protein	AT1G18210.1	0	1552.63	13	54.44	4	4	4	4	4	4	4	4	4	4	4	4	92.3	116.7	97.7	152	94.4	139.7	103.3	112.2	53.1	65.8	74.2	39.3	40	70.1	95.7	90.3	89.3	104.9
AMGTSYTETELNR	[K].AMGTSYTETELNR.[V]	1xOxidation [M2]; 1xPhospho [S5(100)]	5.35674e-06	4.29844e-05	1	1	3	108	AT1G18210.1	CML27	0	AT1G18210.1 [50-62]	AT1G18210.1 1xPhospho [S54(100)]	Calcium-binding EF-hand family protein	AT1G18210.1	0	1568.63	13	42.81	4	4	4	4	4	4	4	4	4	4	4	4	146.5	58.6	94.7	94.7	84.8	63.7	55.1	88.4	78.7	62.3	53.8	69.7	79	67.6	82.3	101.8	217.9	93.5
AMGVEDDDDEADKDSDEDENALPFACFICR	[K].AMGVEDDDDEADKDSDEDENALPFACFICR.[E]	2xCarbamidomethyl [C26; C29]; 1xOxidation [M2]; 1xPhospho [S15(100)]	0.00520756	8.33136e-05	1	1	1	4	AT5G06420.1	0	0	AT5G06420.1 [287-316]	AT5G06420.1 1xPhospho [S301(100)]	Zinc finger (CCCH-type/C3HC4-type RING finger) family protein	AT5G06420.1	1	3545.33	30		0	0	0	0	0	0	0	0	0	0	0	0	0	0	0	0	0	0	0	0	0	0	0	0	0	0	0	0	0	0
AMGVEDEDDEADKDSDEDENALPFACFICR	[K].AMGVEDEDDEADKDSDEDENALPFACFICR.[E]	2xCarbamidomethyl [C26; C29]; 1xPhospho [S15(100)]	1.10961e-17	4.29844e-05	1	1	1	87	AT1G01350.1	0	0	AT1G01350.1 [252-281]	AT1G01350.1 1xPhospho [S266(100)]	Zinc finger (CCCH-type/C3HC4-type RING finger) family protein	AT1G01350.1	1	3543.35	30	110.9	3	2	4	4	4	4	4	4	3	3	4	4	0	97.5	109.3	158.1	0	143.1	0	65.8	76	99.8	94.6	119	47.9	88	103.4	68	97.7	146.7
AMGVEDEDDEADKDSDEDENALPFACFICR	[K].AMGVEDEDDEADKDSDEDENALPFACFICR.[E]	2xCarbamidomethyl [C26; C29]; 1xOxidation [M2]; 1xPhospho [S15(100)]	2.8179e-14	4.29844e-05	1	1	1	88	AT1G01350.1	0	0	AT1G01350.1 [252-281]	AT1G01350.1 1xPhospho [S266(100)]	Zinc finger (CCCH-type/C3HC4-type RING finger) family protein	AT1G01350.1	1	3559.35	30	108.99	3	3	4	4	4	4	4	4	3	3	4	4	0	76.9	144.8	148.5	0	96	28.2	78.5	81.3	89.8	94.5	176.7	73	99.7	99.4	148.7	115.5	161.2
AMPRIDSEGVLCGASFK	[K].AMPRIDSEGVLCGASFK.[V]	1xCarbamidomethyl [C12]; 1xPhospho [S7(100)]	0.0976361	0.00370394	1	1	1	1	AT3G15450.1	MJK13.11	0	AT3G15450.1 [212-228]	AT3G15450.1 1xPhospho [S218(100)]	aluminum induced protein with YGL and LRDR motifs	AT3G15450.1	1	1917.86	17	83.71	0	2	0	0	1	1	1	0	2	3	4	4	0	0	0	0	62.2	137	0	0	0	0	0	0	0	0	0	0	0	703.3
AMPRVDSEGVLCGANFK	[K].AMPRVDSEGVLCGANFK.[V]	1xCarbamidomethyl [C12]; 1xPhospho [S7(100)]	5.64491e-07	4.29844e-05	1	1	1	26	AT4G27450.1	0	0	AT4G27450.1 [213-229]	AT4G27450.1 1xPhospho [S219(100)]	aluminum induced protein with YGL and LRDR motifs	AT4G27450.1	1	1930.86	17	77.53	4	4	4	3	4	4	4	4	2	2	3	4	28.2	63.1	83.4	138.2	59	59.9	21.6	105.8	258.5	201.4	43.1	105.3	74.7	42.3	9.9	0	103.6	400.4
AMPRVDSEGVLCGANFK	[K].AMPRVDSEGVLCGANFK.[V]	1xCarbamidomethyl [C12]; 1xOxidation [M2]; 1xPhospho [S7(100)]	4.87621e-06	4.29844e-05	1	1	1	4	AT4G27450.1	0	0	AT4G27450.1 [213-229]	AT4G27450.1 1xPhospho [S219(100)]	aluminum induced protein with YGL and LRDR motifs	AT4G27450.1	1	1946.85	17	64.49	4	0	1	0	2	2	2	2	0	3	0	1	144.1	353.3	236.2	639.1	0	0	0	0	0	0	0	109	0	0	0	0	0	557
AMQNLIENMSPGR	[K].AMQNLIENMSPGR.[K]	1xPhospho [S10(100)]	0.000788038	4.29844e-05	1	2	1	22	AT5G57090.1	0	EIR1,WAV6,ATPIN2,PIN2,AGR,AGR1	AT5G57090.1 [430-442]	AT5G57090.1 1xPhospho [S439(100)]	Auxin efflux carrier family protein	AT5G57090.1; AT5G57090.2	0	1540.66	13	70.72	4	4	4	3	4	4	3	3	4	4	4	4	55.2	163.6	125.2	141.5	118.6	137.3	59.7	76.8	64.6	94.1	48	82.9	0	92.7	127.4	97.7	77.1	69.8
AMSALSSFGQNAR	[R].AMSALSSFGQNAR.[T]	1xOxidation [M2]; 1xPhospho [S]	0.00326672	8.33136e-05	1	1	1	3	AT2G45690.1	0	SSE1,SSE,PEX16,ATPEX16	AT2G45690.1 [181-193]		shrunken seed protein (SSE1)	AT2G45690.1	0	1435.6	13	43.53	1	0	1	0	4	3	4	3	0	0	3	0	0	0	0	72.6	0	0	0	0	0	0	236.6	0	0	0	0	0	395.7	121.1
AMSPISEVDVKPGFSSR	[R].AMSPISEVDVKPGFSSR.[L]	1xPhospho [S3(100)]	0.00125295	4.29844e-05	1	1	1	8	AT1G51140.1	BHLH122	0	AT1G51140.1 [211-227]	AT1G51140.1 1xPhospho [S213(100)]	basic helix-loop-helix (bHLH) DNA-binding superfamily protein	AT1G51140.1	0	1886.87	17	77.14	4	4	4	3	0	0	0	0	1	4	2	4	213.3	378.8	212.7	222.6	248.4	225.7	148	256.1	281.2	204.9	210.3	228.8	0	232.1	208.9	82.6	0	0
AMSPISEVDVKPGFSSR	[R].AMSPISEVDVKPGFSSR.[L]	1xOxidation [M2]; 1xPhospho [S3(100)]	0.000682628	4.29844e-05	1	1	1	3	AT1G51140.1	BHLH122	0	AT1G51140.1 [211-227]	AT1G51140.1 1xPhospho [S213(100)]	basic helix-loop-helix (bHLH) DNA-binding superfamily protein	AT1G51140.1	0	1902.87	17	67.25	3	4	4	4	3	0	2	0	0	1	2	4	197.6	45.7	62.7	0	248.9	145.1	112.2	117.5	227.4	242.1	225.2	159.9	271.6	185.9	296.9	521.8	52.1	0
ANAVDFDDAGSSDEESSDGGGGGGDEEEEEEYFDVEK	[R].ANAVDFDDAGSSDEESSDGGGGGGDEEEEEEYFDVEK.[E]	1xPhospho [S/Y]	1.68422e-18	4.29844e-05	1	1	3	80	AT3G26580.1	0	0	AT3G26580.1 [79-115]		Tetratricopeptide repeat (TPR)-like superfamily protein	AT3G26580.1	0	3923.42	37	89.4	4	4	4	4	4	2	3	3	3	4	4	4	51.6	51.2	119.9	153.1	191.5	54.2	141.2	136	57.8	42.5	157.4	188	80.8	61.1	144.6	63.7	75.9	51.8
ANCNLACLGAQKPRPPTSPR	[R].ANCNLACLGAQKPRPPTSPR.[H]	2xCarbamidomethyl [C3; C7]; 1xPhospho [T/S]	1.93128e-07	4.29844e-05	1	1	3	200	AT2G46780.1	0	0	AT2G46780.1 [92-111]		RNA-binding (RRM/RBD/RNP motifs) family protein	AT2G46780.1	0	2288.08	20	53.06	4	4	4	4	4	4	4	4	4	4	4	4	138.5	122	125.1	130.8	86.2	106.1	90	135.9	112.9	129.1	119.7	90.6	100.9	115.9	127.2	131.9	87.7	90.4
ANDAYDSGEDGYDSSRDEISSVSSYPNK	[R].ANDAYDSGEDGYDSSRDEISSVSSYPNK.[S]	1xPhospho [S14(99.5)]	6.62314e-11	4.29844e-05	1	2	2	27	AT1G50120.2	0	0	AT1G50120.2 [228-255]	AT1G50120.2 1xPhospho [S241(99.5)]	immunoglobulin	AT1G50120.2; AT1G50120.1	1	3108.22	28	62.9	4	4	4	4	4	3	4	3	4	4	4	4	83.6	142.3	67.1	195.8	79.8	89.8	85.8	133.4	110.5	178.6	107	67.5	180.8	106	131.4	142.3	53.6	55.7
ANDAYDSGEDGYDSSRDEISSVSSYPNK	[R].ANDAYDSGEDGYDSSRDEISSVSSYPNK.[S]	3xPhospho [S24(100); S/Y]	0.000228606	4.29844e-05	1	2	3	19	AT1G50120.2	0	0	AT1G50120.2 [228-255]	AT1G50120.2 3xPhospho [S251(100); S/Y]	immunoglobulin	AT1G50120.2; AT1G50120.1	1	3268.16	28	63.62	3	4	2	4	3	3	2	2	3	4	4	4	0	57.1	114.6	87.2	124.2	132.3	79.1	72.2	104.3	0	0	151.8	97.1	93.4	136	203.3	81.5	0
ANEGSTSNPDQVSPVHSATTALR	[K].ANEGSTSNPDQVSPVHSATTALR.[S]	1xPhospho [S13(100)]	1.48426e-12	4.29844e-05	1	5	4	104	AT2G28290.1	SYD	SYD,CHR3	AT2G28290.1 [1595-1617]	AT2G28290.1 1xPhospho [S1607(100)]	P-loop containing nucleoside triphosphate hydrolases superfamily protein	AT2G28290.1; AT2G28290.4; AT2G28290.2; AT2G28290.5; AT2G28290.6	0	2419.09	23	57.79	4	4	4	4	4	4	4	4	4	4	4	4	90.5	131.7	49.1	133.8	134.9	110.7	56.2	96.2	135.7	147.6	74	45.9	146	125.8	95	49.2	121.4	86.2
ANFPKGFIFGTATAAFQVEGAVNEGCR	[R].ANFPKGFIFGTATAAFQVEGAVNEGCR.[G]	1xCarbamidomethyl [C26]; 1xPhospho [T13(98.8)]	0.160766	0.00657456	1	1	1	2	AT1G75940.1	0	ATA27,BGLU20	AT1G75940.1 [40-66]	AT1G75940.1 1xPhospho [T52(98.8)]	Glycosyl hydrolase superfamily protein	AT1G75940.1	1	2939.35	27		0	0	0	0	0	0	0	0	0	0	0	0	0	0	0	0	0	0	0	0	0	0	0	0	0	0	0	0	0	0
ANGGFIMSASHNPGGPEYDWGIK	[K].ANGGFIMSASHNPGGPEYDWGIK.[F]	1xPhospho [S10(100)]	9.14869e-14	4.29844e-05	1	1	3	171	AT5G51820.1	PGMP	PGM,ATPGMP,PGM1,STF1	AT5G51820.1 [172-194]	AT5G51820.1 1xPhospho [S181(100)]	phosphoglucomutase	AT5G51820.1	0	2485.06	23	95.53	4	4	4	4	4	4	4	4	4	4	4	4	79.9	131.6	65.8	92.4	159.7	112.8	119.9	72.2	123.4	103.9	79	59.7	70.7	88.7	98.8	51.5	94.5	130.9
ANGGFIMSASHNPGGPEYDWGIK	[K].ANGGFIMSASHNPGGPEYDWGIK.[F]	1xOxidation [M7]; 1xPhospho [S10(100)]	2.65863e-15	4.29844e-05	1	1	4	197	AT5G51820.1	PGMP	PGM,ATPGMP,PGM1,STF1	AT5G51820.1 [172-194]	AT5G51820.1 1xPhospho [S181(100)]	phosphoglucomutase	AT5G51820.1	0	2501.06	23	84.93	4	4	4	4	4	4	4	4	4	4	4	4	138.1	68.1	80.6	89.6	78.6	67.4	66.8	71.3	80.1	87.2	88.3	126.1	67.6	69.7	108.7	111.3	124	131.7
ANGGFIMSASHNPGGPEYDWGIK	[K].ANGGFIMSASHNPGGPEYDWGIK.[F]	2xPhospho [S8(100); S10(100)]	0.00593874	8.33136e-05	1	1	1	3	AT5G51820.1	PGMP	PGM,ATPGMP,PGM1,STF1	AT5G51820.1 [172-194]	AT5G51820.1 2xPhospho [S179(100); S181(100)]	phosphoglucomutase	AT5G51820.1	0	2565.03	23	66.65	2	0	1	2	2	0	2	3	0	0	0	0	489	0	270.2	0	0	0	0	0	0	758.4	0	0	265.2	0	646.3	0	498.3	0
ANGLDESDEDDDDDSDDEEETNYGTVTNSK	[K].ANGLDESDEDDDDDSDDEEETNYGTVTNSK.[Q]	2xPhospho [S7(100); S15(100)]	8.75287e-14	4.29844e-05	1	2	1	154	AT4G12610.2	RAP74	RAP74,ATRAP74	AT4G12610.2 [351-380]	AT4G12610.2 2xPhospho [S357(100); S365(100)]	transcription initiation factor IIF subunit alpha RAP74	AT4G12610.1; AT4G12610.2	0	3454.16	30	56.67	4	4	4	4	4	4	4	4	3	4	4	4	6.4	60.2	151.5	93.9	58.2	96.5	82.8	61	74.7	125.7	97.6	171.4	67.7	120.9	99.3	129.5	124.6	117.2
ANHEEANEADLDSPSGSQK	[K].ANHEEANEADLDSPSGSQK.[A]	1xPhospho [S13(99.5)]	8.26789e-05	4.29844e-05	1	1	2	2	AT3G28050.1	0	0	AT3G28050.1 [336-354]	AT3G28050.1 1xPhospho [S348(99.5)]	nodulin MtN21 /EamA-like transporter family protein	AT3G28050.1	0	2078.83	19	26.6	0	0	1	0	0	0	0	1	0	1	1	1	0	0	0	0	0	0	0	0	0	0	1030.4	0	0	0	0	0	0	0
ANHSPVASVAASSHSPVEK	[R].ANHSPVASVAASSHSPVEK.[T]	1xPhospho [S4(100)]	6.40704e-11	4.29844e-05	1	2	3	30	AT4G31820.1	NPY1	ENP,NPY1,MAB4	AT4G31820.1 [469-487]	AT4G31820.1 1xPhospho [S472(100)]	Phototropic-responsive NPH3 family protein	AT4G31820.1; AT4G31820.2	0	1954.9	19	36.86	4	4	4	4	4	4	4	4	4	4	4	4	92.4	84.2	55	153.4	65.6	49.7	70.3	135.8	98.7	98	147.6	81	71.8	72.8	82.9	84.4	138.7	85.1
ANHSPVASVAASSHSPVEKTEENKGEEATK	[R].ANHSPVASVAASSHSPVEKTEENKGEEATK.[K]	1xPhospho [S/T]	0.00487621	8.33136e-05	1	2	1	2	AT4G31820.1	NPY1	ENP,NPY1,MAB4	AT4G31820.1 [469-498]		Phototropic-responsive NPH3 family protein	AT4G31820.1; AT4G31820.2	2	3171.46	30	35.76	3	3	3	3	3	0	2	2	0	1	0	0	0	107.1	255	224.7	102.7	126.4	220.1	0	198	319.3	134.3	0	152.1	214.7	215.1	0	0	407.5
ANILSPIQLMDK	[K].ANILSPIQLMDK.[A]	1xPhospho [S5(100)]	0.00152817	4.29844e-05	1	1	1	2	AT2G19790.1	LOC108807304	0	AT2G19790.1 [130-141]	AT2G19790.1 1xPhospho [S134(100)]	SNARE-like superfamily protein	AT2G19790.1	0	1422.71	12	106.22	2	3	4	4	4	0	0	0	4	4	4	1	0	185.5	0	449.8	0	144.3	145.5	165.3	97.9	113.5	138.3	93.3	101.6	160.6	109.2	109.9	122.1	80.1
ANLQTEDPGSPVSPK	[K].ANLQTEDPGSPVSPK.[N]	1xPhospho [S10(100)]	5.18065e-08	4.29844e-05	1	1	3	304	AT3G09670.1	PDP2	0	AT3G09670.1 [513-527]	AT3G09670.1 1xPhospho [S522(100)]	Tudor/PWWP/MBT superfamily protein	AT3G09670.1	0	1619.73	15	40.88	4	4	4	4	4	4	4	4	4	4	4	4	104.5	105.6	97.5	108	91.3	87.8	80.3	106.7	91.1	117.8	106.1	81.7	101.2	115.3	85.2	102.2	103.1	78.1
ANLQTEDPGSPVSPK	[K].ANLQTEDPGSPVSPK.[N]	2xPhospho [S10(100); S13(100)]	2.74391e-06	4.29844e-05	1	1	1	70	AT3G09670.1	PDP2	0	AT3G09670.1 [513-527]	AT3G09670.1 2xPhospho [S522(100); S525(100)]	Tudor/PWWP/MBT superfamily protein	AT3G09670.1	0	1699.7	15	43.1	4	4	4	4	4	4	4	4	4	4	4	4	100	100.3	169.6	95	54.3	99.8	112.9	83.6	59.7	106.3	154.8	100.3	83.3	168.2	157.9	98.6	90.3	109.3
ANLQTEDPGSPVSPKNDRK	[K].ANLQTEDPGSPVSPKNDRK.[N]	2xPhospho [S10(100); S13(100)]	2.9568e-05	4.29844e-05	1	1	2	5	AT3G09670.1	PDP2	0	AT3G09670.1 [513-531]	AT3G09670.1 2xPhospho [S522(100); S525(100)]	Tudor/PWWP/MBT superfamily protein	AT3G09670.1	2	2212.96	19	34.1	4	4	4	4	0	0	0	1	0	1	0	1	190.3	346.4	341.9	408.2	181	298.3	224.1	323.8	269	398.4	307.2	352.3	184.9	347.5	301.8	149.5	0	0
ANLSPAGDKANVEEPMVYATK	[K].ANLSPAGDKANVEEPMVYATK.[Q]	1xOxidation [M16]; 1xPhospho [S4(100)]	6.69678e-11	4.29844e-05	1	2	1	46	AT1G44910.1	PRP40A	ATPRP40A,PRP40A	AT1G44910.1 [384-404]	AT1G44910.1 1xPhospho [S387(100)]	pre-mRNA-processing protein 40A	AT1G44910.1; AT1G44910.2	1	2301.05	21	58.55	4	4	4	4	4	4	4	4	4	4	4	4	155.5	73.7	60.2	51	127.2	70.8	60.2	74.7	125.5	84.9	70	57.2	148.9	72.1	97.5	57	190.6	167.5
ANLTTEEQNLEETQNVKISPQADFVNSDSTVENK	[K].ANLTTEEQNLEETQNVKISPQADFVNSDSTVENK.[T]	1xPhospho [S19(100)]	3.39978e-16	4.29844e-05	1	2	5	44	AT1G19870.1	IQD32	iqd32	AT1G19870.1 [351-384]	AT1G19870.1 1xPhospho [S369(100)]	IQ-domain 32	AT1G19870.2; AT1G19870.1	1	3872.77	34	93.85	3	4	4	4	2	2	3	4	4	4	4	4	77.7	167.4	55.8	0	134.8	97.5	66.8	106.1	114.1	80.4	34.8	97.7	127.7	128.8	77	151.5	0	0
ANQATVKEDNSDGDDHVPIASR	[R].ANQATVKEDNSDGDDHVPIASR.[M]	1xPhospho [S11(100)]	1.33978e-13	4.29844e-05	1	1	3	59	AT5G55310.1	TOP1B	TOP1BETA,TOP1	AT5G55310.1 [291-312]	AT5G55310.1 1xPhospho [S301(100)]	DNA topoisomerase 1 beta	AT5G55310.1	1	2419.05	22	35.59	4	4	4	4	4	4	4	4	4	4	4	4	97.9	85.1	79.1	144.9	82.9	88.3	81.4	108.9	76.9	102.6	106.4	127	75.1	93.7	113.8	91.8	119	114.3
ANQHLQSGNFYMALKCVDSIESDFMEKTPSSTLK	[R].ANQHLQSGNFYMALKCVDSIESDFMEKTPSSTLK.[R]	1xCarbamidomethyl [C16]; 1xOxidation [M12]; 1xPhospho [S/T/Y]	0.158521	0.00647598	1	1	1	1	AT4G02350.1	SEC15B	SEC15B	AT4G02350.1 [154-187]		exocyst complex component sec15B	AT4G02350.1	2	3972.79	34	58.8	0	3	2	4	2	2	0	1	4	3	3	1	0	0	0	0	290.8	134.9	0	86.2	431.1	0	211.8	0	306.7	138.5	94	284.5	30.2	0
ANSLEFNAWTALIDETER	[R].ANSLEFNAWTALIDETER.[I]	1xPhospho [S3(100)]	5.78783e-06	4.29844e-05	1	2	2	26	AT1G04080.3	PRP39	PRP39	AT1G04080.3 [95-112]	AT1G04080.3 1xPhospho [S97(100)]	Tetratricopeptide repeat (TPR)-like superfamily protein	AT1G04080.1; AT1G04080.3	0	2159.96	18	122.77	4	4	4	4	3	4	4	4	3	4	3	4	26.6	113.8	149.1	17.1	49.4	123.9	51.4	66.7	153.7	159.4	110.4	36.8	146.7	109.5	140.4	92.6	117.7	133.7
ANSLGGLFSFR	[R].ANSLGGLFSFR.[F]	1xPhospho [S3(100)]	0.0119361	0.000288298	1	2	1	3	AT2G43120.2	PIRIN2	0	AT2G43120.2 [59-69]	AT2G43120.2 1xPhospho [S61(100)]	RmlC-like cupins superfamily protein	AT2G43120.1; AT2G43120.2	0	1248.58	11	105.1	2	0	2	3	3	2	3	3	3	2	3	4	0	0	167.2	188.7	0	0	0	0	177.2	0	0	114.2	193.5	0	117.9	207.6	224.7	116.3
ANSLQSSVPQLVHDAPSPAVSGSR	[K].ANSLQSSVPQLVHDAPSPAVSGSR.[K]	1xPhospho [S21(99.6)]	1.83175e-10	4.29844e-05	1	3	5	205	AT5G13020.1	EML3	0	AT5G13020.1 [120-143]	AT5G13020.1 1xPhospho [S140(99.6)]	Emsy N Terminus (ENT)/ plant Tudor-like domains-containing protein	AT5G13020.1; AT5G13020.3; AT5G13020.2	0	2484.19	24	80.6	4	4	4	4	4	4	4	4	4	4	4	4	97.3	61.7	117.1	96	71.8	55	87.4	125.4	80.8	70	157.6	125.7	86.6	66.9	133.7	117.5	41.3	83.1
ANSLQSSVPQLVHDAPSPAVSGSR	[K].ANSLQSSVPQLVHDAPSPAVSGSR.[K]	2xPhospho [S17(100); S21(99.1)]	1.6864e-08	4.29844e-05	1	3	2	64	AT5G13020.1	EML3	0	AT5G13020.1 [120-143]	AT5G13020.1 2xPhospho [S136(100); S140(99.1)]	Emsy N Terminus (ENT)/ plant Tudor-like domains-containing protein	AT5G13020.1; AT5G13020.3; AT5G13020.2	0	2564.15	24	83.85	4	4	4	4	4	4	4	4	3	4	4	4	70.6	76	63.6	121.9	42.5	104.4	80.1	115.8	43.7	113.6	139.1	151.3	46.2	132.1	124.4	89.6	76.4	103.5
ANSLTASSTGSSDDNKVPSPSTNEAAEVK	[K].ANSLTASSTGSSDDNKVPSPSTNEAAEVK.[E]	1xPhospho [S/T]	9.94491e-10	4.29844e-05	1	1	4	41	AT1G54460.1	WDL2	0	AT1G54460.1 [14-42]		TPX2 (targeting protein for Xklp2) protein family	AT1G54460.1	1	2944.31	29	50.43	4	4	4	4	4	4	4	4	4	4	4	4	49.8	54.9	54	68.3	64	63.4	31.3	67.9	67	69.1	41	47.7	85	43.1	51.4	71.8	169.6	127.6
ANSLTASSTGSSDDNKVPSPSTNEAAEVK	[K].ANSLTASSTGSSDDNKVPSPSTNEAAEVK.[E]	2xPhospho [S3(99.1); S/T]	0.00617058	8.33136e-05	1	1	2	19	AT1G54460.1	WDL2	0	AT1G54460.1 [14-42]	AT1G54460.1 2xPhospho [S16(99.1); S/T]	TPX2 (targeting protein for Xklp2) protein family	AT1G54460.1	1	3024.27	29	57.94	3	2	4	3	1	2	2	1	4	4	4	4	117.2	0	190.3	291	0	71.9	0	148.9	157.2	206.3	111.9	277.3	0	79	70.4	104	0	0
ANSNYDESGGPSKIEKEEGELSPVGDSEDNFVVYEDR	[K].ANSNYDESGGPSKIEKEEGELSPVGDSEDNFVVYEDR.[E]	1xPhospho [S/Y]	2.58681e-13	4.29844e-05	1	2	3	38	AT5G15020.1	SNL2	SNL2	AT5G15020.1 [918-954]		SIN3-like 2	AT5G15020.1; AT5G15020.2	2	4141.77	37	85.3	4	4	4	4	3	4	4	4	0	4	3	4	122.8	111.1	42.7	41.3	74.1	84.3	103.6	125.8	112.5	154.3	205.2	182.5	95.5	136	71.4	85.1	114.4	262
ANSNYDESGGPSKIEKEEGELSPVGDSEDNFVVYEDR	[K].ANSNYDESGGPSKIEKEEGELSPVGDSEDNFVVYEDR.[E]	2xPhospho [S22(98); S27(100)]	1.53145e-05	4.29844e-05	1	2	2	2	AT5G15020.1	SNL2	SNL2	AT5G15020.1 [918-954]	AT5G15020.1 2xPhospho [S939(98); S944(100)]	SIN3-like 2	AT5G15020.1; AT5G15020.2	2	4221.73	37	87.7	2	0	1	1	0	1	0	0	0	0	0	0	0	0	1717.8	945.6	0	0	0	0	0	0	0	732.4	0	0	905.2	0	0	0
ANSPDSSYQKQEISR	[K].ANSPDSSYQKQEISR.[E]	1xPhospho [S3(100)]	0.000729404	4.29844e-05	1	1	1	3	AT3G10650.1	NUP1	0	AT3G10650.1 [475-489]	AT3G10650.1 1xPhospho [S477(100)]	nuclear pore complex protein	AT3G10650.1	1	1789.78	15	28.32	3	3	4	3	4	4	4	4	2	2	0	3	31.4	0	35.5	67.6	26.6	0	34.1	92.7	70.5	77.3	76.7	103.5	94.9	0	43.4	46.3	234.9	305
ANSSLVLTTDNRPR	[R].ANSSLVLTTDNRPR.[D]	1xPhospho [S3(100)]	0.00106765	4.29844e-05	1	1	2	27	AT1G20960.2	BRR2A	emb1507	AT1G20960.2 [21-34]	AT1G20960.2 1xPhospho [S23(100)]	U5 small nuclear ribonucleoprotein helicase	AT1G20960.2	0	1623.79	14	44	4	4	4	4	4	4	4	4	4	4	4	4	112.7	118.6	114.5	146.5	77.6	31.9	70.4	114.3	91	91.5	35.9	55.3	43.3	107.8	61.5	86.9	115.9	135.7
ANSSSTSVASPLVRPASPK	[R].ANSSSTSVASPLVRPASPK.[V]	1xPhospho [S17(100)]	1.4249e-07	4.29844e-05	1	1	1	21	AT3G59690.1	IQD13	IQD13	AT3G59690.1 [91-109]	AT3G59690.1 1xPhospho [S107(100)]	IQ-domain 13	AT3G59690.1	0	1935.95	19	48.46	4	4	4	4	4	4	4	4	4	4	4	4	198.6	78.4	93.5	80.6	163.3	47.5	77.7	80.2	146.6	73.2	80.7	68.8	170.9	99.5	177.5	99.9	99	12.8
ANSSSTSVASPLVRPASPK	[R].ANSSSTSVASPLVRPASPK.[V]	2xPhospho [S10(100); S17(100)]	4.99842e-07	4.29844e-05	1	1	3	15	AT3G59690.1	IQD13	IQD13	AT3G59690.1 [91-109]	AT3G59690.1 2xPhospho [S100(100); S107(100)]	IQ-domain 13	AT3G59690.1	0	2015.92	19	53.22	4	4	4	3	1	2	4	0	4	4	4	4	106.9	138.7	128	132.1	161.4	142.7	126.4	153.7	156.3	204.1	97	119	125.3	123.9	186.1	0	0	0
ANSVPVSELLSTTTNLSIQK	[R].ANSVPVSELLSTTTNLSIQK.[D]	1xPhospho [S3(100)]	1.08702e-05	4.29844e-05	1	1	1	7	AT3G14270.1	FAB1B	FAB1B	AT3G14270.1 [710-729]	AT3G14270.1 1xPhospho [S712(100)]	phosphatidylinositol-4-phosphate 5-kinase family protein	AT3G14270.1	0	2182.1	20	111.21	4	4	2	2	3	2	1	0	4	4	2	3	205	182.1	189.4	166.6	221.2	34.7	240.4	143.1	0	163	0	146.8	0	219.3	0	148.1	0	108.3
ANSYHSYSQSPPYDYQYEER	[R].ANSYHSYSQSPPYDYQYEER.[R]	1xPhospho [S10(100)]	9.8122e-07	4.29844e-05	1	5	2	43	AT1G08680.1	0	ZIGA4,AGD14	AT1G08680.1 [148-167]	AT1G08680.1 1xPhospho [S157(100)]	ARF GAP-like zinc finger-containing protein ZIGA4	AT1G08680.4; AT1G08680.1; AT1G08680.3; AT1G08680.2; AT1G08680.5	0	2564	20	56.32	3	1	3	1	4	3	3	3	2	4	4	1	179.1	0	75.1	179.5	0	0	175.1	0	0	83.1	10.2	92.1	0	0	0	57.8	39	54
ANSYHSYSQSPPYDYQYEER	[R].ANSYHSYSQSPPYDYQYEER.[R]	2xPhospho [S3(100); S10(100)]	4.28241e-05	4.29844e-05	1	5	3	26	AT1G08680.1	0	ZIGA4,AGD14	AT1G08680.1 [148-167]	AT1G08680.1 2xPhospho [S150(100); S157(100)]	ARF GAP-like zinc finger-containing protein ZIGA4	AT1G08680.4; AT1G08680.1; AT1G08680.3; AT1G08680.2; AT1G08680.5	0	2643.97	20	63.17	4	4	4	4	4	4	4	4	4	4	4	4	64.7	98.8	103	55.6	137.4	107.1	101.8	135.8	110.1	115.3	84.3	102.5	127.9	102.9	97.5	80.8	42.4	78.9
ANSYHSYSQSPPYDYQYEER	[R].ANSYHSYSQSPPYDYQYEER.[R]	3xPhospho [S3(100); S10(100); S/Y]	8.33655e-06	4.29844e-05	1	5	3	172	AT1G08680.1	0	ZIGA4,AGD14	AT1G08680.1 [148-167]	AT1G08680.1 3xPhospho [S150(100); S157(100); S/Y]	ARF GAP-like zinc finger-containing protein ZIGA4	AT1G08680.4; AT1G08680.1; AT1G08680.3; AT1G08680.2; AT1G08680.5	0	2723.94	20	66.78	4	4	4	4	4	4	4	4	4	4	4	4	110.5	72	72.3	108.2	107	112.5	123.8	70.1	50.8	90.2	114	87.4	55.5	57.2	125.9	57	101.1	118
ANYFSNLQKEEDDDDEVSPEPVSTEPK	[R].ANYFSNLQKEEDDDDEVSPEPVSTEPK.[G]	1xPhospho [S18(100)]	3.52646e-11	4.29844e-05	1	1	2	18	AT3G12950.1	0	0	AT3G12950.1 [35-61]	AT3G12950.1 1xPhospho [S52(100)]	Trypsin family protein	AT3G12950.1	1	3162.33	27	76.1	3	4	3	4	3	4	2	3	2	2	3	3	0	62	29	80.5	343.6	70.4	55	183.7	499.7	0	179	109.9	280.2	197.8	56	58.7	155.7	156.6
ANYPLQQLKPGAVSSPQLLQGASPQMSQHLSPQVDQK	[R].ANYPLQQLKPGAVSSPQLLQGASPQMSQHLSPQVDQK.[N]	1xPhospho [S15(99.1)]	3.35772e-05	4.29844e-05	1	3	2	11	AT1G15780.2	NRB4	0	AT1G15780.2 [906-942]	AT1G15780.2 1xPhospho [S920(99.1)]	mediator of RNA polymerase II transcription subunit 15a-like protein	AT1G15780.3; AT1G15780.1; AT1G15780.2	0	4051.01	37	100.63	0	0	0	0	2	1	2	0	1	0	1	0	0	0	0	0	0	0	0	0	0	0	0	0	0	0	0	0	0	0
ANYPLQQLKPGAVSSPQLLQGASPQMSQHLSPQVDQK	[R].ANYPLQQLKPGAVSSPQLLQGASPQMSQHLSPQVDQK.[N]	2xPhospho [S23(100); S/Y]	6.71793e-08	4.29844e-05	1	3	4	10	AT1G15780.2	NRB4	0	AT1G15780.2 [906-942]	AT1G15780.2 2xPhospho [S928(100); S/Y]	mediator of RNA polymerase II transcription subunit 15a-like protein	AT1G15780.3; AT1G15780.1; AT1G15780.2	0	4130.98	37	99.03	1	2	1	1	3	3	0	2	3	3	2	1	0	0	225.7	0	0	105.8	214.1	0	0	0	0	228.6	0	0	0	218.6	0	134.3
ANYPLQQLKPGAVSSPQLLQGASPQMSQHLSPQVDQK	[R].ANYPLQQLKPGAVSSPQLLQGASPQMSQHLSPQVDQK.[N]	3xPhospho [S23(98.7); S/Y]	0.000584811	4.29844e-05	1	3	1	4	AT1G15780.2	NRB4	0	AT1G15780.2 [906-942]	AT1G15780.2 3xPhospho [S928(98.7); S/Y]	mediator of RNA polymerase II transcription subunit 15a-like protein	AT1G15780.3; AT1G15780.1; AT1G15780.2	0	4210.94	37		0	0	0	0	0	0	0	0	0	0	0	0	0	0	0	0	0	0	0	0	0	0	0	0	0	0	0	0	0	0
APAGFYDTADEDRPADQVK	[R].APAGFYDTADEDRPADQVK.[F]	1xPhospho [T8(100)]	0.00215055	4.29844e-05	1	1	1	3	AT1G09770.1	CDC5	ATCDC5,CDC5,ATMYBCDC5	AT1G09770.1 [219-237]	AT1G09770.1 1xPhospho [T226(100)]	cell division cycle 5	AT1G09770.1	0	2145.91	19	50.84	4	3	2	4	4	3	2	4	4	4	4	4	131.9	169.5	166.7	95.2	0	130.1	81.8	111.6	0	119.9	66.9	0	143.2	54.5	160.4	65.9	120	150.6
APAISPTSLSALTPR	[K].APAISPTSLSALTPR.[N]	1xPhospho [S5(100)]	2.14519e-07	4.29844e-05	1	1	1	77	AT5G62865.1	0	0	AT5G62865.1 [147-161]	AT5G62865.1 1xPhospho [S151(100)]	hypothetical protein	AT5G62865.1	0	1561.8	15	97.8	4	4	4	4	4	4	4	4	4	4	4	4	84	77.9	94	128.2	106.8	74.5	45.2	170.4	122.5	75.2	79.4	133.5	115.5	85.6	104.3	133.6	122.1	99.1
APAPVPSSPGR	[K].APAPVPSSPGR.[F]	1xPhospho [S]	0.0546818	0.00151624	1	1	1	5	AT4G08350.1	0	GTA02,GTA2	AT4G08350.1 [677-687]		global transcription factor group A2	AT4G08350.1	0	1115.52	11	30.97	3	4	4	2	4	4	4	4	4	3	2	2	179.2	85	0	161.9	58.2	77.4	72.9	180.1	48.3	98	148.3	82.7	106.2	60.6	0	0	203.6	106.4
APASPATLPNQGFITQLSDQISTLNER	[R].APASPATLPNQGFITQLSDQISTLNER.[M]	1xPhospho [S4(100)]	7.38984e-19	4.29844e-05	1	1	3	193	AT1G73980.3	TTM1	0	AT1G73980.3 [487-513]	AT1G73980.3 1xPhospho [S490(100)]	Phosphoribulokinase / Uridine kinase family	AT1G73980.3	0	2949.44	27	120.43	4	4	4	4	4	4	4	4	4	4	4	4	100.4	98.1	74.8	126.4	90.7	76.6	59.2	158.9	82.8	101.3	90.9	78.1	90.2	102.9	101.7	105.2	105.3	100.5
APDFRPTEPLPVEVLSPPEDSKPR	[K].APDFRPTEPLPVEVLSPPEDSKPR.[D]	1xPhospho [S16(100)]	2.81328e-05	4.29844e-05	1	3	1	8	AT3G51620.2	0	0	AT3G51620.2 [764-787]	AT3G51620.2 1xPhospho [S779(100)]	PAP/OAS1 substrate-binding domain superfamily	AT3G51620.2; AT3G51620.3; AT3G51620.1	0	2753.35	24	95.86	0	1	1	1	2	2	3	2	1	0	2	2	0	0	0	0	374.3	0	0	0	244.3	0	0	0	511.9	0	0	0	251.2	385.2
APDHADYVISPSFGR	[R].APDHADYVISPSFGR.[R]	1xPhospho [S12(100)]	3.30009e-11	4.29844e-05	1	1	3	481	AT4G34860.2	INVB	0	AT4G34860.2 [74-88]	AT4G34860.2 1xPhospho [S85(100)]	Plant neutral invertase family protein	AT4G34860.2	0	1711.75	15	68.97	4	4	4	4	4	4	4	4	4	4	4	4	117.1	106.2	72.1	64.8	89.4	93.8	85	71.1	68.5	116.1	121.6	81	90.8	124.4	118.6	85.3	108.3	138.4
APDPGGSGEILPSTPSLSETTSGGAAAASK	[K].APDPGGSGEILPSTPSLSETTSGGAAAASK.[S]	1xPhospho [S22(100)]	3.12178e-13	4.29844e-05	1	1	4	142	AT2G33610.1	SWI3B	ATSWI3B,CHB2,SWI3B	AT2G33610.1 [5-34]	AT2G33610.1 1xPhospho [S26(100)]	switch subunit 3	AT2G33610.1	0	2793.28	30	84.32	4	4	4	4	4	4	4	4	4	4	4	4	108	114.2	113.2	126.1	45.8	91.8	70.5	129.1	55.7	120.4	135.9	111	87.6	134.2	145	113.6	53.2	95.4
APDPLTDILEPPNEMSDQESDSVGSVDVNLPR	[R].APDPLTDILEPPNEMSDQESDSVGSVDVNLPR.[E]	1xOxidation [M15]; 1xPhospho [S16(100)]	0.00192623	4.29844e-05	1	2	1	2	AT1G60890.2	0	0	AT1G60890.2 [607-638]	AT1G60890.2 1xPhospho [S622(100)]	Phosphatidylinositol-4-phosphate 5-kinase family protein	AT1G60890.2; AT1G60890.1	0	3532.57	32	115.73	2	2	1	0	1	2	1	0	0	3	0	0	347.9	0	0	275.9	0	0	404.7	451.8	0	0	264	0	0	0	0	0	0	0
APDSFDSDDEFPGEEDNDTSDGVIVARPITDYK	[R].APDSFDSDDEFPGEEDNDTSDGVIVARPITDYK.[I]	1xPhospho [S7(100)]	2.85749e-13	4.29844e-05	1	1	1	7	AT1G07000.1	EXO70B2	ATEXO70B2,EXO70B2	AT1G07000.1 [143-175]	AT1G07000.1 1xPhospho [S149(100)]	exocyst subunit exo70 family protein B2	AT1G07000.1	0	3696.54	33	98.75	0	0	1	0	2	2	0	1	0	0	0	0	0	0	0	0	0	0	0	0	0	710.1	0	0	0	0	0	0	0	625.2
APEDLKDEVQESIPVPDEQEASEDHDEVMLHPVHNPAK	[K].APEDLKDEVQESIPVPDEQEASEDHDEVMLHPVHNPAK.[A]	1xPhospho [S22(100)]	1.523e-05	4.29844e-05	1	2	2	9	AT1G18070.3	0	0	AT1G18070.3 [38-75]	AT1G18070.3 1xPhospho [S59(100)]	Translation elongation factor EF1A/initiation factor IF2gamma family protein	AT1G18070.2; AT1G18070.3	1	4353.95	38	90.54	4	0	3	1	3	2	2	1	2	3	0	2	100.7	370.4	132.7	163.6	0	0	0	0	238.9	202.4	98.3	0	0	0	0	152.8	0	207.8
APEDLKDEVQESIPVPDEQEASEDHDEVMLHPVHNPAK	[K].APEDLKDEVQESIPVPDEQEASEDHDEVMLHPVHNPAK.[A]	1xOxidation [M29]; 1xPhospho [S12(98.9)]	0.000208106	4.29844e-05	1	2	1	1	AT1G18070.3	0	0	AT1G18070.3 [38-75]	AT1G18070.3 1xPhospho [S49(98.9)]	Translation elongation factor EF1A/initiation factor IF2gamma family protein	AT1G18070.2; AT1G18070.3	1	4369.94	38	84.41	2	0	0	2	0	1	0	1	0	1	1	2	665.2	338.1	0	0	0	0	0	0	0	0	0	0	0	284.2	285.2	0	0	0
APEEDEEDSGDEDDDRPPK	[R].APEEDEEDSGDEDDDRPPK.[R]	1xPhospho [S9(100)]	3.21775e-14	4.29844e-05	1	1	1	150	AT1G47970.1	0	0	AT1G47970.1 [179-197]	AT1G47970.1 1xPhospho [S187(100)]	nucleolin	AT1G47970.1	0	2224.8	19	25.83	4	4	4	4	4	4	4	4	4	4	4	4	46.4	39.3	42.9	35.7	33.1	34.9	15.1	36.9	52.8	54.4	78.8	57.1	40.9	23	29.9	34.5	234.8	235.8
APEEDEEDSGDEDDDRPPKR	[R].APEEDEEDSGDEDDDRPPKR.[-]	1xPhospho [S9(100)]	2.24046e-13	4.29844e-05	1	1	1	135	AT1G47970.1	0	0	AT1G47970.1 [179-198]	AT1G47970.1 1xPhospho [S187(100)]	nucleolin	AT1G47970.1	1	2380.9	20	24.37	4	4	4	4	4	4	4	4	4	4	4	4	47.7	58.6	65.6	68.5	38.8	55.5	21.1	46.2	77.9	91.9	87	77.8	53.9	67.6	43.7	35.6	121	175
APELHTGGTAGPSSNSAK	[K].APELHTGGTAGPSSNSAK.[TV]	1xPhospho [S14(99.5)]	4.38886e-08	4.29844e-05	1	2	2	49	AT5G40930.1	TOM20-4	TOM20-4	AT5G40930.1 [130-147]	AT5G40930.1 1xPhospho [S143(99.5)]	translocase of outer membrane 20-4	AT5G40930.1; AT5G40930.2	0	1761.78	18	27.32	4	3	4	4	4	4	4	4	4	4	3	4	119.4	54	101.5	162.1	0	64.6	16.7	178.7	64.8	63.5	93.9	104.7	168.7	34.9	49.3	64.3	124.9	189.4
APEPAAPDNASLLELFEYSNVNR	[K].APEPAAPDNASLLELFEYSNVNR.[A]	1xPhospho [S19(100)]	3.84049e-14	4.29844e-05	1	1	3	54	AT4G01090.1	0	0	AT4G01090.1 [466-488]	AT4G01090.1 1xPhospho [S484(100)]	hypothetical protein (DUF3133)	AT4G01090.1	0	2597.19	23	116.59	4	4	4	4	4	4	4	4	4	4	4	4	52.7	123.3	102.7	98.3	52.9	127.5	79.6	115.8	111.5	112.8	146.8	155.3	134.4	98.4	32.2	73.3	74.1	90.7
APEYALVTQNSDPTSPR	[K].APEYALVTQNSDPTSPR.[I]	1xPhospho [S15(100)]	2.74178e-12	4.29844e-05	1	2	2	118	AT4G08330.1	0	0	AT4G08330.1 [125-141]	AT4G08330.1 1xPhospho [S139(100)]	hypothetical protein	AT4G08330.2; AT4G08330.1	0	1925.86	17	61.34	4	4	4	4	4	4	4	4	4	4	4	4	60.5	104	119.3	97	121.5	107.2	59.9	146.3	134.3	115.5	77.8	111.2	136.8	101.4	90.6	114.4	49.7	98.4
APGGSPTYSTGSSAHWDNVIPMGTLQPAPCK	[R].APGGSPTYSTGSSAHWDNVIPMGTLQPAPCK.[R]	1xCarbamidomethyl [C30]; 1xPhospho [S/T/Y]	1.75712e-11	4.29844e-05	1	1	2	59	AT3G53390.1	0	0	AT3G53390.1 [441-471]		Transducin/WD40 repeat-like superfamily protein	AT3G53390.1	0	3264.45	31	100.68	4	4	4	4	4	4	4	4	4	4	4	4	66	106.6	120.2	143.7	101.8	108.8	95.8	175.9	85.5	87.7	124.9	93.5	35.8	38.6	71.6	63.6	42.8	46.3
APGGSPTYSTGSSAHWDNVIPMGTLQPAPCK	[R].APGGSPTYSTGSSAHWDNVIPMGTLQPAPCK.[R]	1xCarbamidomethyl [C30]; 1xOxidation [M22]; 1xPhospho [S/T/Y]	3.48949e-07	4.29844e-05	1	1	5	59	AT3G53390.1	0	0	AT3G53390.1 [441-471]		Transducin/WD40 repeat-like superfamily protein	AT3G53390.1	0	3280.44	31	91.19	4	4	4	4	4	4	4	4	3	4	4	4	54.7	53.7	114.1	84.7	77.2	89.9	90.9	141	97.5	72.9	108	195.2	112	92.1	100.2	119.6	66.3	128
APGGSPTYSTGSSAHWDNVIPMGTLQPAPCK	[R].APGGSPTYSTGSSAHWDNVIPMGTLQPAPCK.[R]	1xCarbamidomethyl [C30]; 2xPhospho [S5(100); S/T/Y]	1.52264e-07	4.29844e-05	1	1	1	9	AT3G53390.1	0	0	AT3G53390.1 [441-471]	AT3G53390.1 2xPhospho [S445(100); S/T/Y]	Transducin/WD40 repeat-like superfamily protein	AT3G53390.1	0	3344.42	31	106.64	0	0	0	0	0	1	0	0	1	1	0	2	0	0	0	0	0	0	0	0	0	0	0	0	0	0	0	0	0	0
APGGSPTYSTGSSAHWDNVIPMGTLQPAPCK	[R].APGGSPTYSTGSSAHWDNVIPMGTLQPAPCK.[R]	1xCarbamidomethyl [C30]; 1xOxidation [M22]; 2xPhospho [S5(98.7); S/T/Y]	0.147689	0.00564796	1	1	1	2	AT3G53390.1	0	0	AT3G53390.1 [441-471]	AT3G53390.1 2xPhospho [S445(98.7); S/T/Y]	Transducin/WD40 repeat-like superfamily protein	AT3G53390.1	0	3360.41	31	97.76	4	3	1	3	3	1	3	3	2	3	2	3	95.4	30.7	27.1	35.1	197	120.2	257.3	0	206.4	0	0	0	0	50.9	38.6	92.3	54.2	0
APLIPNHPPDNSDPDPTTAIKSV	[R].APLIPNHPPDNSDPDPTTAIKSV.[-]	1xPhospho [S22(100)]	1.26504e-08	4.29844e-05	1	1	2	21	AT2G34585.1	0	0	AT2G34585.1 [59-81]	AT2G34585.1 1xPhospho [S80(100)]	transmembrane protein	AT2G34585.1	1	2476.18	23	83.16	4	4	4	4	4	4	4	4	4	4	4	4	122.3	83.3	116.2	183.8	41.9	88.5	119.7	113.6	19.2	72.9	108	123.6	42.5	75.7	128.6	94.3	73.2	177.9
APLSLSASDSFGGPVIEMVSGSFSR	[R].APLSLSASDSFGGPVIEMVSGSFSR.[S]	1xPhospho [S22(100)]	2.37529e-10	4.29844e-05	1	1	1	14	AT4G02195.1	0	SYP42,TLG2B,ATSYP42,ATTLG2B	AT4G02195.1 [22-46]	AT4G02195.1 1xPhospho [S43(100)]	syntaxin of plants 42	AT4G02195.1	0	2578.19	25	118.09	2	2	2	2	4	4	3	4	3	3	3	4	0	93.7	70.7	0	0	180.8	125.5	0	78.2	127.9	0	0	50.5	103.3	0	0	140.4	149.3
APMYSSGSSVPAVNR	[R].APMYSSGSSVPAVNR.[G]	1xPhospho [S/Y]	5.13853e-07	4.29844e-05	1	3	2	112	AT2G40070.1	Basic Proline-rich Protein 1	0	AT2G40070.1 [435-449]		flocculation FLO11-like protein	AT2G40070.3; AT2G40070.1; AT2G40070.2	0	1602.7	15	50.36	4	4	4	4	4	4	4	4	4	4	4	4	83.9	77.3	73.3	104.2	60.9	83.6	62.8	118.8	53.2	78.1	72.5	93.1	85.6	65.1	102.4	107.4	68.7	148.8
APMYSSGSSVPAVNR	[R].APMYSSGSSVPAVNR.[G]	1xOxidation [M3]; 1xPhospho [S/Y]	8.95556e-08	4.29844e-05	1	3	2	69	AT2G40070.1	Basic Proline-rich Protein 1	0	AT2G40070.1 [435-449]		flocculation FLO11-like protein	AT2G40070.3; AT2G40070.1; AT2G40070.2	0	1618.69	15	41.29	4	4	4	4	4	4	4	4	4	4	4	4	129.1	66.5	85.7	98.4	83.5	68.6	59.2	94.2	96.2	76.6	77	78.3	67.8	72.6	81.9	86.6	207.9	131.1
APNLSNVISQGETSSAATAAAVQDDDDEEVDEEGVEPK	[K].APNLSNVISQGETSSAATAAAVQDDDDEEVDEEGVEPK.[D]	1xPhospho [T/S]	0.000999219	4.29844e-05	1	1	2	4	AT5G13850.1	0	NACA3	AT5G13850.1 [131-168]		nascent polypeptide-associated complex subunit alpha-like protein 3	AT5G13850.1	0	3967.71	38	101.96	0	0	0	0	0	0	0	0	1	0	0	1	0	0	0	0	0	0	0	0	0	0	0	0	0	0	0	0	0	0
APPADQLYGGGGSGGGGR	[K].APPADQLYGGGGSGGGGR.[S]	1xPhospho [S13(100)]	8.08708e-05	4.29844e-05	1	2	1	8	AT3G07195.2	0	0	AT3G07195.2 [87-104]	AT3G07195.2 1xPhospho [S99(100)]	RPM1-interacting protein 4 (RIN4) family protein	AT3G07195.2; AT3G07195.1	0	1653.7	18	41.6	4	4	4	4	2	0	1	1	4	4	4	4	189	187.4	129.7	208.2	158	159.4	145.4	168.3	94.1	144.7	34.4	101.6	208.4	193.8	132.8	228.5	71.3	26.7
APPATLTSPKPPSSSDFSIPTIDLK	[R].APPATLTSPKPPSSSDFSIPTIDLK.[G]	1xPhospho [T/S]	2.30266e-15	4.29844e-05	1	2	6	159	AT1G06620.1	0	0	AT1G06620.1 [44-68]		2-oxoglutarate (2OG) and Fe(II)-dependent oxygenase superfamily protein	AT1G06620.1; AT1G06620.2	0	2647.33	25	105.91	4	4	4	4	4	4	4	4	4	4	4	4	131.5	156.7	152.1	114.5	157.4	119.4	107.2	128.6	117.5	147.3	127.1	109.5	154.7	156.5	149.6	145.8	86.1	81.4
APPIMVNMASSPVHHHIGSAPVLNSPFWDR	[R].APPIMVNMASSPVHHHIGSAPVLNSPFWDR.[R]	2xPhospho [S]	0.00894548	0.00012436	1	2	1	4	AT5G61960.3	ML1	AML1,ML1	AT5G61960.3 [593-622]		MEI2-like protein 1	AT5G61960.3; AT5G61960.7	0	3424.55	30	110.37	0	0	0	0	1	2	1	0	1	3	3	3	0	0	0	0	0	0	0	0	0	0	0	0	0	0	0	0	0	0
APPPIPVLISSSSPMVTNPEWCESPSAPPLMR	[R].APPPIPVLISSSSPMVTNPEWCESPSAPPLMR.[S]	1xCarbamidomethyl [C22]; 1xPhospho [S24(99.6)]	1.52626e-10	4.29844e-05	1	1	2	23	AT5G06970.1	PATROL1	0	AT5G06970.1 [108-139]	AT5G06970.1 1xPhospho [S131(99.6)]	plant/protein (DUF810)	AT5G06970.1	0	3524.67	32	123.93	0	0	0	0	0	0	0	0	0	1	0	0	0	0	0	0	0	0	0	0	0	0	0	0	0	0	0	0	0	0
APPPIPVLISSSSPMVTNPEWCESPSAPPLMR	[R].APPPIPVLISSSSPMVTNPEWCESPSAPPLMR.[S]	1xCarbamidomethyl [C22]; 1xOxidation [M]; 1xPhospho [S24(99.6)]	7.37996e-08	4.29844e-05	1	1	4	40	AT5G06970.1	PATROL1	0	AT5G06970.1 [108-139]	AT5G06970.1 1xPhospho [S131(99.6)]	plant/protein (DUF810)	AT5G06970.1	0	3540.66	32	120.13	3	3	3	3	4	4	3	4	3	4	4	4	0	24.3	142.8	161.8	13.6	0	27	149	20.8	0	131	109.9	16.8	118.8	133.5	0	12.1	154
APPPIPVLISSSSPMVTNPEWCESPSAPPLMR	[R].APPPIPVLISSSSPMVTNPEWCESPSAPPLMR.[S]	1xCarbamidomethyl [C22]; 2xOxidation [M15; M31]; 1xPhospho [S24(100)]	1.99688e-05	4.29844e-05	1	1	2	2	AT5G06970.1	PATROL1	0	AT5G06970.1 [108-139]	AT5G06970.1 1xPhospho [S131(100)]	plant/protein (DUF810)	AT5G06970.1	0	3556.66	32	114.35	0	0	0	1	1	1	1	1	0	0	0	0	0	0	0	0	0	0	0	0	0	0	0	0	0	0	465.4	0	1239.4	0
APPPPPPPLLSPSPLR	[R].APPPPPPPLLSPSPLR.[L]	1xPhospho [S11(100)]	7.97181e-10	4.29844e-05	1	5	3	16	AT1G13920.4	0	0	AT1G13920.4 [236-251]	AT1G13920.4 1xPhospho [S246(100)]	Remorin family protein	AT1G13920.1; AT1G13920.7; AT1G13920.4; AT1G13920.2; AT1G13920.6	0	1712.91	16	97.83	4	3	4	4	4	4	4	4	4	3	4	4	99.3	102.4	59.1	61.9	99.7	94.9	72.3	0	116.8	200.7	94.9	41.5	132.7	160.1	116.2	198.1	111.9	125.2
APPPPPPPLLSPSPLRLPPR	[R].APPPPPPPLLSPSPLRLPPR.[E]	2xPhospho [S11(100); S13(100)]	1.48895e-09	4.29844e-05	1	5	1	201	AT1G13920.4	0	0	AT1G13920.4 [236-255]	AT1G13920.4 2xPhospho [S246(100); S248(100)]	Remorin family protein	AT1G13920.1; AT1G13920.7; AT1G13920.4; AT1G13920.2; AT1G13920.6	1	2256.17	20	110.54	4	4	4	4	4	4	4	4	4	4	4	4	91.4	66.5	160.5	126.7	66.7	176.2	120.1	83.7	120	131	115.3	105.7	122.2	135.5	90.8	91.9	98.3	104.8
APPPVQIVDINHDDEDDESDDEFAR	[R].APPPVQIVDINHDDEDDESDDEFAR.[L]	1xPhospho [S19(100)]	2.50836e-16	4.29844e-05	1	3	1	358	AT1G76970.3	TOL4	0	AT1G76970.3 [273-297]	AT1G76970.3 1xPhospho [S291(100)]	Target of Myb protein 1	AT1G76970.3; AT1G76970.4; AT1G76970.5	0	2918.2	25	86.77	4	4	4	4	4	4	4	4	3	4	4	4	96.4	87.7	102	95	110.1	91	87.4	95.7	95.6	102.4	84	114.1	91.1	107.7	94.7	93.4	101	138.5
APPQIPSSPAQAQAQEPTPTSHK	[K].APPQIPSSPAQAQAQEPTPTSHK.[L]	1xPhospho [S7(99.1)]	3.03903e-07	4.29844e-05	1	3	2	5	AT2G45250.2	0	0	AT2G45250.2 [101-123]	AT2G45250.2 1xPhospho [S107(99.1)]	integral membrane hemolysin-III-like protein	AT2G45250.3; AT2G45250.1; AT2G45250.2	0	2448.16	23	54.34	4	4	4	4	3	4	3	4	4	4	4	4	82.6	80.4	75.8	116.1	153.5	101.7	74	149.7	104.2	81.4	81.5	97.6	103.6	77.9	77.1	98	84.3	0
APPSPLNDAESLSER	[R].APPSPLNDAESLSER.[R]	1xPhospho [S4(100)]	3.75844e-10	4.29844e-05	1	3	4	528	AT5G58140.6	PHOT2	PHOT2,NPL1	AT5G58140.6 [6-20]	AT5G58140.6 1xPhospho [S9(100)]	phototropin 2	AT5G58140.4; AT5G58140.6; AT5G58140.3	0	1662.74	15	72.8	4	4	4	4	4	4	4	4	4	4	4	4	84.2	116.4	109.1	150.8	133.8	97.8	60.2	121.9	119.7	133.4	97.8	94.8	120.4	126.8	105.5	112.5	108.9	74.4
APPSPLNDAESLSERR	[R].APPSPLNDAESLSERR.[S]	1xPhospho [S]	3.38541e-06	4.29844e-05	1	3	3	139	AT5G58140.6	PHOT2	PHOT2,NPL1	AT5G58140.6 [6-21]		phototropin 2	AT5G58140.4; AT5G58140.6; AT5G58140.3	1	1818.84	16	54.89	4	4	4	4	4	4	4	4	4	4	4	4	108.5	158.6	118.4	142	72.9	104.4	111.2	128.9	105.1	229.1	123.7	89.2	115.2	131.6	114.7	57.8	98.2	261.5
APPSPLNDAESLSERR	[R].APPSPLNDAESLSERR.[S]	2xPhospho [S4(100); S]	0.140824	0.00541122	1	3	1	3	AT5G58140.6	PHOT2	PHOT2,NPL1	AT5G58140.6 [6-21]	AT5G58140.6 2xPhospho [S9(100); S]	phototropin 2	AT5G58140.4; AT5G58140.6; AT5G58140.3	1	1898.8	16	59.9	4	4	3	4	3	3	0	0	4	4	4	4	175.4	227.1	163.7	150.3	252	125.1	155.5	80.8	121.2	0	92.1	64	135.4	154	86.5	65.6	115.5	47.8
APPSPLNDAESLSERRSLEIFNPSSGK	[R].APPSPLNDAESLSERRSLEIFNPSSGK.[E]	1xPhospho [S17(95.4)]	0.0434985	0.00107246	1	3	1	1	AT5G58140.6	PHOT2	PHOT2,NPL1	AT5G58140.6 [6-32]	AT5G58140.6 1xPhospho [S22(95.4)]	phototropin 2	AT5G58140.4; AT5G58140.6; AT5G58140.3	2	2978.43	27		0	0	0	0	0	0	0	0	0	0	0	0	0	0	0	0	0	0	0	0	0	0	0	0	0	0	0	0	0	0
APPSPLNDAESLSERRSLEIFNPSSGK	[R].APPSPLNDAESLSERRSLEIFNPSSGK.[E]	2xPhospho [S]	0.194196	0.00842061	1	3	1	2	AT5G58140.6	PHOT2	PHOT2,NPL1	AT5G58140.6 [6-32]		phototropin 2	AT5G58140.4; AT5G58140.6; AT5G58140.3	2	3058.39	27	97.57	2	0	1	3	0	0	1	0	3	2	2	3	303.7	0	0	409	0	0	0	0	0	0	0	270.3	216.2	125.3	166.4	0	0	0
APPTSPPQERSPYHSPPSR	[K].APPTSPPQERSPYHSPPSR.[H]	3xPhospho [S5(100); S11(100); S15(100)]	2.01908e-05	4.29844e-05	1	1	7	469	AT2G46630.1	0	0	AT2G46630.1 [81-99]	AT2G46630.1 3xPhospho [S85(100); S91(100); S95(100)]	serine/arginine repetitive matrix protein	AT2G46630.1	1	2327.92	19	41.4	4	4	4	4	4	4	4	4	4	4	4	4	80.2	78.8	101.6	85.4	104.5	104.6	83.1	73.5	122.1	116.2	95.6	79.7	113.5	89.7	80.9	61.7	131.7	91.6
APSFSGPLNLPNR	[R].APSFSGPLNLPNR.[A]	1xPhospho [S3(100)]	5.0394e-08	4.29844e-05	1	2	3	218	AT4G10730.1	0	0	AT4G10730.1 [512-524]	AT4G10730.1 1xPhospho [S514(100)]	Protein kinase superfamily protein	AT4G10730.2; AT4G10730.1	0	1449.69	13	84.75	4	4	4	4	4	4	4	4	4	4	4	4	91.7	83.1	116.5	123.8	59.8	87	86.2	109.4	52.5	97.2	128.3	106.9	59.3	98.3	122.4	95.8	67.7	109.7
APSFSGPLNLSTR	[R].APSFSGPLNLSTR.[A]	1xPhospho [S5(100)]	4.3053e-07	4.29844e-05	1	4	3	232	AT4G24100.4	0	0	AT4G24100.4 [513-525]	AT4G24100.4 1xPhospho [S517(100)]	Protein kinase superfamily protein	AT4G24100.1; AT4G24100.4; AT4G24100.2; AT4G24100.3	0	1426.67	13	83.93	4	4	4	4	4	4	4	4	4	4	4	4	74	72.8	81	105.1	63.4	123.3	62.8	82.4	76.8	131.8	125.8	95.8	80.1	85	98.1	76.8	69.2	72.4
APSFSSTSNVASPAAQPFPIQPISFCR	[R].APSFSSTSNVASPAAQPFPIQPISFCR.[S]	1xCarbamidomethyl [C26]; 1xPhospho [S/T]	1.03075e-10	4.29844e-05	1	1	2	24	AT5G20900.1	TIFY3B	JAZ12,TIFY3B	AT5G20900.1 [107-133]		jasmonate-zim-domain protein 12	AT5G20900.1	0	2944.37	27	113.4	2	2	3	3	0	0	0	0	0	2	2	3	0	0	63.1	216.6	0	169.5	0	269.4	0	469.1	105.1	299.3	0	598.3	94.9	229.9	0	0
APSIIDR	[R].APSIIDR.[V]	1xPhospho [S3(100)]	0.00590634	8.33136e-05	1	1	1	40	AT5G56980.1	A70	0	AT5G56980.1 [59-65]; [111-117]; [159-165]	AT5G56980.1 1xPhospho [S61(100)]; 1xPhospho [S113(100)]; 1xPhospho [S161(100)]	cotton fiber protein	AT5G56980.1	0	851.402	7	39.34	4	4	4	4	4	4	4	4	4	4	4	4	108.1	82.9	100.4	170.2	90.5	98.6	79.5	126.4	126.8	121.4	131.8	82.8	136.7	109.6	79.8	117.2	149.2	65.4
APSILER	[R].APSILER.[V]	1xPhospho [S3(100)]	0.00880035	0.00012436	1	1	1	74	AT5G56980.1	A70	0	AT5G56980.1 [238-244]	AT5G56980.1 1xPhospho [S240(100)]	cotton fiber protein	AT5G56980.1	0	865.418	7	40.26	4	4	4	4	4	4	4	4	4	4	4	4	67.5	122.8	101.4	131.3	105.1	95.4	44.2	128.1	113.2	111.1	64.6	79.2	164.6	118	69.6	101.3	206	74.8
APSLPGGSQLTYSAPSPLSNSGFHLSGLSQGPHYGGNLTR	[R].APSLPGGSQLTYSAPSPLSNSGFHLSGLSQGPHYGGNLTR.[Y]	1xPhospho [S3(100)]	1.01034e-15	4.29844e-05	1	1	1	48	AT3G22270.1	PAT1H1	0	AT3G22270.1 [203-242]	AT3G22270.1 1xPhospho [S205(100)]	Topoisomerase II-associated protein PAT1	AT3G22270.1	0	4089.95	40	108.31	4	4	4	4	4	4	4	4	4	4	4	4	119.7	105.8	97	128.6	116.9	115.1	92.8	136.7	133.2	101.8	133.3	102.1	127.9	138.4	149.2	101.6	81.8	111.2
APSLPGGSQSNFSAPNASPLSNSTFHLSGLSHGPSHYGNNLAR	[R].APSLPGGSQSNFSAPNASPLSNSTFHLSGLSHGPSHYGNNLAR.[Y]	1xPhospho [S3(100)]	3.31136e-06	4.29844e-05	1	2	2	31	AT4G14990.1	PAT1H2	0	AT4G14990.1 [203-245]	AT4G14990.1 1xPhospho [S205(100)]	Topoisomerase II-associated protein PAT1	AT4G14990.2; AT4G14990.1	0	4413.04	43	100.93	4	4	4	4	4	3	4	4	4	4	4	4	38	196.7	159	102.6	41.7	79.7	38.4	87.6	188.6	103.7	76.6	23.2	48.3	150.2	138.7	102.5	92.4	65.8
APSPGGGSSTIVTLADR	[R].APSPGGGSSTIVTLADR.[A]	1xPhospho [S3(100)]	2.25941e-12	4.29844e-05	1	3	3	241	AT1G79280.2	0	NUA,AtTPR	AT1G79280.2 [2042-2058]	AT1G79280.2 1xPhospho [S2044(100)]	nuclear pore anchor	AT1G79280.1; AT1G79280.3; AT1G79280.2	0	1665.78	17	72.19	4	4	4	4	4	4	4	4	4	4	4	4	55.2	81.8	69.7	92.6	112.9	97.2	60.9	134.1	92.9	109.6	89.6	146.8	89.9	113.9	94.4	135.5	147.9	74.3
APSPSTTNFAGSSPR	[K].APSPSTTNFAGSSPR.[W]	1xPhospho [S13(99.8)]	7.05883e-10	4.29844e-05	1	3	5	335	AT5G64330.1	RPT3	NPH3,RPT3,JK218	AT5G64330.1 [211-225]	AT5G64330.1 1xPhospho [S223(99.8)]	Phototropic-responsive NPH3 family protein	AT5G64330.1; AT5G64330.2; AT5G64330.3	0	1556.67	15	40.63	4	4	4	4	4	4	4	4	4	4	4	4	87.6	107.2	85.7	116.2	106.7	87.4	66.1	111.4	103.3	102	94.1	82.4	108.6	105.2	88.4	112	143.9	117.4
APSPSTTNFAGSSPR	[K].APSPSTTNFAGSSPR.[W]	2xPhospho [S3(100); S13(99.6)]	3.07282e-07	4.29844e-05	1	3	8	203	AT5G64330.1	RPT3	NPH3,RPT3,JK218	AT5G64330.1 [211-225]	AT5G64330.1 2xPhospho [S213(100); S223(99.6)]	Phototropic-responsive NPH3 family protein	AT5G64330.1; AT5G64330.2; AT5G64330.3	0	1636.64	15	45.34	4	4	4	4	4	4	4	4	4	4	4	4	113.6	103.4	113.6	155.5	87.2	97.5	82.4	124.9	98.1	113.7	97.4	104.1	84.5	113.4	106.4	85.2	133.6	90.5
APSPVNNPLLGGIPK	[R].APSPVNNPLLGGIPK.[A]	1xPhospho [S3(100)]	8.63832e-09	4.29844e-05	1	1	1	506	AT1G15750.4	TPL	WSIP1,TPL	AT1G15750.4 [212-226]	AT1G15750.4 1xPhospho [S214(100)]	Transducin family protein / WD-40 repeat family protein	AT1G15750.4	0	1553.81	15	94.51	4	4	4	4	4	4	4	4	4	4	4	4	101.2	109.5	61.5	127	85.3	94.2	69.8	126.7	93.4	114.8	96.9	108.1	109.4	111.1	93.1	86.1	112.2	105.2
APSPVNNPLLGSLPK	[R].APSPVNNPLLGSLPK.[A]	1xPhospho [S3(100)]	5.45932e-09	4.29844e-05	1	2	1	246	AT1G80490.2	TPR1	TPR1	AT1G80490.2 [212-226]	AT1G80490.2 1xPhospho [S214(100)]	TOPLESS-related 1	AT1G80490.2; AT1G80490.1	0	1583.82	15	98.87	4	4	4	4	4	4	4	4	4	4	4	4	80.2	116.7	126.9	129.8	101	97	77.9	137.4	93.7	109.7	126.3	119	104.5	105.8	124.2	105	73.9	56.9
APSQEVLNFLDALCEDKK	[K].APSQEVLNFLDALCEDKK.[N]	1xCarbamidomethyl [C14]; 1xPhospho [S3(100)]	0.0369702	0.000891698	1	1	1	1	AT1G06410.1	TPS7	ATTPS7,TPS7,ATTPSA	AT1G06410.1 [605-622]	AT1G06410.1 1xPhospho [S607(100)]	trehalose-phosphatase/synthase 7	AT1G06410.1	1	2156.99	18	118.2	2	1	0	3	1	2	2	4	4	2	2	1	123.4	0	264.3	0	0	180.5	0	0	0	0	0	0	195	0	135.1	216.5	247.9	0
APSSACSTPFQTFSSELGR	[R].APSSACSTPFQTFSSELGR.[R]	1xCarbamidomethyl [C6]; 1xPhospho [S/T]	0.00747141	8.33136e-05	1	1	1	1	AT3G04140.1	0	0	AT3G04140.1 [585-603]		Ankyrin repeat family protein	AT3G04140.1	0	2109.89	19	89.88	2	2	3	3	0	0	0	0	2	3	3	3	0	0	289.6	160.4	335.2	0	0	132.8	245.5	0	337.4	194.5	272.5	0	353.4	202.3	0	0
APSSDPVDSSAPVVVDPNQYHAILK	[R].APSSDPVDSSAPVVVDPNQYHAILK.[S]	1xPhospho [S/Y]	1.59067e-11	4.29844e-05	1	3	2	27	AT3G54620.1	BZIP25	ATBZIP25,BZO2H4,BZIP25	AT3G54620.1 [115-139]		basic leucine zipper 25	AT3G54620.1; AT3G54620.3; AT3G54620.2	0	2686.28	25	95.1	3	2	3	2	2	2	1	3	3	3	4	3	81	94.2	0	62.5	0	86.9	0	100.3	89.9	69.9	0	98.4	142.2	0	0	69.5	177.6	0
APSSSSSSSPPKEVADETQDWILGAGSGWVEAR	[K].APSSSSSSSPPKEVADETQDWILGAGSGWVEAR.[K]	1xPhospho [S9(99)]	3.94507e-20	4.29844e-05	1	1	6	81	AT2G14825.1	0	#N/A	AT2G14825.1 [5-37]	AT2G14825.1 1xPhospho [S13(99)]	histone deacetylase-like protein	AT2G14825.1	1	3468.56	33	110.65	4	4	4	4	4	4	4	4	4	4	4	4	128	115.7	64	94.8	125	87	94.7	78.6	102.9	77	120.6	77.6	90	86.5	135.6	80.7	75.5	71
APSTSEISEIEDK	[R].APSTSEISEIEDK.[G]	1xPhospho [S3(100)]	6.51588e-09	4.29844e-05	1	2	3	150	AT1G24460.1	TNO1	0	AT1G24460.1 [1685-1697]	AT1G24460.1 1xPhospho [S1687(100)]	TGN-related%2C localized SYP41 interacting protein	AT1G24460.2; AT1G24460.1	0	1485.64	13	59.15	4	4	4	4	4	4	4	4	4	4	4	4	138.6	153.7	99	110.6	144.3	98.9	67.3	90.7	126.5	106.6	108.9	70.3	155.7	134.1	106.8	68.8	117	111.3
APSTSSSSTSGYHFR	[R].APSTSSSSTSGYHFR.[L]	1xPhospho [S3(100)]	0.000133001	4.29844e-05	1	1	2	16	AT4G31890.1	0	0	AT4G31890.1 [17-31]	AT4G31890.1 1xPhospho [S19(100)]	ARM repeat superfamily protein	AT4G31890.1	0	1651.67	15	35.06	4	4	4	4	4	2	3	2	4	4	4	4	75	47.9	113.6	160	104	44.2	75	266.5	92.1	49	96.7	170.6	74.5	51.7	87	163.8	106.6	179.3
APSVAATAAYR	[R].APSVAATAAYR.[R]	1xPhospho [S3(100)]	0.00198002	4.29844e-05	1	1	2	28	AT3G19540.1	0	0	AT3G19540.1 [116-126]	AT3G19540.1 1xPhospho [S118(100)]	glutamyl-tRNA (Gln) amidotransferase subunit A (DUF620)	AT3G19540.1	0	1157.54	11	39.79	4	4	4	4	4	4	4	4	4	4	4	4	108.7	77.2	58.9	107.4	79.4	68.6	63.5	102.8	98.7	109.7	128.2	36.3	65.4	79	52.1	64.7	204.6	104.8
APSVSKSDDEDSEDDKPLSAR	[K].APSVSKSDDEDSEDDKPLSAR.[L]	2xPhospho [S7(100); S12(100)]	8.46508e-16	4.29844e-05	1	1	5	178	AT5G55310.1	TOP1B	TOP1BETA,TOP1	AT5G55310.1 [120-140]	AT5G55310.1 2xPhospho [S126(100); S131(100)]	DNA topoisomerase 1 beta	AT5G55310.1	1	2407.95	21	35.93	4	4	4	4	4	4	4	4	4	4	4	4	52.5	89.8	78.6	110.3	101.6	97.2	78	86.2	71.7	108.4	109.2	125.4	78.4	122	99.4	99	122	109.1
APVQHLSSKPTHSFTHAR	[K].APVQHLSSKPTHSFTHAR.[S]	1xPhospho [S13(100)]	9.17997e-09	4.29844e-05	1	2	2	105	AT1G18160.1	0	0	AT1G18160.1 [442-459]	AT1G18160.1 1xPhospho [S454(100)]	Protein kinase superfamily protein	AT1G18160.1; AT1G18160.2	0	2081.01	18	29.12	4	4	4	4	4	4	4	4	4	4	4	4	74.4	73.5	188.5	162.7	35.8	37.6	76.2	160.5	67.9	69.7	72	59.5	87.7	74.9	59.2	113.9	195.4	173.8
AQACVGGTSVR	[K].AQACVGGTSVR.[E]	1xCarbamidomethyl [C4]; 1xPhospho [T/S]	0.199532	0.00882189	1	1	1	4	AT1G72730.1	0	0	AT1G72730.1 [140-150]		DEA(D/H)-box RNA helicase family protein	AT1G72730.1	0	1185.51	11	23.95	0	3	0	3	1	0	1	1	2	3	1	3	0	0	0	0	405.6	394.5	289.1	0	0	0	0	0	287.6	277.7	223.2	0	0	78.6
AQANEPQSVPETNNVSSSSGQDTVLPSSPGR	[R].AQANEPQSVPETNNVSSSSGQDTVLPSSPGR.[S]	1xPhospho [S28(100)]	7.23384e-13	4.29844e-05	1	1	3	94	AT5G05190.1	EDR4	0	AT5G05190.1 [60-90]	AT5G05190.1 1xPhospho [S87(100)]	hypothetical protein (DUF3133)	AT5G05190.1	0	3220.44	31	65.51	4	4	3	4	3	4	4	3	4	4	4	4	61.1	89.4	33.8	104.1	96.5	189.9	59.6	114	0	393	90.5	104.1	217.5	159.6	89.2	119.5	0	93.8
AQASSDGDEEEAIPLR	[R].AQASSDGDEEEAIPLR.[S]	1xPhospho [S5(100)]	2.26654e-09	4.29844e-05	1	1	2	156	AT5G16150.2	0	GLT1,PGLCT	AT5G16150.2 [81-96]	AT5G16150.2 1xPhospho [S85(100)]	plastidic GLC translocator	AT5G16150.2	0	1767.74	16	55.99	4	4	4	4	4	4	4	4	4	4	4	4	58.9	91.6	79.6	125.3	128.4	95.3	67	89.8	87.4	96.5	75.9	100.4	101.8	108.9	115.1	104.3	139.3	96.7
AQASSDGDEEEAIPLRSEGK	[R].AQASSDGDEEEAIPLRSEGK.[S]	1xPhospho [S5(100)]	0.000278925	4.29844e-05	1	1	2	4	AT5G16150.2	0	GLT1,PGLCT	AT5G16150.2 [81-100]	AT5G16150.2 1xPhospho [S85(100)]	plastidic GLC translocator	AT5G16150.2	1	2168.93	20	48.13	4	3	4	3	3	2	2	2	2	1	1	2	111.7	116.5	138.7	248.5	0	132.8	96.4	226.7	229.2	175.8	99.1	177.8	0	136	143.2	146	0	478.6
AQEVAADSLSNLDVDGQSR	[K].AQEVAADSLSNLDVDGQSR.[M]	1xPhospho [S8(100)]	1.88708e-15	4.29844e-05	1	1	4	576	AT1G67230.1	CRWN1	LINC1	AT1G67230.1 [876-894]	AT1G67230.1 1xPhospho [S883(100)]	little nuclei1	AT1G67230.1	0	2054.9	19	68.32	4	4	4	4	4	4	4	4	4	4	4	4	82.4	118.5	81.7	71.5	105.4	109.7	66.3	87	101.9	141.5	95.6	105.3	113.6	121.4	105	75	98.1	71.2
AQEVAADSLSNLDVDGQSR	[K].AQEVAADSLSNLDVDGQSR.[M]	2xPhospho [S8(100); S10(100)]	5.20667e-12	4.29844e-05	1	1	3	367	AT1G67230.1	CRWN1	LINC1	AT1G67230.1 [876-894]	AT1G67230.1 2xPhospho [S883(100); S885(100)]	little nuclei1	AT1G67230.1	0	2134.87	19	71.39	4	4	4	4	4	4	4	4	4	4	4	4	68.9	66.8	130.4	96.9	50	75.8	61.1	59.6	83	93.2	75.1	132.8	72.2	96.3	74.1	90.9	84.4	143.4
AQISEPELAAEHEEVK	[K].AQISEPELAAEHEEVK.[E]	1xPhospho [S4(100)]	7.88619e-08	4.29844e-05	1	1	1	146	AT1G20440.1	COR47	COR47,RD17,AtCOR47	AT1G20440.1 [61-76]	AT1G20440.1 1xPhospho [S64(100)]	cold-regulated 47	AT1G20440.1	0	1859.84	16	55.73	4	4	4	4	4	4	4	4	4	4	4	4	61.8	84.1	64.7	108.7	100.3	87.6	56.2	116	108.5	114.7	94	71.9	101.8	84.8	92.1	104.3	110	104.6
AQISEPELAAEHEEVKENK	[K].AQISEPELAAEHEEVKENK.[I]	1xPhospho [S4(100)]	1.37045e-09	4.29844e-05	1	1	1	195	AT1G20440.1	COR47	COR47,RD17,AtCOR47	AT1G20440.1 [61-79]	AT1G20440.1 1xPhospho [S64(100)]	cold-regulated 47	AT1G20440.1	1	2231.02	19	49.5	4	4	4	4	4	4	4	4	4	4	4	4	99	122.5	96.4	85.5	84.9	103.5	69.6	77	92.7	152.3	127.3	67.6	128.6	147.1	92.4	69.8	119.4	96.6
AQNPHVESSHDESVNIGELSGSDALEAK	[K].AQNPHVESSHDESVNIGELSGSDALEAK.[E]	1xPhospho [S20(99.6)]	4.78093e-09	4.29844e-05	1	1	2	28	AT2G44710.2	0	0	AT2G44710.2 [25-52]	AT2G44710.2 1xPhospho [S44(99.6)]	RNA-binding (RRM/RBD/RNP motifs) family protein	AT2G44710.2	0	3000.32	28	68.06	4	4	4	4	3	3	4	4	4	4	4	4	128.9	71.7	83.5	90.2	63.7	123.8	102.1	81.7	59.6	80.6	101.9	82.1	51.7	67.6	127.5	57.8	0	194.8
AQNTPEPASAPANMLSFGGVGGPGSPR	[R].AQNTPEPASAPANMLSFGGVGGPGSPR.[S]	1xPhospho [S25(100)]	2.84026e-17	4.29844e-05	1	1	1	228	AT4G17950.1	AHL13	0	AT4G17950.1 [352-378]	AT4G17950.1 1xPhospho [S376(100)]	AT hook motif DNA-binding family protein	AT4G17950.1	0	2647.2	27	99.26	4	4	4	4	4	4	4	4	4	4	4	4	58.6	132.4	86.7	144.4	115.6	122.9	89.2	129.6	87.2	78.4	87.7	81.5	75	84.8	80.9	63.6	82.6	68.1
AQNTPEPASAPANMLSFGGVGGPGSPR	[R].AQNTPEPASAPANMLSFGGVGGPGSPR.[S]	1xOxidation [M14]; 1xPhospho [S25(100)]	7.29124e-16	4.29844e-05	1	1	1	105	AT4G17950.1	AHL13	0	AT4G17950.1 [352-378]	AT4G17950.1 1xPhospho [S376(100)]	AT hook motif DNA-binding family protein	AT4G17950.1	0	2663.19	27	83.03	4	4	4	4	4	4	4	4	4	4	4	4	93.2	60.9	100.2	125.6	58.9	58.8	46.6	128.3	63.2	82	116.4	153.8	49.3	70.4	94	137.6	72.8	119.6
AQNTPEPASAPANMLSFGGVGGPGSPR	[R].AQNTPEPASAPANMLSFGGVGGPGSPR.[S]	2xPhospho [T4(100); S25(100)]	7.35291e-15	4.29844e-05	1	1	2	102	AT4G17950.1	AHL13	0	AT4G17950.1 [352-378]	AT4G17950.1 2xPhospho [T355(100); S376(100)]	AT hook motif DNA-binding family protein	AT4G17950.1	0	2727.16	27	104.99	4	4	4	4	4	4	4	4	4	4	4	4	50.7	106.1	116.5	155.6	138.3	128.2	112.2	132.6	85.8	69.6	102.3	94.1	45.1	76.3	81.2	63.7	64.6	66.4
AQNTPEPASAPANMLSFGGVGGPGSPR	[R].AQNTPEPASAPANMLSFGGVGGPGSPR.[S]	1xOxidation [M14]; 2xPhospho [T4(100); S25(100)]	3.6454e-11	4.29844e-05	1	1	2	36	AT4G17950.1	AHL13	0	AT4G17950.1 [352-378]	AT4G17950.1 2xPhospho [T355(100); S376(100)]	AT hook motif DNA-binding family protein	AT4G17950.1	0	2743.16	27	88.93	3	3	4	4	2	1	2	3	4	4	4	4	0	76.7	60.1	137.8	99.8	95.6	0	138.2	112.8	64	107.4	130.5	109	119.1	80.1	162.8	110.4	90
AQPRPPSPSLTAQR	[R].AQPRPPSPSLTAQR.[L]	1xPhospho [S7(100)]	5.34129e-07	4.29844e-05	1	2	3	239	AT4G11740.1	PUX8	SAY1	AT4G11740.1 [388-401]	AT4G11740.1 1xPhospho [S394(100)]	Ubiquitin-like superfamily protein	AT4G11740.1; AT4G11740.2	0	1585.78	14	39.31	4	4	4	4	4	4	4	4	4	4	4	4	125.5	79.2	61	83.7	58.7	50.7	63.2	70.1	72.6	103.8	77.3	47.3	81.4	81.3	72.9	63.2	176.2	204.6
AQPSVESLEVLSK	[R].AQPSVESLEVLSK.[E]	1xPhospho [S4(100)]	2.86033e-05	4.29844e-05	1	1	3	389	AT5G03630.1	MDAR2	ATMDAR2	AT5G03630.1 [414-426]	AT5G03630.1 1xPhospho [S417(100)]	Pyridine nucleotide-disulfide oxidoreductase family protein	AT5G03630.1	0	1466.71	13	79.72	4	4	4	4	4	4	4	4	4	4	4	4	52	84.4	94.2	87.1	77.2	81	51.6	88	64.2	61.5	85.8	92	72.7	47.7	84.5	93	82.5	101.6
AQQLESESEEEMLKEHEEPFNENGAENIR	[K].AQQLESESEEEMLKEHEEPFNENGAENIR.[D]	2xPhospho [S6(100); S8(100)]	0.0022598	4.29844e-05	1	1	1	6	AT2G25650.1	GPL1	0	AT2G25650.1 [228-256]	AT2G25650.1 2xPhospho [S233(100); S235(100)]	DNA-binding storekeeper protein-related transcriptional regulator	AT2G25650.1	1	3576.45	29	82.6	2	4	0	0	1	1	0	1	3	3	3	4	0	44.2	0	267.8	44.6	149.7	325.6	149.2	0	0	0	0	0	0	0	0	0	0
AQSDDTSLHQETDISSTQPR	[R].AQSDDTSLHQETDISSTQPR.[W]	1xPhospho [T/S]	0.00297532	4.29844e-05	1	1	2	11	AT5G16560.1	0	KAN,KAN1	AT5G16560.1 [309-328]		Homeodomain-like superfamily protein	AT5G16560.1	0	2295.97	20	42.78	4	4	3	3	4	4	4	3	4	4	4	4	98.1	102.4	94.8	143.8	151	94.3	104.1	60.6	212	0	137.7	85	121.9	0	131.3	67.2	84.5	68.1
AQSDEGCTMDLR	[R].AQSDEGCTMDLR.[E]	1xCarbamidomethyl [C7]; 1xPhospho [S3(100)]	4.67846e-05	4.29844e-05	1	5	2	38	AT1G70180.2	0	0	AT1G70180.2 [97-108]	AT1G70180.2 1xPhospho [S99(100)]	Sterile alpha motif (SAM) domain-containing protein	AT1G70180.6; AT1G70180.5; AT1G70180.2; AT1G70180.3; AT1G70180.4	0	1462.53	12	36.01	4	4	4	3	4	4	4	4	4	4	4	4	74.8	107.2	116.4	153.3	92.4	90.1	110.9	85.8	96.3	74.3	81.4	60.8	0	71.7	69.8	49.8	87.9	137
AQSDEGCTMDLR	[R].AQSDEGCTMDLR.[E]	1xCarbamidomethyl [C7]; 1xOxidation [M9]; 1xPhospho [S3(100)]	4.20004e-06	4.29844e-05	1	5	1	52	AT1G70180.2	0	0	AT1G70180.2 [97-108]	AT1G70180.2 1xPhospho [S99(100)]	Sterile alpha motif (SAM) domain-containing protein	AT1G70180.6; AT1G70180.5; AT1G70180.2; AT1G70180.3; AT1G70180.4	0	1478.53	12	25.84	4	4	3	4	4	4	4	4	4	4	4	4	117.3	55	135.2	112.4	58.9	56.3	30.5	131.8	0	77.3	79	139.6	51.7	82.8	76.1	124.3	115.4	131.8
AQSPEQPGSVILSK	[K].AQSPEQPGSVILSK.[E]	1xPhospho [S3(100)]	0.00350854	8.33136e-05	1	1	1	11	AT3G02320.1	0	0	AT3G02320.1 [476-489]	AT3G02320.1 1xPhospho [S478(100)]	N2%2CN2-dimethylguanosine tRNA methyltransferase	AT3G02320.1	0	1520.74	14	55.99	4	4	3	4	4	4	4	4	4	4	4	4	102.4	58	71.6	64.3	108.2	65.2	38	85.6	106.1	78.9	0	61.9	94.2	57.5	58.8	89.7	185.9	117.2
AQSPLQGSTVVPSLR	[K].AQSPLQGSTVVPSLR.[D]	1xPhospho [S3(100)]	2.85971e-07	4.29844e-05	1	1	1	65	AT3G52240.1	0	0	AT3G52240.1 [288-302]	AT3G52240.1 1xPhospho [S290(100)]	transcriptional regulator ATRX	AT3G52240.1	0	1619.82	15	75.23	4	4	4	4	4	4	3	4	4	4	4	4	70.3	99.8	51.2	57.6	114.3	75.8	95.2	69.2	103.7	96.2	136.1	76.8	126.5	90.5	145	87.6	132.3	136.2
AQSSAEKPDTLGDVSDISDSVDGSADILQPDLEDR	[K].AQSSAEKPDTLGDVSDISDSVDGSADILQPDLEDR.[D]	2xPhospho [S15(100); S18(100)]	3.26465e-09	4.29844e-05	1	6	3	8	AT1G04300.3	TRAF1B	0	AT1G04300.3 [508-542]	AT1G04300.3 2xPhospho [S522(100); S525(100)]	TRAF-like superfamily protein	AT1G04300.5; AT1G04300.3; AT1G04300.1; AT1G04300.6; AT1G04300.4; AT1G04300.2	0	3805.62	35	106.55	0	0	1	1	0	0	0	0	1	2	2	2	0	0	0	0	0	0	0	0	0	0	0	595.8	0	0	0	473.6	0	0
AQSSLLTAVLSAGIATLTCYPLDTVR	[K].AQSSLLTAVLSAGIATLTCYPLDTVR.[R]	1xCarbamidomethyl [C19]; 2xPhospho [S3(96); S4(96)]	0.109956	0.00425998	1	1	1	2	AT3G51870.1	0	0	AT3G51870.1 [277-302]	AT3G51870.1 2xPhospho [S279(96); S280(96)]	Mitochondrial substrate carrier family protein	AT3G51870.1	0	2881.38	26	115.21	0	0	0	0	3	3	3	3	0	2	1	2	0	0	0	0	0	0	0	0	0	0	0	0	0	0	0	0	290.9	110.1
AQTGVMTAETGTYR	[K].AQTGVMTAETGTYR.[W]	1xPhospho [T7(100)]	2.24812e-08	4.29844e-05	1	3	2	140	AT4G38470.1	STY46	0	AT4G38470.1 [437-450]	AT4G38470.1 1xPhospho [T443(100)]	ACT-like protein tyrosine kinase family protein	AT4G38470.1; AT4G38470.3; AT4G38470.2	0	1565.67	14	44.4	4	4	4	4	4	4	4	4	4	4	4	4	70.5	110.4	101.5	110	73.7	68.4	63.5	73.6	54	54	40.6	34.2	50.4	59	48.4	60.9	137.9	150.2
AQTGVMTAETGTYR	[K].AQTGVMTAETGTYR.[W]	1xOxidation [M6]; 1xPhospho [T7(100)]	6.66159e-09	4.29844e-05	1	3	2	233	AT4G38470.1	STY46	0	AT4G38470.1 [437-450]	AT4G38470.1 1xPhospho [T443(100)]	ACT-like protein tyrosine kinase family protein	AT4G38470.1; AT4G38470.3; AT4G38470.2	0	1581.66	14	33.24	4	4	4	4	4	4	4	4	4	4	4	4	57.7	50.9	99.1	112.4	59.2	23.7	21.6	92.8	67.5	43.5	56.1	62.6	94.3	41.2	55.2	126	193.2	219.6
AQTIPSGSGGGMVVSAEDLVASR	[R].AQTIPSGSGGGMVVSAEDLVASR.[K]	1xOxidation [M12]; 1xPhospho [S22(100)]	7.82207e-07	4.29844e-05	1	1	1	3	AT4G20940.1	0	0	AT4G20940.1 [657-679]	AT4G20940.1 1xPhospho [S678(100)]	Leucine-rich receptor-like protein kinase family protein	AT4G20940.1	0	2285.05	23	79.04	3	4	3	3	3	2	4	4	4	4	3	4	90.5	0	239.2	154.5	151.3	91.5	57.8	171.1	0	88.8	96.2	184.1	0	109.9	97.6	254.1	44.1	85.7
AQTLSAAHISALLTR	[R].AQTLSAAHISALLTR.[T]	1xPhospho [T3(100)]	0.0149063	0.000447762	1	1	1	2	AT3G03170.1	0	0	AT3G03170.1 [141-155]	AT3G03170.1 1xPhospho [T143(100)]	hypothetical protein	AT3G03170.1	0	1632.85	15	94.4	3	0	4	4	3	2	2	2	4	4	4	4	120.2	105.9	71.1	0	0	0	0	0	152.8	172.5	95.5	117.3	215.5	294.3	172.1	166.8	0	128.8
AQVEEDLREGVTGAVPIPHADEGK	[R].AQVEEDLREGVTGAVPIPHADEGK.[E]	1xPhospho [T12(100)]	0.0835826	0.00277823	1	6	1	1	AT5G53850.5	DEP1	0	AT5G53850.5 [332-355]	AT5G53850.5 1xPhospho [T343(100)]	haloacid dehalogenase-like hydrolase family protein	AT5G53850.4; AT5G53850.5; AT5G53850.6; AT5G53850.3; AT5G53850.1; AT5G53850.2	1	2597.22	24	78.72	4	0	4	4	3	1	0	0	4	4	3	4	92.2	115	132.5	63.7	0	0	0	0	411.1	132.7	139	151.3	359.3	170.1	49.1	155.6	0	51.1
AQVEEDLREGVTGAVPIPHADEGKEK	[R].AQVEEDLREGVTGAVPIPHADEGKEK.[V]	1xPhospho [T12(100)]	0.00101591	4.29844e-05	1	6	1	2	AT5G53850.5	DEP1	0	AT5G53850.5 [332-357]	AT5G53850.5 1xPhospho [T343(100)]	haloacid dehalogenase-like hydrolase family protein	AT5G53850.4; AT5G53850.5; AT5G53850.6; AT5G53850.3; AT5G53850.1; AT5G53850.2	2	2854.36	26	73.25	0	1	3	2	1	4	3	3	0	1	1	1	0	0	0	0	90.4	0	0	0	826.7	242.6	0	224.7	520.4	469.1	0	0	0	0
ARDRSPVLDDEGSPK	[R].ARDRSPVLDDEGSPK.[I]	2xPhospho [S5(100); S13(100)]	0.000152709	4.29844e-05	1	3	1	22	AT2G37340.1	RS2Z33	RSZ33,RS2Z33,AT-RS2Z33	AT2G37340.1 [207-221]	AT2G37340.1 2xPhospho [S211(100); S219(100)]	arginine/serine-rich zinc knuckle-containing protein 33	AT2G37340.4; AT2G37340.5; AT2G37340.1	2	1801.75	15	26.32	4	3	4	4	4	4	4	4	2	2	2	2	40.4	86.3	49.9	131.9	0	90.4	25.2	102.7	48.2	90.9	89.9	222.7	93.3	71.7	34.8	46	278.8	220.1
ARESQGNPDILMK	[K].ARESQGNPDILMK.[L]	1xOxidation [M12]; 1xPhospho [S4(100)]	0.000291532	4.29844e-05	1	3	1	2	AT4G34660.1	SH3P2	0	AT4G34660.1 [177-189]	AT4G34660.1 1xPhospho [S180(100)]	SH3 domain-containing protein	AT4G34660.2; AT4G34660.3; AT4G34660.1	1	1554.7	13	34.64	4	2	3	4	0	2	1	3	4	4	4	4	173.5	89.3	258.9	235.7	0	54.8	0	24.7	0	29.1	35.7	38.4	50.8	44.9	25.3	121.7	0	0
ARFSDGFDDVVAHGSK	[K].ARFSDGFDDVVAHGSK.[F]	1xPhospho [S4(100)]	0.219132	0.00991345	1	1	1	2	AT4G23060.1	IQD22	IQD22	AT4G23060.1 [142-157]	AT4G23060.1 1xPhospho [S145(100)]	IQ-domain 22	AT4G23060.1	1	1787.77	16	60.41	3	4	0	2	0	0	1	0	4	4	4	1	233.9	258.2	0	188.2	329.2	232.8	190.3	245.6	0	0	0	0	81.1	0	146.8	0	0	0
ARGGDEESSDEEDEEEDDDDDDGDYGTFVVK	[R].ARGGDEESSDEEDEEEDDDDDDGDYGTFVVK.[S]	2xPhospho [S8(100); S9(100)]	2.99615e-10	4.29844e-05	1	2	1	2	AT1G69220.1	SIK1	SIK1	AT1G69220.1 [140-170]	AT1G69220.1 2xPhospho [S147(100); S148(100)]	Protein kinase superfamily protein	AT1G69220.2; AT1G69220.1	1	3599.22	31	68.42	0	0	0	0	0	1	1	1	1	1	1	2	0	0	0	0	0	0	0	0	0	0	0	0	0	0	0	0	0	0
ARITPSVSEESTDGLNGNDGVSLPR	[R].ARITPSVSEESTDGLNGNDGVSLPR.[V]	2xPhospho [T4(100); S8(99.1)]	2.06423e-05	4.29844e-05	1	3	5	40	AT5G01400.1	ENHANCED SILENCING PHENOTYPE 4	ESP4	AT5G01400.1 [373-397]	AT5G01400.1 2xPhospho [T376(100); S380(99.1)]	HEAT repeat-containing protein	AT5G01400.1; AT5G01400.3; AT5G01400.2	1	2731.2	25	83.89	4	4	4	4	4	4	4	4	4	4	4	4	58.6	47.8	102.2	109.2	52.5	93.4	47	111.9	35.3	139.7	85.7	194.9	41	65.9	165.6	127.8	66.6	81.5
ARITPSVSEESTDGLNGNDGVSLPR	[R].ARITPSVSEESTDGLNGNDGVSLPR.[V]	3xPhospho [T4(100); S11(100); S/T]	3.98463e-07	4.29844e-05	1	3	6	124	AT5G01400.1	ENHANCED SILENCING PHENOTYPE 4	ESP4	AT5G01400.1 [373-397]	AT5G01400.1 3xPhospho [T376(100); S383(100); S/T]	HEAT repeat-containing protein	AT5G01400.1; AT5G01400.3; AT5G01400.2	1	2811.16	25	85.72	4	4	4	4	4	4	4	4	4	4	4	4	34.1	33.6	125.2	46.7	34.5	92.4	51	34.3	49.3	59.6	67.2	84.6	63.1	83.5	58.9	93.2	146.3	177.4
ARLSPDYK	[R].ARLSPDYK.[R]	1xPhospho [S4(100)]	0.0234222	0.000674036	2	6	1	69	AT5G52040.2; AT5G52040.1	0	ATRSP41,RS41,At-RS41	AT5G52040.2 [236-243]; AT5G52040.1 [236-243]	AT5G52040.2 1xPhospho [S239(100)]; AT5G52040.1 1xPhospho [S239(100)]	RNA-binding (RRM/RBD/RNP motifs) family protein RNA-binding (RRM/RBD/RNP motifs) family protein	AT5G52040.4; AT5G52040.6; AT5G52040.3; AT5G52040.5; AT5G52040.2; AT5G52040.1	1	1029.48	8	24.8	4	4	4	4	4	4	4	4	4	4	4	4	188.9	63.5	13.4	191.4	49	81.7	38.8	170.7	56.9	94.5	133.8	160.8	85.3	57.5	85.3	104	58.4	64.6
ARLSPDYKR	[R].ARLSPDYKR.[D]	1xPhospho [S4(100)]	0.00016591	4.29844e-05	2	6	1	131	AT5G52040.2; AT5G52040.1	0	ATRSP41,RS41,At-RS41	AT5G52040.2 [236-244]; AT5G52040.1 [236-244]	AT5G52040.2 1xPhospho [S239(100)]; AT5G52040.1 1xPhospho [S239(100)]	RNA-binding (RRM/RBD/RNP motifs) family protein RNA-binding (RRM/RBD/RNP motifs) family protein	AT5G52040.4; AT5G52040.6; AT5G52040.3; AT5G52040.5; AT5G52040.2; AT5G52040.1	2	1185.58	9	24.09	4	4	4	4	4	4	4	4	4	4	4	4	255.8	62.8	51.3	227.7	59.2	87.9	65	194.2	63.3	93.8	209.3	205.7	77	60.5	100.5	59	88.7	113.1
ARMISTSEEIAQVGTISANGER	[K].ARMISTSEEIAQVGTISANGER.[E]	1xOxidation [M3]; 2xPhospho [T/S]	0.103631	0.00402246	1	1	2	27	AT3G23990.1	CPN60	HSP60,HSP60-3B	AT3G23990.1 [165-186]		heat shock protein 60	AT3G23990.1	1	2496.08	22	71.03	4	4	4	4	4	4	4	4	4	4	4	4	38.8	100.7	51.8	71.3	103.4	109.3	213.6	77.4	80.9	78	127.8	152.8	114	97.8	77.4	58.8	62	68.3
ARPEDEEEPSPPQGLPGSAIHNER	[R].ARPEDEEEPSPPQGLPGSAIHNER.[L]	1xPhospho [S10(100)]	0.000329217	4.29844e-05	1	1	1	1	AT5G63640.1	TOL5	0	AT5G63640.1 [344-367]	AT5G63640.1 1xPhospho [S353(100)]	ENTH/VHS/GAT family protein	AT5G63640.1	0	2692.2	24	57.41	4	4	4	4	3	1	1	0	3	3	4	4	173.1	300.8	147.9	87.2	110.1	177.9	129.7	120.3	145.3	208.6	206.7	43.7	164.4	158.4	170.4	50.2	0	114.2
ARPSAESLDELVK	[K].ARPSAESLDELVK.[Q]	1xPhospho [S4(100)]	3.39435e-07	4.29844e-05	1	2	3	166	AT3G52880.1	0	ATMDAR1,MDAR1	AT3G52880.1 [413-425]	AT3G52880.1 1xPhospho [S416(100)]	monodehydroascorbate reductase 1	AT3G52880.1; AT3G52880.2	0	1494.72	13	64.2	4	4	4	4	4	4	4	4	4	4	4	4	78.7	44.8	60.8	115.3	123.2	52.9	68.3	128.4	103.9	65.1	82.9	97.9	119.7	54.9	140	160.9	52	106.5
ARSISSLLGQTSTSGGTSGDVDQGEISAPADQFAACDK	[K].ARSISSLLGQTSTSGGTSGDVDQGEISAPADQFAACDK.[-]	1xCarbamidomethyl [C36]; 1xPhospho [S3(99.3)]	9.30894e-08	4.29844e-05	1	1	2	3	AT2G42040.1	0	0	AT2G42040.1 [232-269]	AT2G42040.1 1xPhospho [S234(99.3)]	WRC protein	AT2G42040.1	1	3864.72	38		0	0	0	0	0	0	0	0	0	0	0	0	0	0	0	0	0	0	0	0	0	0	0	0	0	0	0	0	0	0
ARSLAQEEEPPIPQPVQVGEITEEELK	[R].ARSLAQEEEPPIPQPVQVGEITEEELK.[Q]	1xPhospho [S3(100)]	9.37794e-15	4.29844e-05	1	2	1	14	AT5G52240.1	MSBP1	MSBP1,ATMP1,AtMAPR5	AT5G52240.1 [55-81]	AT5G52240.1 1xPhospho [S57(100)]	membrane steroid binding protein 1	AT5G52240.2; AT5G52240.1	1	3096.51	27	104.76	0	0	0	0	1	0	0	0	1	0	0	0	0	0	0	0	0	0	0	0	0	0	0	0	0	0	0	0	1491.6	0
ARSLGLGDLDFSAVIEAVK	[K].ARSLGLGDLDFSAVIEAVK.[F]	1xPhospho [S3(100)]	0.00939521	0.00012436	1	2	1	3	AT3G25530.1	0	GHBDH,ATGHBDH,GLYR1,GR1	AT3G25530.1 [267-285]	AT3G25530.1 1xPhospho [S269(100)]	glyoxylate reductase 1	AT3G25530.1; AT3G25530.2	1	2041.04	19	120.38	1	0	3	4	4	3	3	4	0	3	2	4	0	0	0	75.5	0	0	0	0	0	248.1	97.4	192.9	141.6	229.8	108	135	170.1	241.2
ARSNNEPHAFLQVEALGR	[R].ARSNNEPHAFLQVEALGR.[V]	1xPhospho [S3(100)]	0.198635	0.00878904	1	1	1	2	AT1G79090.2	PAT1	0	AT1G79090.2 [449-466]	AT1G79090.2 1xPhospho [S451(100)]	topoisomerase II-associated protein	AT1G79090.2	1	2089	18	73.96	4	4	4	4	4	3	3	3	4	4	4	4	59.6	195.9	103.8	46.9	202.7	238.1	138.8	27.7	227.6	181.7	75.3	85.6	241.8	188.5	86.3	83.6	58.7	37.6
ARSPSPPQTAAASSAGASSPAVLVNAGSVDWTGHGLALSVR	[R].ARSPSPPQTAAASSAGASSPAVLVNAGSVDWTGHGLALSVR.[S]	1xPhospho [S3(100)]	5.89255e-17	4.29844e-05	1	1	3	20	AT1G17210.1	ARABIDOPSIS IAP-LIKE PROTEIN	ATILP1,ILP1	AT1G17210.1 [39-79]	AT1G17210.1 1xPhospho [S41(100)]	IAP-like protein 1	AT1G17210.1	1	3980.96	41	107.16	1	0	2	1	0	2	1	0	0	2	4	3	0	109.9	0	0	0	0	0	0	235.7	341.9	0	0	0	122.9	0	0	0	0
ARSPSPPQTAAASSAGASSPAVLVNAGSVDWTGHGLALSVR	[R].ARSPSPPQTAAASSAGASSPAVLVNAGSVDWTGHGLALSVR.[S]	2xPhospho [S3(100); S5(98.7)]	1.43509e-16	4.29844e-05	1	1	2	102	AT1G17210.1	ARABIDOPSIS IAP-LIKE PROTEIN	ATILP1,ILP1	AT1G17210.1 [39-79]	AT1G17210.1 2xPhospho [S41(100); S43(98.7)]	IAP-like protein 1	AT1G17210.1	1	4060.93	41	113.05	4	4	4	4	3	4	4	4	4	4	4	3	90.3	85.1	109.6	123.9	71.9	62.6	417.9	92.3	60.3	56	83.8	88.1	89	101.2	181.3	97.2	27.3	0
ARSQLFETHLAK	[R].ARSQLFETHLAK.[L]	1xPhospho [S3(100)]	0.00284729	4.29844e-05	1	2	1	1	AT4G02030.2	UNH	0	AT4G02030.2 [678-689]	AT4G02030.2 1xPhospho [S680(100)]	Vps51/Vps67 family (components of vesicular transport) protein	AT4G02030.2; AT4G02030.1	1	1480.73	12	45.55	4	4	4	4	1	0	0	1	4	3	3	4	313.9	195.7	272.2	282.6	172.4	100.4	60.2	130.8	121.2	126.3	349.5	83.8	125.6	161.6	87.4	211.3	0	63.4
ARSSDDGKEDIEHTGILR	[R].ARSSDDGKEDIEHTGILR.[L]	1xPhospho [S3(100)]	1.90255e-16	4.29844e-05	1	2	3	117	AT3G20890.1	0	0	AT3G20890.1 [190-207]	AT3G20890.1 1xPhospho [S192(100)]	RNA-binding (RRM/RBD/RNP motifs) family protein	AT3G20890.1; AT3G20890.2	2	2078.95	18	42.08	4	4	4	4	4	4	4	4	4	4	4	4	123.5	81.4	77.3	142.3	89.4	63.8	74.3	144.3	72.5	87.6	90.3	88.6	78.2	94.6	81	105.9	130.9	116.2
ARSSDDGKEDIEHTGILR	[R].ARSSDDGKEDIEHTGILR.[L]	2xPhospho [S3(100); S4(100)]	2.63008e-13	4.29844e-05	1	2	1	83	AT3G20890.1	0	0	AT3G20890.1 [190-207]	AT3G20890.1 2xPhospho [S192(100); S193(100)]	RNA-binding (RRM/RBD/RNP motifs) family protein	AT3G20890.1; AT3G20890.2	2	2158.92	18	47.91	4	4	4	4	4	4	4	4	4	4	4	4	99.3	90.5	127.3	110.3	117.2	92.8	91.5	82.3	97.5	129.9	68.9	97.6	104.3	139.2	82	88.9	68.7	136.6
ARSSMDLANELDIPVR	[R].ARSSMDLANELDIPVR.[D]	1xPhospho [S]	0.00139141	4.29844e-05	1	3	1	2	AT1G02120.1	VAD1	VAD1	AT1G02120.1 [201-216]		GRAM domain family protein	AT1G02120.2; AT1G02120.1; AT1G02120.3	1	1866.88	16	94.3	4	4	4	3	3	3	3	3	4	4	4	4	79.4	192	78.8	93.2	156.9	139	91.7	36.5	110.2	102	87.9	48.2	0	86.9	60.1	42	0	191.7
ARSSMDLANELDIPVR	[R].ARSSMDLANELDIPVR.[D]	1xOxidation [M5]; 1xPhospho [S]	3.10618e-09	4.29844e-05	1	3	2	10	AT1G02120.1	VAD1	VAD1	AT1G02120.1 [201-216]		GRAM domain family protein	AT1G02120.2; AT1G02120.1; AT1G02120.3	1	1882.87	16	84.77	4	4	4	4	3	4	3	3	4	4	4	4	75.7	137.1	180.8	98.3	47.3	151.8	94.3	98.1	47.4	135.9	105.7	89.9	39.3	135.6	89.7	79	0	39
ARSSMDLANELDIPVRDETLHLSSSSSLPVISQNGVPPSSVQR	[R].ARSSMDLANELDIPVRDETLHLSSSSSLPVISQNGVPPSSVQR.[H]	1xPhospho [S3(99.2)]	2.36966e-07	4.29844e-05	1	3	2	18	AT1G02120.1	VAD1	VAD1	AT1G02120.1 [201-243]	AT1G02120.1 1xPhospho [S203(99.2)]	GRAM domain family protein	AT1G02120.2; AT1G02120.1; AT1G02120.3	2	4669.29	43	111.11	4	2	4	3	3	4	4	1	3	4	3	4	198.6	185.7	117.2	111.3	0	0	126.2	67.7	92.7	106.7	72.6	77.9	54.1	155.5	0	191.2	0	158.4
ARSSMDLANELDIPVRDETLHLSSSSSLPVISQNGVPPSSVQR	[R].ARSSMDLANELDIPVRDETLHLSSSSSLPVISQNGVPPSSVQR.[H]	2xPhospho [S3(98.4); T/S]	0.026623	0.000749521	1	3	1	1	AT1G02120.1	VAD1	VAD1	AT1G02120.1 [201-243]	AT1G02120.1 2xPhospho [S203(98.4); T/S]	GRAM domain family protein	AT1G02120.2; AT1G02120.1; AT1G02120.3	2	4749.26	43		0	0	0	0	0	0	0	0	0	0	0	0	0	0	0	0	0	0	0	0	0	0	0	0	0	0	0	0	0	0
ARSVDQEEVVVGLEDDAK	[R].ARSVDQEEVVVGLEDDAK.[I]	1xPhospho [S3(100)]	1.45639e-09	4.29844e-05	1	1	1	131	AT3G46530.1	RPP13	RPP13	AT3G46530.1 [154-171]	AT3G46530.1 1xPhospho [S156(100)]	NB-ARC domain-containing disease resistance protein	AT3G46530.1	1	2038.93	18	73.94	4	4	4	4	4	4	4	4	4	4	4	4	68.7	142.9	65.1	105.3	145.1	153.3	54.8	49.9	125.5	157.4	68.1	46.5	168.3	118.3	93.3	47.3	156.7	115.9
ARTESPSYFR	[R].ARTESPSYFR.[Q]	1xPhospho [T3(100)]	0.000114561	4.29844e-05	1	1	3	135	AT5G13260.1	0	0	AT5G13260.1 [4-13]	AT5G13260.1 1xPhospho [T6(100)]	myosin	AT5G13260.1	1	1293.56	10	30.47	4	4	4	4	4	4	4	4	4	4	4	4	120.3	105	110.5	131.8	116.5	67	99.9	105.2	101.6	86.8	126.1	55.2	107.9	111.5	113.6	109.4	150.3	168.6
ARTESPSYFR	[R].ARTESPSYFR.[Q]	2xPhospho [T3(100); S5(100)]	0.00241411	4.29844e-05	1	1	2	94	AT5G13260.1	0	0	AT5G13260.1 [4-13]	AT5G13260.1 2xPhospho [T6(100); S8(100)]	myosin	AT5G13260.1	1	1373.53	10	35.81	4	4	4	4	4	4	4	4	4	4	4	4	118.5	122.5	137.6	172.2	114	124	117.6	122.3	105.4	113.1	125.5	102.3	91.1	139.9	144.9	106.8	135.8	126
ARTPRTPSGESAQWPLTGGVPSHVDDYK	[K].ARTPRTPSGESAQWPLTGGVPSHVDDYK.[L]	2xPhospho [T3(100); T6(100)]	7.17316e-14	4.29844e-05	1	2	2	89	AT5G05570.1	0	0	AT5G05570.1 [462-489]	AT5G05570.1 2xPhospho [T464(100); T467(100)]	transducin family protein / WD-40 repeat family protein	AT5G05570.2; AT5G05570.1	2	3169.41	28	79.73	4	4	4	4	4	4	4	4	4	4	4	4	53.8	47.2	45.3	62.8	154.9	69.2	67.7	34.1	56.4	39.1	57.9	26	80.5	76.1	76.8	66.8	162.3	51.9
ARTYDAEVDGLITADQPQTNLGR	[R].ARTYDAEVDGLITADQPQTNLGR.[A]	1xPhospho [T/Y]	0.000258159	4.29844e-05	1	4	1	2	AT5G45500.6	0	0	AT5G45500.6 [84-106]		RNI-like superfamily protein	AT5G45500.7; AT5G45500.9; AT5G45500.3; AT5G45500.6	1	2584.2	23	87.98	4	4	4	4	2	2	0	2	0	1	0	2	157.7	187.5	169.1	216	303.8	148.5	171.5	490.3	255.3	224.5	148.2	121.1	240.6	303.1	111.5	201	0	0
ARVSLEGLNPAPAYK	[R].ARVSLEGLNPAPAYK.[E]	1xPhospho [S4(100)]	3.149e-10	4.29844e-05	1	1	1	113	AT3G05090.1	LRS1	LRS1	AT3G05090.1 [390-404]	AT3G05090.1 1xPhospho [S393(100)]	Transducin/WD40 repeat-like superfamily protein	AT3G05090.1	1	1665.84	15	69.29	4	4	4	4	4	4	4	4	4	4	4	4	102.6	62.1	62.6	86.3	82.3	57.4	89	107.9	64.5	77.5	105.4	90.6	95.3	62.9	103	118.9	67.9	116.6
ARVSLEGLNPAPAYKEPSITVPGTHPIVQHEILNNK	[R].ARVSLEGLNPAPAYKEPSITVPGTHPIVQHEILNNK.[R]	1xPhospho [S4(100)]	3.08825e-11	4.29844e-05	1	1	1	99	AT3G05090.1	LRS1	LRS1	AT3G05090.1 [390-425]	AT3G05090.1 1xPhospho [S393(100)]	Transducin/WD40 repeat-like superfamily protein	AT3G05090.1	2	3970.06	36	94.89	3	4	4	4	3	4	4	4	4	4	4	4	135.7	85.2	0	98.1	68.9	84.1	72.7	142.2	61.5	103.3	132	121.7	94.5	125.3	156	117.8	66.7	117.2
ASAAESNLNLSPSQLSSEVVNR	[K].ASAAESNLNLSPSQLSSEVVNR.[D]	1xPhospho [S11(100)]	1.15186e-06	4.29844e-05	1	2	3	10	AT1G72650.2	TRFL6	TRFL6	AT1G72650.2 [453-474]	AT1G72650.2 1xPhospho [S463(100)]	TRF-like 6	AT1G72650.1; AT1G72650.2	0	2353.1	22	98.14	4	3	3	3	1	4	3	2	4	4	4	4	89.5	144.8	126.5	184.1	129.4	105.5	0	227.6	73.6	67.8	106.3	0	121.6	90.4	0	129.4	0	0
ASAAESNLNLSPSQLSSEVVNR	[K].ASAAESNLNLSPSQLSSEVVNR.[D]	2xPhospho [S11(98.8); S]	0.00314345	4.29844e-05	1	2	2	9	AT1G72650.2	TRFL6	TRFL6	AT1G72650.2 [453-474]	AT1G72650.2 2xPhospho [S463(98.8); S]	TRF-like 6	AT1G72650.1; AT1G72650.2	0	2433.07	22	90.64	4	4	4	4	3	2	2	3	4	4	4	3	108.1	112.8	205.1	97.6	158.9	93.9	109.8	144.9	122.4	98.4	144.7	152	90	125	139.1	74.4	52.6	0
ASAEAAPASGDSDVNMQDAK	[K].ASAEAAPASGDSDVNMQDAK.[D]	1xPhospho [S12(100)]	1.9849e-09	4.29844e-05	1	2	3	15	AT1G79920.1	Hsp70-15	0	AT1G79920.1 [525-544]	AT1G79920.1 1xPhospho [S536(100)]	Heat shock protein 70 (Hsp 70) family protein	AT1G79920.4; AT1G79920.1	0	2014.81	20	38.85	4	4	4	3	4	4	3	3	4	4	4	4	60.4	150.3	99.8	173.2	98.2	109.5	68.1	120.1	75.1	33.1	69.5	68.1	0	37.7	58.4	64.4	76.2	78.1
ASAEAAPASGDSDVNMQDAK	[K].ASAEAAPASGDSDVNMQDAK.[D]	1xOxidation [M16]; 1xPhospho [S12(100)]	1.68236e-05	4.29844e-05	1	2	2	30	AT1G79920.1	Hsp70-15	0	AT1G79920.1 [525-544]	AT1G79920.1 1xPhospho [S536(100)]	Heat shock protein 70 (Hsp 70) family protein	AT1G79920.4; AT1G79920.1	0	2030.8	20	28.81	4	4	4	4	4	4	4	4	4	4	4	4	131	65.6	95.7	77.9	45.7	30	15.8	88.9	37.3	82.3	59.4	107.2	44.8	74.9	82.2	114.3	157.4	105.4
ASAEVNVEKPVDACESTQGSVIVK	[R].ASAEVNVEKPVDACESTQGSVIVK.[E]	1xCarbamidomethyl [C14]; 1xPhospho [S2(100)]	2.36158e-12	4.29844e-05	1	6	1	35	AT5G47430.6	MQL5.29	0	AT5G47430.6 [440-463]	AT5G47430.6 1xPhospho [S441(100)]	DWNN domain%2C a CCHC-type zinc finger	AT5G47430.5; AT5G47430.2; AT5G47430.1; AT5G47430.6; AT5G47430.4; AT5G47430.3	0	2597.22	24	66.35	4	4	4	4	4	4	4	4	4	4	4	4	101.3	80.5	61.9	103.3	55.5	89.7	113.3	47.3	45.8	95.7	74	63.2	42	110.5	121.9	55.9	86.1	137
ASAIKALGSFR	[R].ASAIKALGSFR.[S]	1xPhospho [S9(100)]	0.0482807	0.00129805	1	1	2	4	AT4G35100.2	PIP2-7	PIP3,PIP3A,PIP2;7,SIMIP	AT4G35100.2 [265-275]	AT4G35100.2 1xPhospho [S273(100)]	plasma membrane intrinsic protein 3	AT4G35100.2	1	1200.61	11	53.54	4	4	4	4	4	4	4	4	4	4	4	4	46.6	86.8	35.4	156.2	67.6	105.6	55.9	109	116.4	83.8	88	63.1	108.1	67.5	115.1	105.3	134.8	49.7
ASANSLSAPIK	[R].ASANSLSAPIK.[S]	1xPhospho [S7(100)]	2.31835e-05	4.29844e-05	1	2	1	32	AT4G10730.1	0	0	AT4G10730.1 [525-535]	AT4G10730.1 1xPhospho [S531(100)]	Protein kinase superfamily protein	AT4G10730.2; AT4G10730.1	0	1138.55	11	44.85	4	4	4	4	4	1	1	1	4	4	4	4	128.7	92.1	75.8	180.3	98	104	71.6	252.1	102.8	128.5	177.8	143.9	103.4	111.3	76.5	169.1	137	89.5
ASDAGVGSGSYSGGEEDGSQSSSLDQSPATSSESLKPR	[R].ASDAGVGSGSYSGGEEDGSQSSSLDQSPATSSESLKPR.[G]	1xPhospho [S10(99.3)]	4.17257e-14	4.29844e-05	1	2	4	32	AT4G13590.1	PAM71-HL	0	AT4G13590.1 [67-104]	AT4G13590.1 1xPhospho [S76(99.3)]	Uncharacterized protein family (UPF0016)	AT4G13590.2; AT4G13590.1	0	3754.58	38	60.97	4	3	3	2	4	4	4	4	4	4	3	4	66.2	55.8	73.1	82.4	89.7	0	71.1	35.2	0	49.1	57.6	75.9	0	0	72.3	119.3	121	210.1
ASDLDKEERPEVLSLIPPYEGK	[KR].ASDLDKEERPEVLSLIPPYEGK.[S]	1xPhospho [S2(100)]	0.000783698	4.29844e-05	1	3	1	8	AT1G48600.2	0	PMEAMT,AtPMEAMT	AT1G48600.2 [34-55]	AT1G48600.2 1xPhospho [S35(100)]	S-adenosyl-L-methionine-dependent methyltransferases superfamily protein	AT1G48600.2; AT1G48600.1; AT3G18000.1	1	2565.25	22	99.83	4	1	2	2	1	0	0	0	4	2	1	2	231.6	230.5	277.3	498.3	0	0	0	175.8	0	0	113.5	176	0	0	231.2	234.3	0	0
ASDNSVSASSSTAERESDEDSSNALAVR	[R].ASDNSVSASSSTAERESDEDSSNALAVR.[Y]	1xPhospho [S17(100)]	5.78187e-14	4.29844e-05	1	1	3	180	AT1G70320.1	0	UPL2	AT1G70320.1 [892-919]	AT1G70320.1 1xPhospho [S908(100)]	ubiquitin-protein ligase 2	AT1G70320.1	1	2922.22	28	45.78	4	4	4	4	4	4	4	4	4	4	4	4	81	75.9	90.3	110.6	98.9	87.1	64.4	133.1	91.8	94.7	77.7	92.6	102.9	96.6	79.6	114.6	73.1	71.2
ASDSIDTGIGNSYGSR	[R].ASDSIDTGIGNSYGSR.[G]	1xPhospho [S/T/Y]	2.59566e-08	4.29844e-05	1	2	4	32	AT4G38600.3	UPL3	KAK,UPL3	AT4G38600.3 [1160-1175]		HECT ubiquitin protein ligase family protein KAK	AT4G38600.3; AT4G38600.2	0	1679.69	16	47.99	4	4	4	4	4	3	3	4	4	4	4	4	96	81.2	106.5	179.8	104	51.9	83	146.1	70.8	74.1	69.8	50.1	78.2	82.5	134.6	96.8	149.7	115
ASDYSVSSAGDPFR	[R].ASDYSVSSAGDPFR.[S]	1xPhospho [S8(100)]	5.78637e-08	4.29844e-05	1	4	6	243	AT1G08680.1	0	ZIGA4,AGD14	AT1G08680.1 [218-231]	AT1G08680.1 1xPhospho [S225(100)]	ARF GAP-like zinc finger-containing protein ZIGA4	AT1G08680.4; AT1G08680.1; AT1G08680.2; AT1G08680.5	0	1538.62	14	63.42	4	4	4	4	4	4	4	4	4	4	4	4	65.7	121.1	95.8	143.9	113.1	99.5	58.5	135.7	103	93.2	72.5	140.3	101.6	55.5	104.4	101.4	60.6	95.7
ASDYSVSSAGDPFR	[R].ASDYSVSSAGDPFR.[S]	2xPhospho [S5(100); S8(99.4)]	0.000139784	4.29844e-05	1	4	4	94	AT1G08680.1	0	ZIGA4,AGD14	AT1G08680.1 [218-231]	AT1G08680.1 2xPhospho [S222(100); S225(99.4)]	ARF GAP-like zinc finger-containing protein ZIGA4	AT1G08680.4; AT1G08680.1; AT1G08680.2; AT1G08680.5	0	1618.58	14	69.4	4	4	4	4	4	4	4	4	4	4	4	4	59.1	71.4	94.1	96.8	68.9	80	92.8	77	52.9	78.6	91.9	110.9	78.5	101.1	76.7	113.5	127.2	95
ASDYSVSSAGDPFR	[R].ASDYSVSSAGDPFR.[S]	3xPhospho [S2(100); S5(100); S/Y]	0.117196	0.00452876	1	4	1	10	AT1G08680.1	0	ZIGA4,AGD14	AT1G08680.1 [218-231]	AT1G08680.1 3xPhospho [S219(100); S222(100); S/Y]	ARF GAP-like zinc finger-containing protein ZIGA4	AT1G08680.4; AT1G08680.1; AT1G08680.2; AT1G08680.5	0	1698.55	14	73.59	1	0	1	2	3	3	2	3	2	2	2	4	0	0	214.6	0	0	0	0	0	0	0	0	263.9	0	0	93.6	307.9	91.8	196.6
ASEAEHEDPVDDIKSNDDR	[K].ASEAEHEDPVDDIKSNDDR.[D]	1xPhospho [S15(100)]	1.40407e-14	4.29844e-05	1	1	1	77	AT5G40450.1	MPO12.160	0	AT5G40450.1 [2453-2471]	AT5G40450.1 1xPhospho [S2467(100)]	A-kinase anchor-like protein	AT5G40450.1	1	2221.89	19	35.17	4	4	4	4	4	4	4	4	4	4	4	4	57.6	64	144.1	136.9	78.6	69.1	67.9	135.2	34.7	47.8	60.3	36.6	162	74	86.4	165.2	194	61.4
ASEAEHEDPVDDIKSNDDRDFPTEQAPK	[K].ASEAEHEDPVDDIKSNDDRDFPTEQAPK.[D]	1xPhospho [S15(100)]	6.93552e-18	4.29844e-05	1	1	2	265	AT5G40450.1	MPO12.160	0	AT5G40450.1 [2453-2480]	AT5G40450.1 1xPhospho [S2467(100)]	A-kinase anchor-like protein	AT5G40450.1	2	3235.37	28	60.13	4	4	4	4	4	4	4	4	4	4	4	4	104.7	109	82.6	65.6	121.9	110	37.4	70	84.5	91.6	55.3	52.4	113.5	110.1	65.1	91.9	133.8	74.1
ASEDELHLESDMDK	[K].ASEDELHLESDMDK.[N]	1xPhospho [S10(100)]	5.93394e-05	4.29844e-05	1	4	1	42	AT5G47690.3	0	0	AT5G47690.3 [1265-1278]	AT5G47690.3 1xPhospho [S1274(100)]	binding protein	AT5G47690.2; AT5G47690.1; AT5G47690.4; AT5G47690.3	0	1698.66	14	57.91	4	4	4	4	4	4	4	4	4	4	4	4	75.1	266.4	55.3	111.2	211.5	257.2	64.9	49.6	161.8	160.9	66.4	25.9	109.6	131.6	74.6	29.3	66.1	56.8
ASEDELHLESDMDK	[K].ASEDELHLESDMDK.[N]	1xOxidation [M12]; 1xPhospho [S10(100)]	1.14247e-05	4.29844e-05	1	4	1	55	AT5G47690.3	0	0	AT5G47690.3 [1265-1278]	AT5G47690.3 1xPhospho [S1274(100)]	binding protein	AT5G47690.2; AT5G47690.1; AT5G47690.4; AT5G47690.3	0	1714.65	14	40.6	4	4	4	4	4	4	4	4	4	4	4	4	81	88	76.4	84.2	151.6	91.9	39.8	95.8	142.1	152	50	96.1	154.2	121.1	65	90.6	174.9	53.8
ASEDELHLESDMDKNVSLDSHDENSDQEK	[K].ASEDELHLESDMDKNVSLDSHDENSDQEK.[M]	1xPhospho [S]	8.35862e-07	4.29844e-05	1	4	2	9	AT5G47690.3	0	0	AT5G47690.3 [1265-1293]		binding protein	AT5G47690.2; AT5G47690.1; AT5G47690.4; AT5G47690.3	1	3396.37	29	67.02	4	3	3	3	3	3	2	2	4	4	3	3	131.3	176.2	73.3	270.2	0	170.2	187	128.9	0	148	114.7	63.3	0	71.8	226.2	77.2	0	196.8
ASEDELHLESDMDKNVSLDSHDENSDQEK	[K].ASEDELHLESDMDKNVSLDSHDENSDQEK.[M]	2xPhospho [S20(100); S25(100)]	1.07142e-10	4.29844e-05	1	4	5	105	AT5G47690.3	0	0	AT5G47690.3 [1265-1293]	AT5G47690.3 2xPhospho [S1284(100); S1289(100)]	binding protein	AT5G47690.2; AT5G47690.1; AT5G47690.4; AT5G47690.3	1	3476.34	29	69.06	4	4	4	4	4	4	4	4	3	4	4	4	27.5	134.8	91.1	137.4	109.9	162.1	106.9	98.4	44	102.3	81.3	112.4	43.6	117	124.8	73.4	78.4	137.8
ASEDELHLESDMDKNVSLDSHDENSDQEK	[K].ASEDELHLESDMDKNVSLDSHDENSDQEK.[M]	1xOxidation [M12]; 2xPhospho [S20(100); S25(100)]	1.32574e-09	4.29844e-05	1	4	3	30	AT5G47690.3	0	0	AT5G47690.3 [1265-1293]	AT5G47690.3 2xPhospho [S1284(100); S1289(100)]	binding protein	AT5G47690.2; AT5G47690.1; AT5G47690.4; AT5G47690.3	1	3492.33	29	55.76	4	4	4	4	4	4	4	4	4	4	4	4	74.3	87.3	147.9	83.2	108.1	92.9	25.4	114	54	107.7	30.6	154.5	79.6	107.3	125.7	164.9	96.5	116.4
ASEDELHLESDMDKNVSLDSHDENSDQEK	[K].ASEDELHLESDMDKNVSLDSHDENSDQEK.[M]	3xPhospho [S17(100); S20(100); S25(100)]	0.00648188	8.33136e-05	1	4	2	10	AT5G47690.3	0	0	AT5G47690.3 [1265-1293]	AT5G47690.3 3xPhospho [S1281(100); S1284(100); S1289(100)]	binding protein	AT5G47690.2; AT5G47690.1; AT5G47690.4; AT5G47690.3	1	3556.3	29	70.24	1	2	3	3	4	4	4	4	1	2	2	4	0	0	0	105	0	93.9	95.4	0	40.3	154.1	0	165.2	0	75.6	139.5	159.4	145.7	274.2
ASEDELHLESDMDKNVSLDSHDENSDQEK	[K].ASEDELHLESDMDKNVSLDSHDENSDQEK.[M]	1xOxidation [M12]; 3xPhospho [S17(100); S20(100); S25(100)]	6.62767e-05	4.29844e-05	1	4	1	7	AT5G47690.3	0	0	AT5G47690.3 [1265-1293]	AT5G47690.3 3xPhospho [S1281(100); S1284(100); S1289(100)]	binding protein	AT5G47690.2; AT5G47690.1; AT5G47690.4; AT5G47690.3	1	3572.3	29	58.02	2	3	4	3	4	4	4	4	2	4	4	4	0	0	53.4	74.9	45.4	78.3	24.9	0	33.7	55.9	143.8	119.1	0	43.3	56.9	116.7	303.6	68.4
ASEDSDSYDDYVK	[K].ASEDSDSYDDYVK.[S]	1xPhospho [S5(100)]	2.28021e-05	4.29844e-05	1	1	4	45	AT3G52870.1	IQM3	0	AT3G52870.1 [314-326]	AT3G52870.1 1xPhospho [S318(100)]	IQ calmodulin-binding motif family protein	AT3G52870.1	0	1573.56	13	43.83	3	4	3	4	4	4	4	4	4	3	4	4	53.3	111.2	0	119.1	54.2	138.2	95.3	87.3	100.6	96.6	106.2	0	89.5	93.9	132	86.4	128.3	181
ASEMQNGLGSPESEDEIEKLEEQALSLR	[K].ASEMQNGLGSPESEDEIEKLEEQALSLR.[M]	1xPhospho [S10(100)]	1.9252e-10	4.29844e-05	1	2	2	18	AT5G63480.1	MED30	0	AT5G63480.1 [129-156]	AT5G63480.1 1xPhospho [S138(100)]	mediator of RNA polymerase II transcription subunit	AT5G63480.1; AT5G63480.2	1	3169.42	28	115.96	1	0	0	0	2	3	2	2	1	4	0	1	0	0	0	258.8	0	0	0	0	0	0	0	0	0	0	0	0	0	0
ASEMQNGLGSPESEDEIEKLEEQALSLR	[K].ASEMQNGLGSPESEDEIEKLEEQALSLR.[M]	1xOxidation [M4]; 1xPhospho [S10(100)]	4.83408e-09	4.29844e-05	1	2	3	14	AT5G63480.1	MED30	0	AT5G63480.1 [129-156]	AT5G63480.1 1xPhospho [S138(100)]	mediator of RNA polymerase II transcription subunit	AT5G63480.1; AT5G63480.2	1	3185.42	28	110.9	1	1	1	2	4	4	4	3	1	1	1	2	77.7	0	0	0	0	0	0	151.6	0	0	0	195.9	0	117.4	0	213.2	300.9	222.9
ASENNSDGEGGGEWADAVGADESGNNRPR	[R].ASENNSDGEGGGEWADAVGADESGNNRPR.[K]	1xPhospho [S6(100)]	2.59364e-14	4.29844e-05	1	1	2	113	AT1G01260.3	BHLH13	0	AT1G01260.3 [390-418]	AT1G01260.3 1xPhospho [S395(100)]	basic helix-loop-helix (bHLH) DNA-binding superfamily protein	AT1G01260.3	0	2998.18	29	55.56	4	4	4	4	4	4	4	4	4	4	4	4	84.7	118.2	107.6	128.2	122.4	121.6	75.4	123.6	103.5	117.3	79	79.8	94.2	103.1	124.6	75.9	97.8	88.2
ASEQNQHGNSPAVLSPPGK	[K].ASEQNQHGNSPAVLSPPGK.[M]	2xPhospho [S10(100); S15(100)]	1.23412e-07	4.29844e-05	1	1	2	9	AT1G66750.1	CDKD-2	CDKD1;2,CAK4AT,AT;CDKD;2,CDKD;2,CAK4	AT1G66750.1 [319-337]	AT1G66750.1 2xPhospho [S328(100); S333(100)]	CDK-activating kinase 4	AT1G66750.1	0	2077.87	19	40.19	4	2	4	3	4	4	3	4	3	3	2	4	255.7	36.9	109.9	105.5	0	31.4	92.6	0	39.7	87.7	161.5	76.9	37.1	0	143.9	106.2	103.6	274.1
ASESLDDAMGDSDDGESHHTSR	[R].ASESLDDAMGDSDDGESHHTSR.[K]	1xPhospho [S12(96.3)]	0.0654773	0.00187637	1	1	2	2	AT3G42660.1	EOL1	0	AT3G42660.1 [346-367]	AT3G42660.1 1xPhospho [S357(96.3)]	transducin family protein / WD-40 repeat family protein	AT3G42660.1	0	2398.87	22	32.41	2	3	0	1	3	2	2	1	2	0	2	1	0	151.4	441.1	0	0	144.8	275.6	134.6	0	0	0	0	0	0	143.9	0	0	375
ASESLDDAMGDSDDGESHHTSR	[R].ASESLDDAMGDSDDGESHHTSR.[K]	2xPhospho [S4(100); S12(100)]	1.05964e-10	4.29844e-05	1	1	1	14	AT3G42660.1	EOL1	0	AT3G42660.1 [346-367]	AT3G42660.1 2xPhospho [S349(100); S357(100)]	transducin family protein / WD-40 repeat family protein	AT3G42660.1	0	2478.84	22	34.35	4	4	4	4	4	4	3	4	3	4	4	4	31.3	115.5	106	154.9	41.5	111.7	113.4	109.5	54.2	86	87.7	59.2	27.2	94.2	108.6	50.7	114.3	133
ASESLDDAMGDSDDGESHHTSR	[R].ASESLDDAMGDSDDGESHHTSR.[K]	1xOxidation [M9]; 2xPhospho [S4(100); S12(100)]	2.15708e-07	4.29844e-05	1	1	2	21	AT3G42660.1	EOL1	0	AT3G42660.1 [346-367]	AT3G42660.1 2xPhospho [S349(100); S357(100)]	transducin family protein / WD-40 repeat family protein	AT3G42660.1	0	2494.83	22	25.63	4	4	4	4	4	4	4	4	4	4	4	4	68	84.4	142.9	102.1	86	87.5	34.1	166.9	118.9	64.6	87.3	150.3	76.9	76.8	96.9	130.7	121.4	169.8
ASFELEPGAAGQR	[R].ASFELEPGAAGQR.[T]	1xPhospho [S2(100)]	0.122453	0.00462859	1	3	1	5	AT4G24550.2	AP4M	0	AT4G24550.2 [346-358]	AT4G24550.2 1xPhospho [S347(100)]	Clathrin adaptor complexes medium subunit family protein	AT4G24550.1; AT4G24550.3; AT4G24550.2	0	1412.62	13	58.1	4	4	4	4	4	3	4	4	4	4	4	3	98.1	82	42.2	129.4	155.2	93.9	73.8	111.3	110	85	90.4	41.9	114.9	113.7	124.6	47.8	221.2	87.2
ASFIASPR	[R].ASFIASPR.[W]	1xPhospho [S6(100)]	0.00160591	4.29844e-05	1	2	1	184	AT3G02830.1	ZFN1	ZFN1	AT3G02830.1 [179-186]	AT3G02830.1 1xPhospho [S184(100)]	zinc finger protein 1	AT3G02830.1; AT3G02830.2	0	928.429	8	40.34	4	4	4	4	4	4	4	4	4	4	4	4	79.1	116.6	116.8	131.6	135.6	89.2	67.4	117.4	134.2	117	75.1	87	192.7	115.7	88.6	97.5	133.4	55
ASFTSSLSNFQR	[K].ASFTSSLSNFQR.[E]	1xPhospho [S8(100)]	1.24455e-06	4.29844e-05	1	3	4	127	AT2G25730.3	0	0	AT2G25730.3 [1691-1702]	AT2G25730.3 1xPhospho [S1698(100)]	zinc finger FYVE domain protein	AT2G25730.4; AT2G25730.3; AT2G25730.1	0	1424.62	12	72.91	4	4	4	4	4	4	4	4	4	4	4	4	56.1	103.6	93.8	164.2	86.6	103.1	55.8	90.7	108	140	96.4	83.1	114.7	123.4	87.8	55.6	122.4	95.7
ASGAGPNSLVSPQR	[K].ASGAGPNSLVSPQR.[N]	1xPhospho [S11(100)]	2.94838e-06	4.29844e-05	1	1	3	57	AT5G63270.1	0	0	AT5G63270.1 [42-55]	AT5G63270.1 1xPhospho [S52(100)]	RPM1-interacting protein 4 (RIN4) family protein	AT5G63270.1	0	1420.66	14	39.03	4	4	4	4	3	3	1	3	4	4	4	4	178.6	156.9	118.1	145	178.4	118.5	143.4	166.6	184.6	176.2	183.1	214	56.2	154.9	124.4	71.7	111.1	11.6
ASGCEKEIAVIVDINSR	[K].ASGCEKEIAVIVDINSR.[D]	1xCarbamidomethyl [C4]; 1xPhospho [S2(100)]	0.172396	0.00707205	1	2	1	82	AT2G34670.2	0	0	AT2G34670.2 [265-281]	AT2G34670.2 1xPhospho [S266(100)]	benzoyl-CoA reductase subunit C%2C putative (DUF630 and DUF632)	AT2G34670.1; AT2G34670.2	1	1940.91	17	33.17	4	4	4	4	4	4	4	4	4	4	4	4	103.9	97.6	125.2	124.4	108.9	110.2	123.6	121.7	139.7	141.5	103.5	135.3	115.2	155	125.6	119	137.6	120.1
ASGDDATGGFSLR	[R].ASGDDATGGFSLR.[R]	1xPhospho [S11(100)]	4.13095e-06	4.29844e-05	1	2	1	45	AT5G23150.3	HUA2	HUA2	AT5G23150.3 [910-922]	AT5G23150.3 1xPhospho [S920(100)]	Tudor/PWWP/MBT domain-containing protein	AT5G23150.3; AT5G23150.2	0	1333.54	13	49.57	4	4	4	4	4	4	4	4	4	4	4	4	91.8	84.4	55.9	86.8	92.2	92	64.7	104.5	98.3	134.1	219	75.5	109.2	113.2	102.3	82.2	115.7	93.8
ASGDGLLSPQNGK	[R].ASGDGLLSPQNGK.[C]	1xPhospho [S8(100)]	0.0214993	0.000639252	1	2	1	3	AT1G76660.1	0	0	AT1G76660.1 [200-212]	AT1G76660.1 1xPhospho [S207(100)]	hydroxyproline-rich glycoprotein family protein	AT1G76660.1; AT1G76660.2	0	1323.59	13	39.58	3	3	2	2	2	2	2	2	0	2	3	2	0	96.9	277.1	537.2	160.3	113.3	0	375.7	161.7	113.8	0	0	195.3	94.6	0	0	0	91.7
ASGESSDSSTDLDVVSTIQNVWDK	[K].ASGESSDSSTDLDVVSTIQNVWDK.[S]	1xPhospho [S2(100)]	1.43584e-12	4.29844e-05	1	2	2	132	AT1G52220.1	CURT1C	0	AT1G52220.1 [56-79]	AT1G52220.1 1xPhospho [S57(100)]	CURVATURE THYLAKOID protein	AT1G52220.4; AT1G52220.1	0	2620.13	24	114.07	4	4	4	4	4	4	4	4	4	4	4	4	72.7	102.7	66.5	77	112.5	90.8	89.4	64.1	117.3	93.7	101.3	80	89	94.9	99	58.6	81.5	85.5
ASGSAPIAGLSDTSSDSEESETEQK	[R].ASGSAPIAGLSDTSSDSEESETEQK.[D]	1xPhospho [S15(100)]	4.65921e-16	4.29844e-05	1	2	5	203	AT4G17140.3	0	0	AT4G17140.3 [911-935]	AT4G17140.3 1xPhospho [S925(100)]	pleckstrin homology (PH) domain-containing protein	AT4G17140.3; AT4G17140.2	0	2563.06	25	54.2	4	4	4	4	4	4	4	4	4	4	4	4	74.6	100.1	98.5	99.1	117.8	117.4	88.3	97.9	96.1	123.4	98.6	83.1	113.6	125.1	125.4	107.3	79.9	62.8
ASGSAPIAGLSDTSSDSEESETEQK	[R].ASGSAPIAGLSDTSSDSEESETEQK.[D]	2xPhospho [S15(100); S17(100)]	4.78093e-09	4.29844e-05	1	2	7	44	AT4G17140.3	0	0	AT4G17140.3 [911-935]	AT4G17140.3 2xPhospho [S925(100); S927(100)]	pleckstrin homology (PH) domain-containing protein	AT4G17140.3; AT4G17140.2	0	2643.02	25	58.52	4	4	4	4	4	4	4	4	3	4	4	4	44.4	133.5	74.7	114	81.9	105.6	91.2	94.5	89.5	82.7	86.7	58.4	102.4	78.6	157.1	97.2	66.6	55.8
ASGSETPDLTVATR	[K].ASGSETPDLTVATR.[T]	1xPhospho [S2(99.3)]	0.0214993	0.000639252	1	1	1	1	AT5G42650.1	0	AOS,CYP74A,DDE2	AT5G42650.1 [33-46]	AT5G42650.1 1xPhospho [S34(99.3)]	allene oxide synthase	AT5G42650.1	0	1484.66	14	53.15	4	0	0	1	1	1	1	1	0	0	0	0	445.9	398.2	401.9	520.3	0	0	0	0	0	0	0	0	0	0	2219.4	0	206.5	0
ASGSMSPGVQVLR	[K].ASGSMSPGVQVLR.[E]	1xPhospho [S6(100)]	0.00231011	4.29844e-05	1	2	1	3	AT2G45200.1	0	GOS12,ATGOS12	AT2G45200.1 [141-153]	AT2G45200.1 1xPhospho [S146(100)]	golgi snare 12	AT2G45200.2; AT2G45200.1	0	1368.63	13	58.89	4	4	2	4	4	1	0	3	4	4	4	4	110.5	82.8	65.9	247.6	279.1	170.8	142.8	74.9	95.8	0	0	27.8	238.5	111.4	148.9	68.1	43.7	140.7
ASGSMSPGVQVLR	[K].ASGSMSPGVQVLR.[E]	1xOxidation [M5]; 1xPhospho [S6(100)]	5.13853e-07	4.29844e-05	1	2	2	18	AT2G45200.1	0	GOS12,ATGOS12	AT2G45200.1 [141-153]	AT2G45200.1 1xPhospho [S146(100)]	golgi snare 12	AT2G45200.2; AT2G45200.1	0	1384.63	13	44.95	4	4	4	4	4	4	4	4	4	4	4	4	100.5	88	187.3	150.3	101.7	62.5	59.6	152	50.3	80.5	51.2	71.2	71.3	83.2	76.6	109.5	99.9	79.8
ASGSPPVPVMHSPPRPVTVK	[R].ASGSPPVPVMHSPPRPVTVK.[D]	1xPhospho [S4(100)]	8.13191e-05	4.29844e-05	1	2	1	31	AT1G77180.2	SKIP	SKIP	AT1G77180.2 [232-251]	AT1G77180.2 1xPhospho [S235(100)]	chromatin protein family	AT1G77180.3; AT1G77180.2	0	2120.07	20	64.75	4	4	4	4	3	2	2	2	4	4	4	4	68.9	64.5	54.6	136.6	131.4	66	94	140.4	101.5	68.2	93.3	93.2	99.4	66.2	184	72.9	0	87.6
ASGSPPVPVMHSPPRPVTVK	[R].ASGSPPVPVMHSPPRPVTVK.[D]	1xOxidation [M10]; 1xPhospho [S4(100)]	0.00124605	4.29844e-05	1	2	3	5	AT1G77180.2	SKIP	SKIP	AT1G77180.2 [232-251]	AT1G77180.2 1xPhospho [S235(100)]	chromatin protein family	AT1G77180.3; AT1G77180.2	0	2136.07	20	50.3	1	1	2	4	4	4	4	4	1	0	1	2	184.2	0	0	0	76.4	0	0	0	62.9	0	80.9	0	142.8	147.7	47.5	258.4	153.4	151.4
ASGSPPVPVMHSPPRPVTVK	[R].ASGSPPVPVMHSPPRPVTVK.[D]	2xPhospho [S4(100); S12(100)]	1.27911e-08	4.29844e-05	1	2	4	488	AT1G77180.2	SKIP	SKIP	AT1G77180.2 [232-251]	AT1G77180.2 2xPhospho [S235(100); S243(100)]	chromatin protein family	AT1G77180.3; AT1G77180.2	0	2200.04	20	73.81	4	4	4	4	4	4	4	4	4	4	4	4	49	203.8	55.3	172	212.7	239.1	70.3	56.3	135.4	136.9	87.4	45.9	102.4	145.6	96.1	28.9	120.4	67.3
ASGSPPVPVMHSPPRPVTVK	[R].ASGSPPVPVMHSPPRPVTVK.[D]	1xOxidation [M10]; 2xPhospho [S4(100); S12(100)]	2.01862e-07	4.29844e-05	1	2	3	368	AT1G77180.2	SKIP	SKIP	AT1G77180.2 [232-251]	AT1G77180.2 2xPhospho [S235(100); S243(100)]	chromatin protein family	AT1G77180.3; AT1G77180.2	0	2216.03	20	59.78	4	4	4	4	4	4	4	4	4	4	4	4	144.2	99.8	87.2	80.2	162.6	140.8	63.8	92.2	139.9	139.8	38.5	84.1	154.3	131.8	58.5	87.5	121.7	67.3
ASGSPPVPVMHSPPRPVTVK	[R].ASGSPPVPVMHSPPRPVTVK.[D]	3xPhospho [S2(100); S4(100); S12(100)]	0.00227228	4.29844e-05	1	2	1	34	AT1G77180.2	SKIP	SKIP	AT1G77180.2 [232-251]	AT1G77180.2 3xPhospho [S233(100); S235(100); S243(100)]	chromatin protein family	AT1G77180.3; AT1G77180.2	0	2280	20	80.5	4	3	4	4	4	3	3	2	4	4	4	4	124.7	109.9	166	140.7	0	106.1	108.2	97.3	81.9	29.8	99	105.4	20.2	38.6	120.4	69.7	11.5	114.4
ASGSPPVPVMHSPPRPVTVK	[R].ASGSPPVPVMHSPPRPVTVK.[D]	1xOxidation [M10]; 3xPhospho [S2(100); S4(100); S12(100)]	0.0325729	0.0008586	1	2	1	16	AT1G77180.2	SKIP	SKIP	AT1G77180.2 [232-251]	AT1G77180.2 3xPhospho [S233(100); S235(100); S243(100)]	chromatin protein family	AT1G77180.3; AT1G77180.2	0	2296	20	65.07	4	3	4	4	4	2	4	3	4	4	4	4	124	27.6	63	123.4	0	47.4	87.1	103	121.4	67.1	84.6	211.5	68.8	55.4	121	158.2	93.6	138.5
ASGSPPVPVMHSPPRPVTVKDQQDWK	[R].ASGSPPVPVMHSPPRPVTVKDQQDWK.[I]	2xPhospho [S12(100); S/T]	5.86869e-05	4.29844e-05	1	2	2	23	AT1G77180.2	SKIP	SKIP	AT1G77180.2 [232-257]	AT1G77180.2 2xPhospho [S243(100); S/T]	chromatin protein family	AT1G77180.3; AT1G77180.2	1	3000.38	26	78.73	4	3	4	2	4	4	4	4	2	1	2	4	39.8	105	135.1	262	0	111.1	69.8	205.5	160.4	154.7	92	176.2	0	37.1	48.6	0	160.9	239.9
ASGSPPVPVMHSPPRPVTVKDQQDWK	[R].ASGSPPVPVMHSPPRPVTVKDQQDWK.[I]	1xOxidation [M10]; 2xPhospho [S12(99); S/T]	0.208684	0.00949091	1	2	2	4	AT1G77180.2	SKIP	SKIP	AT1G77180.2 [232-257]	AT1G77180.2 2xPhospho [S243(99); S/T]	chromatin protein family	AT1G77180.3; AT1G77180.2	1	3016.38	26	65.79	3	2	4	0	3	3	4	3	1	0	1	0	0	69	133	62.8	0	143.1	0	99.2	278.3	279.4	109.6	95.5	0	0	0	0	0	525.3
ASHAVYQPNGGSPISSTNKPISENR	[R].ASHAVYQPNGGSPISSTNKPISENR.[W]	1xPhospho [S/T/Y]	0.0145872	0.000447762	1	1	3	7	AT2G06050.1	OPR3	OPR3	AT2G06050.1 [113-137]		oxophytodienoate-reductase 3	AT2G06050.1	0	2691.25	25	46.04	4	4	3	2	4	3	3	4	3	4	4	2	135.5	107.2	123.5	122.3	59	86.1	67.5	123.5	77.1	76.7	78.4	0	38	70.6	0	0	139.1	137.2
ASHGSDDNSSEPMIIDTK	[K].ASHGSDDNSSEPMIIDTK.[T]	1xPhospho [S5(100)]	2.75912e-06	4.29844e-05	1	1	3	8	AT5G23880.1	CPSF100	EMB1265,CPSF100,ESP5,ATCPSF100	AT5G23880.1 [418-435]	AT5G23880.1 1xPhospho [S422(100)]	cleavage and polyadenylation specificity factor 100	AT5G23880.1	0	1983.8	18	44.27	3	4	2	1	4	3	2	4	3	4	4	3	0	108.1	98.5	65.9	93.4	61.3	114.6	56.5	0	0	72	61.9	0	0	116.9	0	108.8	179.9
ASHVSTATDEGSTAENEDVAESEVGGGSSSNHAK	[K].ASHVSTATDEGSTAENEDVAESEVGGGSSSNHAK.[E]	1xPhospho [S/T]	6.15423e-23	4.29844e-05	1	1	5	135	AT4G28910.3	AFPH2	NINJA	AT4G28910.3 [145-178]		Putative interactor of JAZ	AT4G28910.3	0	3397.39	34	41.16	4	4	4	4	4	4	4	4	4	4	4	4	80	89.4	66.4	189.5	87.5	74.4	65.2	107.2	88.5	128.6	109.5	101.2	86.4	91.2	95.7	124.1	100.9	52.4
ASHVSTATDEGSTAENEDVAESEVGGGSSSNHAK	[K].ASHVSTATDEGSTAENEDVAESEVGGGSSSNHAK.[E]	2xPhospho [T8(100); S/T]	5.94393e-14	4.29844e-05	1	1	2	29	AT4G28910.3	AFPH2	NINJA	AT4G28910.3 [145-178]	AT4G28910.3 2xPhospho [T152(100); S/T]	Putative interactor of JAZ	AT4G28910.3	0	3477.36	34	44.01	4	4	4	4	4	4	4	4	4	4	4	4	91.4	61.8	89.5	162.7	95.4	106.8	85.4	177.4	93.3	121.1	86.3	174.8	94.2	68.2	111.9	107.8	51	45.6
ASHVSTATDEGSTAENEDVAESEVGGGSSSNHAK	[K].ASHVSTATDEGSTAENEDVAESEVGGGSSSNHAK.[E]	3xPhospho [S5(99.4); T8(100); S/T]	1.10116e-12	4.29844e-05	1	1	3	35	AT4G28910.3	AFPH2	NINJA	AT4G28910.3 [145-178]	AT4G28910.3 3xPhospho [S149(99.4); T152(100); S/T]	Putative interactor of JAZ	AT4G28910.3	0	3557.33	34	47.62	4	4	4	4	3	3	4	4	3	4	3	4	74.6	80	90.5	198.9	103.4	81.3	125	139.7	106.3	132.7	85	191.6	33.5	135.6	125.5	165.3	0	49.2
ASIEAAVSPQKQPELSGNSQLPSR	[R].ASIEAAVSPQKQPELSGNSQLPSR.[K]	1xPhospho [S8(100)]	8.28638e-10	4.29844e-05	1	2	2	8	AT3G50370.2	0	0	AT3G50370.2 [1255-1278]	AT3G50370.2 1xPhospho [S1262(100)]	hypothetical protein	AT3G50370.2; AT3G50370.1	1	2574.26	24	68.77	3	3	4	3	3	2	2	2	4	4	4	4	105.8	168.6	0	129.3	62.5	182.4	0	120.9	68.9	182.9	111.1	89.5	59.1	182.9	0	60.3	0	61.1
ASIGSLAETTKEEDTAAQNTSLPR	[K].ASIGSLAETTKEEDTAAQNTSLPR.[H]	1xPhospho [S2(100)]	3.17317e-15	4.29844e-05	1	1	5	181	AT5G14720.1	0	0	AT5G14720.1 [447-470]	AT5G14720.1 1xPhospho [S448(100)]	Protein kinase superfamily protein	AT5G14720.1	1	2570.2	24	79.05	4	4	4	4	4	4	4	4	4	4	4	4	80.1	94.6	172.3	239.6	133	63.8	42.6	77.5	88.9	68	61.4	75.7	112.1	75.1	71.6	100.2	118.1	73.3
ASIGSLAETTKEEDTAAQNTSLPR	[K].ASIGSLAETTKEEDTAAQNTSLPR.[H]	2xPhospho [S2(100); S5(100)]	8.66335e-08	4.29844e-05	1	1	1	5	AT5G14720.1	0	0	AT5G14720.1 [447-470]	AT5G14720.1 2xPhospho [S448(100); S451(100)]	Protein kinase superfamily protein	AT5G14720.1	1	2650.16	24	87.8	3	1	1	2	2	0	0	0	3	4	3	4	53.7	0	318	260.5	0	0	0	91.6	0	0	0	105.9	0	0	134.8	161.1	127.4	0
ASIHGSISHIDDVIGQAQATR	[R].ASIHGSISHIDDVIGQAQATR.[A]	1xPhospho [S6(99.4)]	5.83228e-11	4.29844e-05	1	2	3	33	AT2G45200.1	0	GOS12,ATGOS12	AT2G45200.1 [156-176]	AT2G45200.1 1xPhospho [S161(99.4)]	golgi snare 12	AT2G45200.2; AT2G45200.1	0	2256.08	21	75.51	4	4	3	4	4	4	3	4	4	3	4	4	166.6	188.7	114.6	131.5	183.9	70.7	93.7	80.7	175.1	56.9	0	93.1	147.1	96.6	89.5	64.2	273.1	233
ASISEEGSDSHYLK	[R].ASISEEGSDSHYLK.[E]	1xPhospho [S2(100)]	0.00143822	4.29844e-05	1	2	1	17	AT4G14930.1	0	0	AT4G14930.1 [262-275]	AT4G14930.1 1xPhospho [S263(100)]	Survival protein SurE-like phosphatase/nucleotidase	AT4G14930.1; AT4G14930.2	0	1602.67	14	40.13	4	4	4	4	3	3	3	4	4	4	4	4	34.2	50.1	156.6	132.2	56.4	48.1	65.2	167.3	59.6	141.6	132.6	123	61.5	135.6	124.5	170.5	153.6	0
ASKPTGPSGSPWYGSDR	[K].ASKPTGPSGSPWYGSDR.[V]	1xPhospho [T5(100)]	2.90679e-09	4.29844e-05	1	1	1	46	AT2G34430.1	Lhb1B1	LHB1B1,LHCB1.4	AT2G34430.1 [38-54]	AT2G34430.1 1xPhospho [T42(100)]	light-harvesting chlorophyll-protein complex II subunit B1	AT2G34430.1	0	1829.79	17	44.19	4	4	4	4	4	4	4	4	4	4	4	4	76.8	87.3	58.3	96.9	74.4	54.9	63.8	95.2	48.1	79	79.7	92.1	74.1	73.8	67.8	86.4	284.3	100.8
ASKVEGTLPSYMQASDGRSPR	[K].ASKVEGTLPSYMQASDGRSPR.[S]	1xPhospho [T/S/Y]	0.0375584	0.000967337	1	2	2	3	AT1G51805.1	0	0	AT1G51805.1 [534-554]		Leucine-rich repeat protein kinase family protein	AT1G51805.1; AT1G51805.2	2	2317.06	21	49.91	2	2	2	3	2	3	2	3	1	1	2	2	180.7	0	0	195.7	241.2	0	190.6	0	212.9	94.6	0	0	0	96.2	419.6	314.7	0	360.1
ASLGNEEELIKPPESATSTAELTTVQSENQR	[R].ASLGNEEELIKPPESATSTAELTTVQSENQR.[E]	1xPhospho [S2(100)]	5.20127e-20	4.29844e-05	1	3	3	451	AT5G09960.1	MYH9.17	0	AT5G09960.1 [53-83]	AT5G09960.1 1xPhospho [S54(100)]	sorbin/SH3 domain protein	AT5G09960.3; AT5G09960.1; AT5G09960.2	0	3409.6	31	93.45	4	4	4	4	4	4	4	4	4	4	4	4	69.3	80.5	89.9	110.6	106.7	91.2	77.8	119.5	90.6	84.8	97.9	117.5	97.1	87.4	107.9	107.2	89.6	101.7
ASLGNEEELIKPPESATSTAELTTVQSENQR	[R].ASLGNEEELIKPPESATSTAELTTVQSENQR.[E]	2xPhospho [S2(100); S27(100)]	0.000206959	4.29844e-05	1	3	4	84	AT5G09960.1	MYH9.17	0	AT5G09960.1 [53-83]	AT5G09960.1 2xPhospho [S54(100); S79(100)]	sorbin/SH3 domain protein	AT5G09960.3; AT5G09960.1; AT5G09960.2	0	3489.57	31	95.79	1	4	3	2	2	4	3	2	4	4	4	3	0	0	0	73.4	170.5	54.1	262.7	94.1	48.7	40.4	134.3	0	67.2	51.4	0	0	158.7	249.5
ASLGNEEELINPFHDQPPVDTAKPK	[R].ASLGNEEELINPFHDQPPVDTAKPK.[K]	1xPhospho [S2(100)]	9.6433e-13	4.29844e-05	1	1	1	256	AT5G64850.1	MXK3.7	0	AT5G64850.1 [51-75]	AT5G64850.1 1xPhospho [S52(100)]	sorbin/SH3 domain protein	AT5G64850.1	0	2826.33	25	93.96	4	4	4	4	4	4	4	4	4	4	4	4	86.3	94.4	83	114.3	140.9	98.9	74.4	113	119.8	94.9	115.8	96	128.6	109.4	96.1	92.3	90.7	94.8
ASLLGELSDESSEK	[K].ASLLGELSDESSEK.[R]	1xPhospho [S8(99.2)]	0.11214	0.00432558	1	1	2	4	AT1G34260.3	FAB1D	FAB1D	AT1G34260.3 [128-141]	AT1G34260.3 1xPhospho [S135(99.2)]	FORMS APLOID AND BINUCLEATE CELLS 1A	AT1G34260.3	0	1544.67	14	69.54	4	4	4	4	4	4	4	4	4	4	4	4	95.3	115.1	85.2	121.8	95.5	100.4	70.6	91.2	75.8	105	69.1	76.9	114.6	100.2	68.6	80.8	125.8	91.5
ASLSPQSLDIVSPENSAITTGWTPPVCNLR	[R].ASLSPQSLDIVSPENSAITTGWTPPVCNLR.[R]	1xCarbamidomethyl [C27]; 1xPhospho [S2(99.6)]	2.73528e-09	4.29844e-05	1	8	3	22	AT4G32850.8	0	nPAP	AT4G32850.8 [551-580]	AT4G32850.8 1xPhospho [S552(99.6)]	nuclear poly(a) polymerase	AT4G32850.7; AT4G32850.10; AT4G32850.1; AT4G32850.9; AT4G32850.8; AT4G32850.6; AT4G32850.12; AT4G32850.3	0	3290.58	30	116.96	0	0	2	0	0	0	0	2	0	2	2	1	0	0	0	0	0	0	0	0	563.5	380.7	0	0	0	0	0	0	0	0
ASLSPQSLDIVSPENSAITTGWTPPVCNLR	[R].ASLSPQSLDIVSPENSAITTGWTPPVCNLR.[R]	1xCarbamidomethyl [C27]; 2xPhospho [S4(98.9); S/T]	0.000675129	4.29844e-05	1	8	1	2	AT4G32850.8	0	nPAP	AT4G32850.8 [551-580]	AT4G32850.8 2xPhospho [S554(98.9); S/T]	nuclear poly(a) polymerase	AT4G32850.7; AT4G32850.10; AT4G32850.1; AT4G32850.9; AT4G32850.8; AT4G32850.6; AT4G32850.12; AT4G32850.3	0	3370.54	30	117.38	2	4	3	3	3	2	2	1	0	1	3	1	0	143.7	0	195.6	51.7	206.9	243.3	296.3	0	181	257.6	356	0	206.7	179.9	168.6	84	0
ASLSSDSGKVPLDILASMADSSGQISAVAMER	[R].ASLSSDSGKVPLDILASMADSSGQISAVAMER.[L]	1xPhospho [S]	2.94686e-10	4.29844e-05	1	2	3	13	AT2G45540.2	BCHC2	0	AT2G45540.2 [1481-1512]		WD-40 repeat family protein / beige-like protein	AT2G45540.3; AT2G45540.2	1	3273.54	32	122.77	0	0	0	0	2	0	0	0	0	1	1	2	0	0	0	0	0	0	0	0	0	0	0	0	0	0	0	0	0	562.5
ASLSSDSGKVPLDILASMADSSGQISAVAMER	[R].ASLSSDSGKVPLDILASMADSSGQISAVAMER.[L]	1xOxidation [M30]; 1xPhospho [S2(98)]	3.78122e-06	4.29844e-05	1	2	2	20	AT2G45540.2	BCHC2	0	AT2G45540.2 [1481-1512]	AT2G45540.2 1xPhospho [S1482(98)]	WD-40 repeat family protein / beige-like protein	AT2G45540.3; AT2G45540.2	1	3289.53	32	120.35	3	1	3	3	2	3	1	2	3	3	3	3	140.3	86.9	0	159.4	0	0	0	179.2	0	72.6	148.4	234.1	0	107	172.1	189.1	0	0
ASLSTGNIPEMFDGRPSFTEGSGLEASPR	[R].ASLSTGNIPEMFDGRPSFTEGSGLEASPR.[T]	1xPhospho [S/T]	2.21639e-11	4.29844e-05	1	3	4	73	AT5G54440.1	0	CLUB,AtTRS130	AT5G54440.1 [474-502]		CLUB	AT5G54440.3; AT5G54440.1; AT5G54440.2	0	3090.39	29	105.1	4	4	4	4	4	4	4	4	4	4	4	4	102.4	166.7	102.6	145	117.9	125.8	93	159.5	86.5	60.4	84.3	60.3	51.2	95.7	96.3	49.3	59.9	74.5
ASLSTGNIPEMFDGRPSFTEGSGLEASPR	[R].ASLSTGNIPEMFDGRPSFTEGSGLEASPR.[T]	1xOxidation [M11]; 1xPhospho [S/T]	7.79543e-12	4.29844e-05	1	3	4	101	AT5G54440.1	0	CLUB,AtTRS130	AT5G54440.1 [474-502]		CLUB	AT5G54440.3; AT5G54440.1; AT5G54440.2	0	3106.38	29	95.93	4	4	4	4	4	4	4	4	4	4	4	4	132.1	122	132.2	123.8	84.5	87.9	66.6	85.9	38.3	124.5	81	98.4	55.3	124.5	96.6	119.8	126.3	133.4
ASLSTGNIPEMFDGRPSFTEGSGLEASPR	[R].ASLSTGNIPEMFDGRPSFTEGSGLEASPR.[T]	2xPhospho [S4(99.3); S27(100)]	0.0170611	0.000524825	1	3	1	1	AT5G54440.1	0	CLUB,AtTRS130	AT5G54440.1 [474-502]	AT5G54440.1 2xPhospho [S477(99.3); S500(100)]	CLUB	AT5G54440.3; AT5G54440.1; AT5G54440.2	0	3170.35	29		0	0	0	0	0	0	0	0	0	0	0	0	0	0	0	0	0	0	0	0	0	0	0	0	0	0	0	0	0	0
ASLSVSFGQR	[K].ASLSVSFGQR.[A]	1xPhospho [S6(100)]	0.134235	0.00513864	1	4	1	2	AT5G37370.1	SRL1	ATSRL1	AT5G37370.1 [202-211]	AT5G37370.1 1xPhospho [S207(100)]	PRP38 family protein	AT5G37370.5; AT5G37370.1; AT5G37370.4; AT5G37370.2	0	1131.52	10	60.29	4	3	4	4	4	4	2	3	4	4	3	4	131.2	105.7	51.8	96.7	103.3	127.3	0	98.4	178.1	177.3	34.9	49.4	142.5	114.5	75.7	87.4	83.8	97
ASLTRFDSIGSTR	[K].ASLTRFDSIGSTR.[D]	1xPhospho [S8(100)]	0.0199432	0.000639252	1	4	3	11	AT1G21630.2	0	0	AT1G21630.2 [1194-1206]	AT1G21630.2 1xPhospho [S1201(100)]	Calcium-binding EF hand family protein	AT1G21630.2; AT1G21630.4; AT1G21630.3; AT1G21630.1	1	1490.7	13	54.28	3	2	4	4	4	4	3	4	0	0	0	0	0	54	80.2	141.6	0	54.4	0	211.2	405.4	410.7	33.6	149.1	145.8	68.8	12.1	12.6	103.2	431.2
ASNANTESSSFISNR	[K].ASNANTESSSFISNR.[A]	1xPhospho [S10(99.6)]	5.99887e-07	4.29844e-05	1	1	3	54	AT5G63640.1	TOL5	0	AT5G63640.1 [302-316]	AT5G63640.1 1xPhospho [S311(99.6)]	ENTH/VHS/GAT family protein	AT5G63640.1	0	1664.69	15	39.11	4	4	4	4	4	2	4	4	4	4	4	4	101.8	70.1	103.5	128.3	49.4	65.5	62.5	86.2	89.5	75.7	91.9	86.3	116.5	85.2	84.6	112.5	166.5	120
ASNCIASPSSNGSVSSRPPLPPATTTAAR	[R].ASNCIASPSSNGSVSSRPPLPPATTTAAR.[S]	1xCarbamidomethyl [C4]; 1xPhospho [S/T]	0.00166909	4.29844e-05	1	2	2	3	AT4G35470.1	PIRL4	PIRL4	AT4G35470.1 [113-141]		plant intracellular ras group-related LRR 4	AT4G35470.2; AT4G35470.1	0	2934.38	29	65.65	0	1	0	2	0	1	1	2	1	1	0	2	0	0	0	0	0	0	0	505.7	0	0	0	0	0	0	319.8	266.9	0	0
ASNLTGVEIYSVQSSR	[R].ASNLTGVEIYSVQSSR.[E]	1xPhospho [S2(100)]	0.0011036	4.29844e-05	1	2	1	1	AT5G57090.1	0	EIR1,WAV6,ATPIN2,PIN2,AGR,AGR1	AT5G57090.1 [236-251]	AT5G57090.1 1xPhospho [S237(100)]	Auxin efflux carrier family protein	AT5G57090.1; AT5G57090.2	0	1790.83	16	75.44	0	3	3	2	1	2	1	1	1	1	1	2	0	0	0	0	319.2	194.3	0	106.6	494	205.2	0	167.3	361.5	221.8	0	0	347.5	0
ASNYGLPSGPSAPVDAFSSIDHK	[R].ASNYGLPSGPSAPVDAFSSIDHK.[Q]	1xPhospho [S2(100)]	0.000154407	4.29844e-05	1	1	2	3	AT1G07310.1	0	0	AT1G07310.1 [226-248]	AT1G07310.1 1xPhospho [S227(100)]	Calcium-dependent lipid-binding (CaLB domain) family protein	AT1G07310.1	0	2397.08	23	98.13	0	0	0	0	1	2	1	0	1	2	2	3	0	0	0	0	0	0	0	0	0	0	0	0	0	0	0	0	0	0
ASPALMDLSTADEEDLYGR	[K].ASPALMDLSTADEEDLYGR.[L]	1xPhospho [S2(100)]	6.88805e-07	4.29844e-05	1	1	2	13	AT5G58290.1	RPT3	RPT3	AT5G58290.1 [15-33]	AT5G58290.1 1xPhospho [S16(100)]	regulatory particle triple-A ATPase 3	AT5G58290.1	0	2133.9	19	95.92	4	2	4	3	4	4	4	4	2	4	3	2	231	421.1	38.7	138	197.3	0	123.2	0	115	97.8	94.3	66.9	0	172.8	11.7	189.4	109.1	119.2
ASPALMDLSTADEEDLYGR	[K].ASPALMDLSTADEEDLYGR.[L]	1xOxidation [M6]; 1xPhospho [S2(100)]	1.23442e-05	4.29844e-05	1	1	4	47	AT5G58290.1	RPT3	RPT3	AT5G58290.1 [15-33]	AT5G58290.1 1xPhospho [S16(100)]	regulatory particle triple-A ATPase 3	AT5G58290.1	0	2149.9	19	85.19	2	4	4	4	3	4	4	3	4	4	4	4	0	69.1	82.5	0	148.6	40.3	73.8	62.6	62.7	61.2	319.4	68.1	111.5	77.4	157.4	94.8	81.6	145.1
ASPDQDSPPKLLPK	[K].ASPDQDSPPKLLPK.[E]	1xPhospho [S7(100)]	0.000291532	4.29844e-05	1	2	1	27	AT4G29440.1	0	0	AT4G29440.1 [985-998]	AT4G29440.1 1xPhospho [S991(100)]	Regulator of Vps4 activity in the MVB pathway protein	AT4G29440.1; AT4G29440.2	1	1572.77	14	52.8	4	3	4	4	4	4	4	4	4	4	4	4	97.4	56.3	78.6	75.1	87.6	55.8	0	101.4	62.6	79.4	120.1	60.3	86.4	60.9	92.2	84.4	168.6	116.4
ASPDQDSPPKLVPK	[K].ASPDQDSPPKLVPK.[E]	1xPhospho [S7(100)]	6.59114e-05	4.29844e-05	1	2	1	8	AT4G29440.1	0	0	AT4G29440.1 [949-962]	AT4G29440.1 1xPhospho [S955(100)]	Regulator of Vps4 activity in the MVB pathway protein	AT4G29440.1; AT4G29440.2	1	1558.75	14	44.49	4	4	4	4	4	4	4	4	4	4	4	4	75.3	53.6	84.9	118.3	53.5	54.1	71.6	96.5	92.8	57.6	77.4	61.4	104.8	54.2	64.6	84	158.5	138.5
ASPFFPFYTPSPAR	[K].ASPFFPFYTPSPAR.[H]	1xPhospho [S11(100)]	5.81992e-06	4.29844e-05	1	2	2	52	AT3G19100.1	CRK2	0	AT3G19100.1 [47-60]	AT3G19100.1 1xPhospho [S57(100)]	Protein kinase superfamily protein	AT1G49580.1; AT3G19100.1	0	1664.75	14	109.98	4	4	4	4	4	4	4	4	4	4	4	4	74.4	76.1	58.3	121.8	103.8	71.2	68.1	101.4	70.6	83.1	164.5	112.3	60.7	73.9	155.4	116.3	122.2	103
ASPFFPFYTPSPAR	[K].ASPFFPFYTPSPAR.[H]	2xPhospho [S11(99.8); Y/T/S]	0.119507	0.00456137	1	2	1	2	AT3G19100.1	CRK2	0	AT3G19100.1 [47-60]	AT3G19100.1 2xPhospho [S57(99.8); Y/T/S]	Protein kinase superfamily protein	AT1G49580.1; AT3G19100.1	0	1744.72	14		0	0	0	0	0	0	0	0	0	0	0	0	0	0	0	0	0	0	0	0	0	0	0	0	0	0	0	0	0	0
ASPGNIQSCDLHEGDWGTVGSIVFWNYVHDGEAK	[K].ASPGNIQSCDLHEGDWGTVGSIVFWNYVHDGEAK.[V]	1xCarbamidomethyl [C9]; 1xPhospho [S2(100)]	1.44908e-05	4.29844e-05	1	2	1	5	AT1G70850.3	0	MLP34	AT1G70850.3 [40-73]	AT1G70850.3 1xPhospho [S41(100)]	MLP-like protein 34	AT1G70850.3; AT1G70850.2	0	3825.66	34		0	0	0	0	0	0	0	0	0	0	0	0	0	0	0	0	0	0	0	0	0	0	0	0	0	0	0	0	0	0
ASPLLEPASR	[R].ASPLLEPASR.[A]	1xPhospho [S2(100)]	0.218166	0.00981318	1	1	1	2	AT2G16640.3	TOC132	ATTOC132,TOC132	AT2G16640.3 [458-467]	AT2G16640.3 1xPhospho [S459(100)]	multimeric translocon complex in the outer envelope membrane 132	AT2G16640.3	0	1120.54	10	39.11	0	2	4	0	4	2	4	4	0	0	0	0	0	0	0	0	0	0	59.5	68.6	113.9	353.1	323.5	254.7	0	0	0	0	478.7	165.2
ASPNIQPANVNR	[R].ASPNIQPANVNR.[G]	1xPhospho [S2(100)]	6.48272e-05	4.29844e-05	1	1	1	56	AT5G10470.1	0	KCA1,KAC1	AT5G10470.1 [673-684]	AT5G10470.1 1xPhospho [S674(100)]	kinesin like protein for actin based chloroplast movement 1	AT5G10470.1	0	1360.64	12	34.53	4	4	4	4	4	4	4	4	4	4	4	4	86.9	78.2	61.8	116	86.8	80.7	72.3	61.9	72.5	84.1	58.8	73.2	92.6	80.2	51.2	67.9	195.3	123
ASPNIQPANVNSR	[R].ASPNIQPANVNSR.[G]	1xPhospho [S2(100)]	0.000194752	4.29844e-05	1	1	1	23	AT5G10470.2	0	KCA1,KAC1	AT5G10470.2 [673-685]	AT5G10470.2 1xPhospho [S674(100)]	kinesin like protein for actin based chloroplast movement 1	AT5G10470.2	0	1447.67	13	36.11	4	3	2	3	4	3	4	4	3	4	3	4	158.9	84.4	135.5	132.9	0	87.9	62.3	122.9	0	104.3	0	108	0	82.4	70.3	107.2	150.1	137.5
ASPQTAQNLPLNK	[K].ASPQTAQNLPLNK.[N]	1xPhospho [S2(100)]	0.000961342	4.29844e-05	1	1	1	27	AT1G51600.2	GATA28	ZML2,TIFY2A,GATA28	AT1G51600.2 [266-278]	AT1G51600.2 1xPhospho [S267(100)]	ZIM-LIKE 2	AT1G51600.2	0	1461.71	13	45.48	4	4	4	4	4	4	4	4	4	4	4	4	69	80.5	86.9	92.3	103	73.3	85.2	108.2	88.5	83.3	77.8	85.7	79	90.1	75.2	94.6	135	121.9
ASPSFNPLASPDSDAGIEK	[R].ASPSFNPLASPDSDAGIEK.[S]	1xPhospho [S]	3.41228e-09	4.29844e-05	1	1	3	73	AT5G19520.2	0	MSL9,ATMSL9	AT5G19520.2 [27-45]		mechanosensitive channel of small conductance-like 9	AT5G19520.2	0	1982.87	19	82.33	4	4	4	4	4	4	4	4	4	4	4	4	112.6	82.2	145.7	108.1	42.4	71.2	109.2	121.1	41.2	103.2	202	156.1	30.8	92.9	140.1	90.7	36.4	49.2
ASPSQNRSPQNLHQLLPPPRPLSSSSSPTT	[R].ASPSQNRSPQNLHQLLPPPRPLSSSSSPTT.[-]	1xPhospho [S/T]	0.00055953	4.29844e-05	1	1	2	18	AT1G51660.1	MKK4	ATMKK4,MKK4,ATMEK4	AT1G51660.1 [337-366]		mitogen-activated protein kinase kinase 4	AT1G51660.1	1	3261.6	30	75.71	4	4	4	4	4	4	3	4	3	4	4	4	69.2	222.5	191.6	151.9	289	146.1	207.7	134.8	184.7	121.1	59.6	101.6	218.7	102.6	80.1	81.9	92.6	35.3
ASPSSSSFPAVSVAGGSR	[K].ASPSSSSFPAVSVAGGSR.[D]	1xPhospho [S4(99.3)]	0.000199105	4.29844e-05	1	1	2	11	AT3G18630.1	0	ATUNG,UNG	AT3G18630.1 [21-38]	AT3G18630.1 1xPhospho [S24(99.3)]	uracil dna glycosylase	AT3G18630.1	0	1730.77	18	66.27	4	3	3	3	3	0	1	1	3	2	3	4	576.4	160.1	129.6	230.6	57.2	150.4	0	157.9	80.3	0	153.5	164.8	52.7	0	201.7	168.3	43.4	0
ASPYSTAWPK	[K].ASPYSTAWPK.[S]	1xPhospho [S2(100)]	0.0239285	0.000674036	1	1	1	30	AT3G54830.2	0	0	AT3G54830.2 [51-60]	AT3G54830.2 1xPhospho [S52(100)]	Transmembrane amino acid transporter family protein	AT3G54830.2	0	1187.51	10	50.72	4	4	4	4	4	4	4	4	4	4	4	4	98.9	107.3	61	92	105.6	115	72.9	65.9	72.4	79.9	60.6	44.5	116.5	44.5	79.6	75.4	149.3	120.7
ASQLSHANTAREPSLR	[K].ASQLSHANTAREPSLR.[D]	2xPhospho [T9(100); S14(100)]	0.0354445	0.000891698	1	1	2	5	AT1G22620.1	SAC1	ATSAC1	AT1G22620.1 [443-458]	AT1G22620.1 2xPhospho [T451(100); S456(100)]	Phosphoinositide phosphatase family protein	AT1G22620.1	1	1897.83	16	36.08	3	4	2	3	3	0	1	0	4	3	3	4	0	40	18.1	41	25.8	19.7	15.2	10	0	0	7.2	14.4	0	22.7	14.1	19.7	0	1338.3
ASQNNSYDNKSPLHK	[R].ASQNNSYDNKSPLHK.[N]	1xPhospho [S11(100)]	0.00091474	4.29844e-05	1	2	2	13	AT3G25070.2	RIN4	RIN4	AT3G25070.2 [119-133]	AT3G25070.2 1xPhospho [S129(100)]	RPM1 interacting protein 4	AT3G25070.1; AT3G25070.2	1	1782.78	15	23.75	2	4	3	3	1	0	0	0	3	4	4	4	293.9	174.8	0	0	179.4	254.3	167.2	285.3	109.5	102.8	170.2	0	177.1	82.3	113.4	0	40.4	0
ASQNNSYDNKSPLHKNSYDGTGK	[R].ASQNNSYDNKSPLHKNSYDGTGK.[S]	1xPhospho [S11(100)]	0.00162372	4.29844e-05	1	2	3	7	AT3G25070.2	RIN4	RIN4	AT3G25070.2 [119-141]	AT3G25070.2 1xPhospho [S129(100)]	RPM1 interacting protein 4	AT3G25070.1; AT3G25070.2	2	2605.13	23	25.32	4	3	2	4	4	4	3	3	4	4	3	4	42.3	3.3	55.1	100.2	0	3.1	28.6	66.7	168.4	64.6	0	0	66.9	153.8	112.4	89.6	25	274.9
ASQNNSYDNKSPLHKNSYDGTGK	[R].ASQNNSYDNKSPLHKNSYDGTGK.[S]	2xPhospho [S11(99.1); S17(99.1)]	0.000320245	4.29844e-05	1	2	3	49	AT3G25070.2	RIN4	RIN4	AT3G25070.2 [119-141]	AT3G25070.2 2xPhospho [S129(99.1); S135(99.1)]	RPM1 interacting protein 4	AT3G25070.1; AT3G25070.2	2	2685.1	23	27.7	4	4	4	4	4	4	4	4	4	4	4	4	113	64	109.9	107.6	166.8	73.7	57.2	79	106.7	87.7	115	86.8	77.3	84.2	62	71.3	91.1	103.8
ASQNTQPVDNSQQSVIDSDGAGASISNGPLK	[K].ASQNTQPVDNSQQSVIDSDGAGASISNGPLK.[Q]	1xPhospho [S18(99.4)]	8.81043e-06	4.29844e-05	1	1	1	2	AT3G23980.1	BLI	BLI,KOS1	AT3G23980.1 [35-65]	AT3G23980.1 1xPhospho [S52(99.4)]	BLISTER	AT3G23980.1	0	3165.43	31		0	0	0	0	0	0	0	0	0	0	0	0	0	0	0	0	0	0	0	0	0	0	0	0	0	0	0	0	0	0
ASRTSLFDGLDGLEEGR	[R].ASRTSLFDGLDGLEEGR.[L]	2xPhospho [S/T]	2.38333e-05	4.29844e-05	1	1	1	19	AT4G14455.1	BET12	ATBET12,BET12,ATBS14B,BS14B	AT4G14455.1 [9-25]		Target SNARE coiled-coil domain protein	AT4G14455.1	1	1982.83	17	100.68	3	4	4	4	4	1	3	3	3	4	4	4	65.9	131.9	0	295.7	58.5	204.6	87.1	113.8	77.6	97	109.3	183.1	83.3	106	93.7	129.2	124.6	140.9
ASSATNIVDDLSSIFGAPASQSGGFQDVDGETEER	[K].ASSATNIVDDLSSIFGAPASQSGGFQDVDGETEER.[R]	1xPhospho [S/T]	5.34706e-20	4.29844e-05	1	1	1	95	AT4G12770.1	0	0	AT4G12770.1 [719-753]		Chaperone DnaJ-domain superfamily protein	AT4G12770.1	0	3637.58	35	124.86	4	4	4	4	4	4	4	4	3	4	4	4	41.4	124.3	104	161.9	35.2	117.6	80.2	95	107.7	102.7	132	131.3	76.3	122.8	128.6	132.5	127.3	126.4
ASSATNIVDDLSSIFGASQSGGFQDVDGETEER	[K].ASSATNIVDDLSSIFGASQSGGFQDVDGETEER.[R]	1xPhospho [S/T]	1.18353e-10	4.29844e-05	1	1	1	7	AT4G12770.2	0	0	AT4G12770.2 [719-751]		Chaperone DnaJ-domain superfamily protein	AT4G12770.2	0	3469.49	33		0	0	0	0	0	0	0	0	0	0	0	0	0	0	0	0	0	0	0	0	0	0	0	0	0	0	0	0	0	0
ASSAVVDSDLDIDPK	[R].ASSAVVDSDLDIDPK.[V]	1xPhospho [S3(100)]	9.10533e-08	4.29844e-05	1	2	2	96	AT1G03740.1	0	0	AT1G03740.1 [100-114]	AT1G03740.1 1xPhospho [S102(100)]	Protein kinase superfamily protein	AT1G03740.1; AT1G03740.2	0	1611.71	15	70.26	4	4	4	4	4	4	4	4	4	4	4	4	90.4	90.4	71.2	67.3	109.7	112.9	69.2	58.1	100	122.9	51.7	86.5	141.6	102.2	47.3	72.9	147	88.1
ASSDQTTASEQKEVTDIPQEVSGGDDGAK	[R].ASSDQTTASEQKEVTDIPQEVSGGDDGAK.[L]	3xPhospho [T15(98.6); S/T]	0.0195192	0.000603068	1	1	1	1	AT1G27090.1	0	0	AT1G27090.1 [90-118]	AT1G27090.1 3xPhospho [T104(98.6); S/T]	glycine-rich protein	AT1G27090.1	1	3190.24	29	76.61	0	0	2	3	2	2	2	0	2	0	3	3	0	0	0	0	0	0	0	0	0	173.8	159.8	0	221.1	0	85.6	365.7	0	0
ASSDSGSTSPTAAVSVEAPEPVEVIVK	[R].ASSDSGSTSPTAAVSVEAPEPVEVIVK.[E]	1xPhospho [S/T]	0.106752	0.00419692	1	1	1	1	AT4G17600.1	LIL3.1	LIL3	AT4G17600.1 [40-66]		Chlorophyll A-B binding family protein	AT4G17600.1	0	2694.28	27		0	0	0	0	0	0	0	0	0	0	0	0	0	0	0	0	0	0	0	0	0	0	0	0	0	0	0	0	0	0
ASSEETSSIDTNELITDLK	[R].ASSEETSSIDTNELITDLK.[E]	1xPhospho [S/T]	4.51187e-08	4.29844e-05	1	2	3	179	AT4G01150.1	CURT1A	0	AT4G01150.1 [63-81]		CURVATURE THYLAKOID 1A-like protein	AT4G01150.1; AT4G01150.2	0	2132.95	19	97.54	4	4	3	4	4	4	4	4	4	4	4	4	68.4	118.6	124.5	77.4	203.2	127	60.7	81.6	122.9	147.1	71.6	0	181.8	95.9	85.7	97.9	125.2	69.1
ASSEETSSIDTNELITDLKEK	[R].ASSEETSSIDTNELITDLKEK.[W]	1xPhospho [S2(100)]	7.81802e-11	4.29844e-05	1	2	3	69	AT4G01150.1	CURT1A	0	AT4G01150.1 [63-83]	AT4G01150.1 1xPhospho [S64(100)]	CURVATURE THYLAKOID 1A-like protein	AT4G01150.1; AT4G01150.2	1	2390.09	21	92.34	4	4	4	4	4	4	4	4	0	1	2	4	67	87.1	121.8	235.3	114.9	112.7	107.7	196.7	204.4	193.4	122	126.1	107.1	110.2	99.4	69	121.3	279.8
ASSFNQTDFYAMFNASK	[R].ASSFNQTDFYAMFNASK.[A]	1xPhospho [S3(99.4)]	0.000309802	4.29844e-05	1	2	2	4	AT5G57090.1	0	EIR1,WAV6,ATPIN2,PIN2,AGR,AGR1	AT5G57090.1 [257-273]	AT5G57090.1 1xPhospho [S259(99.4)]	Auxin efflux carrier family protein	AT5G57090.1; AT5G57090.2	0	2008.81	17		0	0	0	0	0	0	0	0	0	0	0	0	0	0	0	0	0	0	0	0	0	0	0	0	0	0	0	0	0	0
ASSFVYSPGR	[K].ASSFVYSPGR.[F]	1xPhospho [S7(100)]	4.78307e-05	4.29844e-05	1	4	3	242	AT1G08680.1	0	ZIGA4,AGD14	AT1G08680.1 [190-199]	AT1G08680.1 1xPhospho [S196(100)]	ARF GAP-like zinc finger-containing protein ZIGA4	AT1G08680.4; AT1G08680.1; AT1G08680.2; AT1G08680.5	0	1150.49	10	44.03	4	4	4	4	4	4	4	4	4	4	4	4	124.6	93.9	116.2	117.6	86.3	81.2	75.3	120.7	92.6	110.7	89.5	82.1	110.8	101.5	81	121.5	62.1	79.9
ASSFVYSPGR	[K].ASSFVYSPGR.[F]	2xPhospho [S3(100); S7(100)]	0.00018428	4.29844e-05	1	4	2	142	AT1G08680.1	0	ZIGA4,AGD14	AT1G08680.1 [190-199]	AT1G08680.1 2xPhospho [S192(100); S196(100)]	ARF GAP-like zinc finger-containing protein ZIGA4	AT1G08680.4; AT1G08680.1; AT1G08680.2; AT1G08680.5	0	1230.46	10	47.91	4	4	4	4	4	4	4	4	4	4	4	4	90.6	89.4	78.4	173.5	130.7	79.2	79.1	130.4	85.9	80.7	104.8	108.7	103.8	80	96.1	91	79.1	71.2
ASSFVYSPGRFSDHMFEDQFSNEDSAPR	[K].ASSFVYSPGRFSDHMFEDQFSNEDSAPR.[A]	2xPhospho [S7(100); S12(100)]	0.00268014	4.29844e-05	1	4	2	5	AT1G08680.1	0	ZIGA4,AGD14	AT1G08680.1 [190-217]	AT1G08680.1 2xPhospho [S196(100); S201(100)]	ARF GAP-like zinc finger-containing protein ZIGA4	AT1G08680.4; AT1G08680.1; AT1G08680.2; AT1G08680.5	1	3370.32	28		0	0	0	0	0	0	0	0	0	0	0	0	0	0	0	0	0	0	0	0	0	0	0	0	0	0	0	0	0	0
ASSGDLDNTAIIDQILK	[R].ASSGDLDNTAIIDQILK.[L]	1xPhospho [S3(99.6)]	5.55206e-07	4.29844e-05	2	3	3	59	AT5G10540.1; AT5G65620.2	0	0	AT5G10540.1 [256-272]; AT5G65620.2 [358-374]	AT5G10540.1 1xPhospho [S258(99.6)]; AT5G65620.2 1xPhospho [S360(99.6)]	Zincin-like metalloproteases family protein Zincin-like metalloproteases family protein	AT5G65620.1; AT5G10540.1; AT5G65620.2	0	1853.89	17	113.98	4	4	4	4	4	4	4	4	4	4	4	4	121.3	339.6	91.5	62.9	48.8	78.3	87.5	60.3	150.8	109.3	241.1	144.3	136.1	98.4	90.7	82.6	20.1	75.5
ASSGIEAHSDEANISNNMSDR	[K].ASSGIEAHSDEANISNNMSDR.[I]	1xPhospho [S9(100)]	1.85019e-18	4.29844e-05	1	1	4	391	AT4G02510.2	TOC159	TOC159,TOC86,PPI2,TOC160,ATTOC159	AT4G02510.2 [657-677]	AT4G02510.2 1xPhospho [S665(100)]	translocon at the outer envelope membrane of chloroplasts 159	AT4G02510.2	0	2284.91	21	44.58	4	4	4	4	4	4	4	4	4	4	4	4	91.1	192.2	129.1	169.5	110	152	98.3	116.5	72.2	88.9	74.1	55.6	66.5	96.4	66.7	59.6	43	68.8
ASSGIEAHSDEANISNNMSDR	[K].ASSGIEAHSDEANISNNMSDR.[I]	1xOxidation [M18]; 1xPhospho [S9(100)]	3.97947e-17	4.29844e-05	1	1	3	203	AT4G02510.2	TOC159	TOC159,TOC86,PPI2,TOC160,ATTOC159	AT4G02510.2 [657-677]	AT4G02510.2 1xPhospho [S665(100)]	translocon at the outer envelope membrane of chloroplasts 159	AT4G02510.2	0	2300.91	21	33.5	4	4	4	4	4	4	4	4	4	4	4	4	123.4	93.5	136.8	183.9	97.6	82.7	54.2	104.3	66.8	75.4	81.1	82.8	64.2	81.5	95.6	135.7	116.3	84.2
ASSGIEAHSDEANISNNMSDR	[K].ASSGIEAHSDEANISNNMSDR.[I]	2xPhospho [S9(100); S]	4.92662e-12	4.29844e-05	1	1	3	41	AT4G02510.2	TOC159	TOC159,TOC86,PPI2,TOC160,ATTOC159	AT4G02510.2 [657-677]	AT4G02510.2 2xPhospho [S665(100); S]	translocon at the outer envelope membrane of chloroplasts 159	AT4G02510.2	0	2364.88	21	49.05	4	4	4	4	4	4	4	4	4	4	4	4	89.4	137.6	201.7	199.4	169.4	80.6	100.8	115.7	81.1	62	65.2	59.4	64	70.8	93.7	63.8	39.2	77.7
ASSGIEAHSDEANISNNMSDR	[K].ASSGIEAHSDEANISNNMSDR.[I]	1xOxidation [M18]; 2xPhospho [S3(99.5); S9(100)]	2.63701e-14	4.29844e-05	1	1	3	26	AT4G02510.2	TOC159	TOC159,TOC86,PPI2,TOC160,ATTOC159	AT4G02510.2 [657-677]	AT4G02510.2 2xPhospho [S659(99.5); S665(100)]	translocon at the outer envelope membrane of chloroplasts 159	AT4G02510.2	0	2380.87	21	37.65	4	4	3	4	2	4	4	4	4	4	4	4	144.9	131.5	105.8	108	123.2	95	52	92.9	68.6	94.7	0	85.1	70.2	89.6	71.8	109.7	0	100.4
ASSGLSYPER	[R].ASSGLSYPER.[F]	1xPhospho [S3(100)]	0.0947581	0.00345525	1	4	1	6	AT5G27630.1	ACBP5	ACBP5	AT5G27630.1 [7-16]	AT5G27630.1 1xPhospho [S9(100)]	acyl-CoA binding protein 5	AT5G27630.1; AT5G27630.3; AT5G27630.4; AT5G27630.2	0	1146.48	10	34.65	4	4	4	4	4	4	4	4	4	4	4	4	98.4	64.7	70	89.5	52.3	53.2	45.3	76.2	64.6	57.7	78.7	54.2	65.9	53.5	51.6	35.9	251.1	136
ASSGPDLSEIPNPADFPVIR	[K].ASSGPDLSEIPNPADFPVIR.[K]	1xPhospho [S]	6.62314e-11	4.29844e-05	1	2	3	170	AT5G59210.1	MNC17.12	0	AT5G59210.1 [28-47]		myosin heavy chain-like protein	AT5G59210.1; AT5G59210.2	0	2162.02	20	113.87	4	4	4	4	4	4	4	4	4	4	4	4	96.7	146.2	139.4	83.3	146.2	108.4	75.6	82.1	132.5	128.3	88.7	84.8	123.1	139.2	102.2	77	101.3	110.7
ASSGPDLSEIPNPADFPVIRK	[K].ASSGPDLSEIPNPADFPVIRK.[S]	1xPhospho [S3(99.4)]	5.93394e-05	4.29844e-05	1	2	1	3	AT5G59210.1	MNC17.12	0	AT5G59210.1 [28-48]	AT5G59210.1 1xPhospho [S30(99.4)]	myosin heavy chain-like protein	AT5G59210.1; AT5G59210.2	1	2290.11	21	106.8	1	1	1	0	2	2	3	2	0	0	0	1	0	0	0	336.6	0	0	0	386.1	0	0	0	374.4	0	0	0	0	0	604.7
ASSGVVVVGESSVTK	[K].ASSGVVVVGESSVTK.[S]	1xPhospho [S12(98.9)]	1.83269e-06	4.29844e-05	1	1	3	84	AT1G54610.1	0	0	AT1G54610.1 [25-39]	AT1G54610.1 1xPhospho [S36(98.9)]	Protein kinase superfamily protein	AT1G54610.1	0	1485.72	15	48.45	4	4	4	4	4	4	4	4	4	4	4	4	137.8	94.1	124.2	88	137.7	95.7	57.1	90.8	94.3	79.5	74.3	63.9	121.8	110.7	92.7	105.8	144.6	96.1
ASSIESGGSAVFHDK	[R].ASSIESGGSAVFHDK.[L]	1xPhospho [S]	0.00597132	8.33136e-05	1	3	1	10	AT3G20640.1	0	0	AT3G20640.1 [30-44]		basic helix-loop-helix (bHLH) DNA-binding superfamily protein	AT3G20640.3; AT3G20640.1; AT3G20640.2	0	1571.67	15	42.43	4	4	4	4	3	4	3	0	4	4	4	4	102.4	90.3	91.6	136.9	179.7	92.2	90.3	106.4	142.4	122.9	209.4	100.2	192.6	127.6	121.3	97.8	106	72.3
ASSISIPNKPDPSEPNSAPSEQK	[R].ASSISIPNKPDPSEPNSAPSEQK.[M]	1xPhospho [S]	2.34917e-10	4.29844e-05	1	1	2	73	AT2G41490.1	GPT	GPT	AT2G41490.1 [7-29]		UDP-glcnac-adolichol phosphate glcnac-1-p-transferase	AT2G41490.1	0	2460.13	23	53.31	4	4	4	4	4	4	4	4	4	4	4	4	89.1	106.6	83.4	124.6	117.4	98.9	79.8	77	132.5	113.9	104.6	53.9	157.2	118.5	144.7	65.1	102.6	87.4
ASSISSLLDSSVNR	[R].ASSISSLLDSSVNR.[E]	1xPhospho [S3(100)]	1.73367e-08	4.29844e-05	1	1	5	196	AT4G05150.1	0	0	AT4G05150.1 [175-188]	AT4G05150.1 1xPhospho [S177(100)]	Octicosapeptide/Phox/Bem1p family protein	AT4G05150.1	0	1515.71	14	87.44	4	4	4	4	4	4	4	4	4	4	4	4	87.5	91.6	94.6	100.1	99.4	89.1	60.8	102.2	69.1	88.3	98.6	90.5	97	108.3	102.8	105.6	101.1	96.9
ASSISSLLDSSVNR	[R].ASSISSLLDSSVNR.[E]	2xPhospho [S3(100); S6(99.5)]	9.70548e-05	4.29844e-05	1	1	4	42	AT4G05150.1	0	0	AT4G05150.1 [175-188]	AT4G05150.1 2xPhospho [S177(100); S180(99.5)]	Octicosapeptide/Phox/Bem1p family protein	AT4G05150.1	0	1595.67	14	96.97	4	4	4	4	4	4	4	4	3	4	4	4	125.6	163	102.7	103.4	102.3	78.4	86.5	73.4	48.7	65	68.1	104.4	57	88.9	86.5	100.8	158.6	119.6
ASSLSSIDSIMTPSVGELDTCSSTHASTEPSEYVR	[R].ASSLSSIDSIMTPSVGELDTCSSTHASTEPSEYVR.[G]	1xCarbamidomethyl [C21]; 1xPhospho [S/T/Y]	6.1476e-10	4.29844e-05	1	3	1	25	AT5G23450.3	LCBK1	ATLCBK1,LCBK1	AT5G23450.3 [494-528]		long-chain base (LCB) kinase 1	AT5G23450.5; AT5G23450.4; AT5G23450.3	0	3781.65	35	106.15	1	1	1	1	3	2	3	2	1	3	4	2	0	0	0	254	0	0	0	111	0	0	0	235.3	0	0	0	177.4	181.3	85.7
ASSLYEAAVSDSR	[R].ASSLYEAAVSDSR.[Y]	1xPhospho [S3(100)]	1.4249e-07	4.29844e-05	1	1	2	135	AT3G45850.1	0	0	AT3G45850.1 [1046-1058]	AT3G45850.1 1xPhospho [S1048(100)]	P-loop containing nucleoside triphosphate hydrolases superfamily protein	AT3G45850.1	0	1435.61	13	54.65	4	4	4	4	4	4	4	4	4	4	4	4	127.3	101.5	124.6	119.3	72.5	94.7	71.8	136.7	78.4	109.2	91.7	65.1	91.8	103.8	101.9	107.9	104	76.2
ASSPEMIR	[R].ASSPEMIR.[S]	1xOxidation [M6]; 1xPhospho [S3(100)]	0.0581772	0.00162109	1	1	1	1	AT3G08680.1	LRR-RLK	0	AT3G08680.1 [627-634]	AT3G08680.1 1xPhospho [S629(100)]	Leucine-rich repeat protein kinase family protein	AT3G08680.1	0	986.401	8	23.12	3	3	4	0	0	0	0	0	3	4	4	4	1168.6	152.7	0	9.1	0	176.1	104.1	4.5	173.9	155.4	219.5	13.2	0	0	0	0	0	0
ASSPEVAFQPSLSPLAIR	[K].ASSPEVAFQPSLSPLAIR.[S]	1xPhospho [S]	2.61761e-07	4.29844e-05	1	1	4	63	AT4G25180.1	0	0	AT4G25180.1 [61-78]		RNA polymerase III RPC4	AT4G25180.1	0	1949.97	18	107.46	4	4	4	4	3	3	4	4	4	4	4	4	78.8	125.8	114.7	189.4	123.9	107.5	66.3	79.9	95.7	148.6	100.7	56.9	129	115.2	75.4	44.3	89.2	88.6
ASSPEVAFQPSLSPLAIR	[K].ASSPEVAFQPSLSPLAIR.[S]	2xPhospho [S13(100); S]	0.000453581	4.29844e-05	1	1	2	8	AT4G25180.1	0	0	AT4G25180.1 [61-78]	AT4G25180.1 2xPhospho [S73(100); S]	RNA polymerase III RPC4	AT4G25180.1	0	2029.94	18	111.46	4	4	4	3	4	3	0	4	3	3	3	4	81.2	167.2	143.6	67.7	124.3	174.4	93.3	85.9	129.3	127.7	104.5	84.9	0	118.8	75.3	66.2	131.3	161.1
ASSPHVQVQLHEGK	[K].ASSPHVQVQLHEGK.[S]	1xPhospho [S3(99)]	1.60957e-05	4.29844e-05	1	1	1	10	AT3G47200.1	0	0	AT3G47200.1 [251-264]	AT3G47200.1 1xPhospho [S253(99)]	transmembrane protein%2C putative (DUF247)	AT3G47200.1	0	1596.75	14	35.62	4	4	4	4	2	4	4	4	4	4	4	4	100.7	71.6	78.6	97.4	65.4	81.1	67	57.7	94.6	99.9	112.4	60.6	16.6	73.9	59.9	113.1	158	0
ASSPPEGEDEFTDDDGTK	[R].ASSPPEGEDEFTDDDGTK.[Y]	1xPhospho [S3(100)]	2.25346e-11	4.29844e-05	1	1	2	473	AT5G16260.1	EARLY FLOWERING 9	ELF9	AT5G16260.1 [154-171]	AT5G16260.1 1xPhospho [S156(100)]	RNA binding (RRM/RBD/RNP motifs) family protein	AT5G16260.1	0	1976.73	18	43.54	4	4	4	4	4	4	4	4	4	4	4	4	94.5	90	111.2	98.8	98.7	76.8	84.9	111.8	86.2	117.2	117.5	84.7	104.5	107.8	89.1	110.5	99.2	86
ASSPPEGEDEFTDDDGTK	[R].ASSPPEGEDEFTDDDGTK.[Y]	2xPhospho [S3(100); T12(100)]	1.21062e-06	4.29844e-05	1	1	2	88	AT5G16260.1	EARLY FLOWERING 9	ELF9	AT5G16260.1 [154-171]	AT5G16260.1 2xPhospho [S156(100); T165(100)]	RNA binding (RRM/RBD/RNP motifs) family protein	AT5G16260.1	0	2056.69	18	44.17	4	4	4	4	4	4	4	4	4	4	4	4	64.6	89.8	106.9	110.4	103.9	93.5	81.8	117.9	44.4	96.2	76.1	95.6	85.5	115.1	94.8	104	85.3	90.9
ASSPPEGEDEFTDDDGTKYK	[R].ASSPPEGEDEFTDDDGTKYK.[W]	1xPhospho [S3(100)]	2.04053e-09	4.29844e-05	1	1	2	115	AT5G16260.1	EARLY FLOWERING 9	ELF9	AT5G16260.1 [154-173]	AT5G16260.1 1xPhospho [S156(100)]	RNA binding (RRM/RBD/RNP motifs) family protein	AT5G16260.1	1	2267.89	20	46.08	4	4	4	4	4	4	4	4	4	4	4	4	106.6	119.2	96.3	167.8	141.5	124.9	96	105.8	102.9	121.8	100.5	83.6	114.9	141.9	112.6	80.8	161.2	94.9
ASSPPEGEDEFTDDDGTKYKWDR	[R].ASSPPEGEDEFTDDDGTKYKWDR.[A]	1xPhospho [S/T/Y]	2.43662e-05	4.29844e-05	1	1	1	6	AT5G16260.1	EARLY FLOWERING 9	ELF9	AT5G16260.1 [154-176]		RNA binding (RRM/RBD/RNP motifs) family protein	AT5G16260.1	2	2725.09	23	62.45	4	3	4	3	4	4	4	4	4	4	4	4	43.8	84.1	83.7	107.5	0	80.5	75.4	124.4	133	210.7	66	100.4	89.3	116.3	104.5	0	28.2	168
ASSPQPPLPAENK	[K].ASSPQPPLPAENK.[A]	1xPhospho [S3(100)]	0.000233715	4.29844e-05	1	1	2	88	AT3G13040.1	PHL6	0	AT3G13040.1 [408-420]	AT3G13040.1 1xPhospho [S410(100)]	myb-like HTH transcriptional regulator family protein	AT3G13040.1	0	1415.66	13	40.61	4	4	4	4	3	3	3	4	4	4	4	4	132.1	104.1	127.3	149.8	126.2	103.4	130	172.9	108.1	126.2	137.2	132.7	148	117.5	119.7	149.6	0	17.1
ASSSPDAITTAAVSSGQSN	[K].ASSSPDAITTAAVSSGQSN.[-]	1xPhospho [S/T]	6.64406e-08	4.29844e-05	1	3	2	57	AT3G13060.2	ECT5	ECT5	AT3G13060.2 [616-634]		evolutionarily conserved C-terminal region 5	AT3G13060.2; AT3G13060.4; AT3G13060.6	0	1830.78	19	57.02	4	4	4	4	4	4	4	4	4	4	4	4	93.4	109.2	153.7	129.6	134.4	144.1	80.7	164.1	149.2	128	110	86.5	147.6	101	151.2	121.4	82.7	109.6
ASSSVSTLYK	[R].ASSSVSTLYK.[G]	1xPhospho [S3(100)]	0.000814587	4.29844e-05	1	1	2	99	AT4G03550.1	CALS12	ATGSL05,GSL05,ATGSL5,PMR4,GSL5	AT4G03550.1 [1051-1060]	AT4G03550.1 1xPhospho [S1053(100)]	glucan synthase-like 5	AT4G03550.1	0	1122.51	10	35.92	4	4	4	4	4	4	4	4	4	4	4	4	146.2	91.5	102.7	104.3	79.8	76.5	59.9	67.8	97	70.8	87.4	54.5	128.7	67.1	62.2	41.5	167.6	144.1
ASSSYAHDERDNDEALENLQDR	[R].ASSSYAHDERDNDEALENLQDR.[V]	1xPhospho [S/Y]	0.141498	0.0054455	1	1	1	1	AT4G14455.1	BET12	ATBET12,BET12,ATBS14B,BS14B	AT4G14455.1 [28-49]		Target SNARE coiled-coil domain protein	AT4G14455.1	1	2615.06	22	50.47	0	2	1	4	3	1	1	1	1	0	2	0	0	0	0	0	0	184.1	169.3	0	0	0	179.7	0	365.3	253.6	122.6	191.5	0	377.9
ASSVAQVVTSLQER	[K].ASSVAQVVTSLQER.[G]	1xPhospho [S/T]	0.00181295	4.29844e-05	1	1	1	2	ATCG00120.1	0	ATPA	ATCG00120.1 [203-216]		ATP synthase subunit alpha	ATCG00120.1	0	1554.75	14	80.43	4	4	4	4	4	3	3	4	3	4	4	4	91.1	116.1	109.1	135.1	122.4	72	70.6	167.4	90.4	81.3	109.9	161.4	79.3	106.9	137.5	131.3	61	91.8
ASTESHETTGTTSTGGGGGFMVVHGGGGSR	[K].ASTESHETTGTTSTGGGGGFMVVHGGGGSR.[F]	1xPhospho [T/S]	1.1389e-08	4.29844e-05	1	1	2	15	AT5G65410.1	ZHD1	ATHB25,ZFHD2,HB25,ZHD1	AT5G65410.1 [43-72]		homeobox protein 25	AT5G65410.1	0	2859.2	30	44.58	3	3	3	2	4	4	4	4	3	4	4	2	0	94.4	61.9	177.2	0	57.3	109.1	122.5	61.2	0	39.5	44.9	0	39.8	80	0	180.4	167.5
ASTESHETTGTTSTGGGGGFMVVHGGGGSR	[K].ASTESHETTGTTSTGGGGGFMVVHGGGGSR.[F]	1xOxidation [M21]; 1xPhospho [T/S]	6.13301e-07	4.29844e-05	1	1	2	7	AT5G65410.1	ZHD1	ATHB25,ZFHD2,HB25,ZHD1	AT5G65410.1 [43-72]		homeobox protein 25	AT5G65410.1	0	2875.19	30	35.76	4	4	3	4	4	4	4	4	4	4	4	4	99.3	35.3	126.5	148.2	56.6	34.4	37.6	168.3	30.6	96	0	196.5	50.9	73.2	69.2	137.8	45.8	161.9
ASTSSDGMEEERDSEIEDEIADEIAR	[R].ASTSSDGMEEERDSEIEDEIADEIAR.[V]	1xPhospho [S5(97.5)]	2.59632e-06	4.29844e-05	1	1	1	1	AT2G12550.1	NUB1	0	AT2G12550.1 [505-530]	AT2G12550.1 1xPhospho [S509(97.5)]	ubiquitin-associated (UBA)/TS-N domain-containing protein	AT2G12550.1	1	2964.19	26	101.2	1	1	1	1	1	1	2	1	0	3	1	1	0	417.3	0	0	307.3	0	0	0	0	0	316.8	0	0	0	516.3	0	0	0
ASTSSDGMEEERDSEIEDEIADEIAR	[R].ASTSSDGMEEERDSEIEDEIADEIAR.[V]	2xPhospho [S14(100); S/T]	0.000329217	4.29844e-05	1	1	1	1	AT2G12550.1	NUB1	0	AT2G12550.1 [505-530]	AT2G12550.1 2xPhospho [S518(100); S/T]	ubiquitin-associated (UBA)/TS-N domain-containing protein	AT2G12550.1	1	3044.16	26	106.53	2	0	0	0	0	0	0	0	2	3	2	2	0	0	435.2	338.1	0	0	0	0	0	0	0	0	0	0	0	0	0	0
ASVALLSSNGFKRFSFVSSFSSSAAYSPPK	[R].ASVALLSSNGFKRFSFVSSFSSSAAYSPPK.[M]	1xPhospho [S/Y]	0.0947581	0.00345525	1	1	1	1	AT3G58140.1	0	0	AT3G58140.1 [14-43]		phenylalanyl-tRNA synthetase class IIc family protein	AT3G58140.1	2	3206.56	30		0	0	0	0	0	0	0	0	0	0	0	0	0	0	0	0	0	0	0	0	0	0	0	0	0	0	0	0	0	0
ASVITNQNSPLSSR	[R].ASVITNQNSPLSSR.[A]	1xPhospho [S9(100)]	0.000151868	4.29844e-05	1	1	3	20	AT1G02730.1	0	ATCSLD5,CSLD5,SOS6	AT1G02730.1 [37-50]	AT1G02730.1 1xPhospho [S45(100)]	cellulose synthase-like D5	AT1G02730.1	0	1553.73	14	43.67	4	4	4	4	4	3	4	4	4	4	4	4	72.5	79.3	84	86.2	160.4	114.1	80.4	76	156	95.5	261.7	105.6	129.7	99.1	65.3	99	110.9	99.6
ASVNSPTASQMDELDDFSIGR	[R].ASVNSPTASQMDELDDFSIGR.[N]	1xPhospho [S5(99.4)]	1.2196e-13	4.29844e-05	3	7	3	107	AT4G12770.1; AT4G12780.1; AT4G12770.2	0	0	AT4G12770.1 [408-428]; AT4G12780.1 [410-430]; AT4G12770.2 [408-428]	AT4G12770.1 1xPhospho [S412(99.4)]; AT4G12780.1 1xPhospho [S414(99.4)]; AT4G12770.2 1xPhospho [S412(99.4)]	Chaperone DnaJ-domain superfamily protein Chaperone DnaJ-domain superfamily protein Chaperone DnaJ-domain superfamily protein	AT4G12780.2; AT4G12770.1; AT4G12780.5; AT4G12780.3; AT4G12780.1; AT4G12780.4; AT4G12770.2	0	2319.98	21	99.06	4	3	4	3	4	4	4	4	4	4	4	4	180.4	152.4	93.5	157.9	209.8	135.8	0	158.6	121.2	101.6	109.5	18.4	107.5	97	21.7	0	61.6	97.9
ASVNSPTASQMDELDDFSIGR	[R].ASVNSPTASQMDELDDFSIGR.[N]	1xOxidation [M11]; 1xPhospho [S5(99.6)]	1.50116e-10	4.29844e-05	3	7	3	89	AT4G12770.1; AT4G12780.1; AT4G12770.2	0	0	AT4G12770.1 [408-428]; AT4G12780.1 [410-430]; AT4G12770.2 [408-428]	AT4G12770.1 1xPhospho [S412(99.6)]; AT4G12780.1 1xPhospho [S414(99.6)]; AT4G12770.2 1xPhospho [S412(99.6)]	Chaperone DnaJ-domain superfamily protein Chaperone DnaJ-domain superfamily protein Chaperone DnaJ-domain superfamily protein	AT4G12780.2; AT4G12770.1; AT4G12780.5; AT4G12780.3; AT4G12780.1; AT4G12780.4; AT4G12770.2	0	2335.97	21	86.22	4	4	4	4	4	4	4	4	4	4	4	4	120.3	77.7	99.9	98.3	131.9	88.8	73.7	92.2	72.7	116.5	74.3	90.7	111.3	129.6	73.4	118	108.3	91.8
ASVNSPTASQMDELDDFSIGR	[R].ASVNSPTASQMDELDDFSIGR.[N]	2xPhospho [S/T]	0.0216148	0.000674036	3	7	1	2	AT4G12770.1; AT4G12780.1; AT4G12770.2	0	0	AT4G12770.1 [408-428]; AT4G12780.1 [410-430]; AT4G12770.2 [408-428]		Chaperone DnaJ-domain superfamily protein Chaperone DnaJ-domain superfamily protein Chaperone DnaJ-domain superfamily protein	AT4G12780.2; AT4G12770.1; AT4G12780.5; AT4G12780.3; AT4G12780.1; AT4G12780.4; AT4G12770.2	0	2399.95	21		0	0	0	0	0	0	0	0	0	0	0	0	0	0	0	0	0	0	0	0	0	0	0	0	0	0	0	0	0	0
ASVNSQDLTSDQEPESIVEK	[R].ASVNSQDLTSDQEPESIVEK.[S]	1xPhospho [S10(98)]	4.7567e-05	4.29844e-05	1	1	3	104	AT3G01810.1	0	0	AT3G01810.1 [343-362]	AT3G01810.1 1xPhospho [S352(98)]	EEIG1/EHBP1 protein amino-terminal domain protein	AT3G01810.1	0	2255.99	20	65.8	4	4	4	4	4	4	4	4	4	4	4	4	103.7	89.9	69.4	142.9	80.3	105.6	86.9	148.7	91.4	103.4	79.3	152.6	69.5	103.1	133.6	97.8	102.2	111.4
ASVSDNGHGSEFSFER	[R].ASVSDNGHGSEFSFER.[F]	1xPhospho [S2(99.7)]	2.2737e-06	4.29844e-05	1	2	3	88	AT3G60600.1	PVA11	VAP27-1,VAP,(AT)VAP,VAP27	AT3G60600.1 [163-178]	AT3G60600.1 1xPhospho [S164(99.7)]	vesicle associated protein	AT3G60600.2; AT3G60600.1	0	1805.71	16	49.4	3	2	4	3	4	4	4	4	3	3	4	2	0	82.9	13.9	27.9	195.3	84.9	0	0	157.5	139.5	9	9.2	177.6	101.5	0	12.4	257.4	167.5
ASVSDNGNASDFTAAPR	[R].ASVSDNGNASDFTAAPR.[F]	1xPhospho [S4(100)]	5.22311e-09	4.29844e-05	1	1	3	116	AT2G45140.1	PVA12	PVA12	AT2G45140.1 [146-162]	AT2G45140.1 1xPhospho [S149(100)]	plant VAP homolog 12	AT2G45140.1	0	1759.73	17	46.16	4	4	4	4	4	4	4	4	4	4	4	4	76.7	73.6	104.5	97.1	94.7	78.5	89.8	106.7	83.9	79.8	89.1	114.2	87.1	83	97.3	138.5	123.1	123.6
ASVSDNGNASDFTAAPRFSADRVDAQDNSSEAR	[R].ASVSDNGNASDFTAAPRFSADRVDAQDNSSEAR.[A]	1xPhospho [S10(98.8)]	0.00229743	4.29844e-05	1	1	1	2	AT2G45140.1	PVA12	PVA12	AT2G45140.1 [146-178]	AT2G45140.1 1xPhospho [S155(98.8)]	plant VAP homolog 12	AT2G45140.1	2	3508.5	33	70.71	1	1	1	0	2	3	3	4	1	0	3	0	0	0	0	141.3	208.3	0	0	0	149.7	0	0	0	0	0	0	0	172.2	0
ASWDGYLIGR	[R].ASWDGYLIGR.[A]	1xPhospho [S2(100)]	0.0142748	0.000447762	1	1	1	4	AT2G38070.1	0	0	AT2G38070.1 [341-350]	AT2G38070.1 1xPhospho [S342(100)]	LOW protein: UPF0503-like protein%2C putative (DUF740)	AT2G38070.1	0	1217.54	10	85.46	4	4	4	4	0	2	2	0	4	4	4	4	86	141.8	98	124.3	138.9	127.1	100.7	80.4	133.3	121.7	147.7	101.2	110.6	129.6	145	81	0	0
ASYPEIDVQPPSPPR	[K].ASYPEIDVQPPSPPR.[A]	1xPhospho [S12(100)]	2.41564e-08	4.29844e-05	1	1	2	213	AT4G10760.1	MTA	EMB1706,MTA	AT4G10760.1 [653-667]	AT4G10760.1 1xPhospho [S664(100)]	mRNAadenosine methylase	AT4G10760.1	0	1732.79	15	84.1	4	4	4	4	4	4	4	4	4	4	4	4	123	76.2	102.2	101.5	47.7	67.1	91.3	108.9	43	76.1	144.5	94.5	50.6	83.2	123	86.3	59.6	103.3
ATATYGVLPAANVSPPYALASISAVQFGPFGHR	[R].ATATYGVLPAANVSPPYALASISAVQFGPFGHR.[F]	1xPhospho [S14(100)]	2.9461e-12	4.29844e-05	1	3	3	18	AT2G46560.1	0	0	AT2G46560.1 [2230-2262]	AT2G46560.1 1xPhospho [S2243(100)]	transducin family protein / WD-40 repeat family protein	AT2G46560.2; AT2G46560.1; AT2G46560.3	0	3410.69	33	123.87	3	1	3	3	4	4	4	4	3	4	4	3	161.6	0	123.6	81.6	0	0	95.2	0	92.3	0	82.4	67.8	74.1	75.6	0	56	249.2	170.4
ATDEVNALNVIELGDDDLNMSPDQLGFSR	[R].ATDEVNALNVIELGDDDLNMSPDQLGFSR.[Q]	1xPhospho [S21(100)]	4.17365e-12	4.29844e-05	1	2	2	61	AT4G32200.1	ASY2	ASY2	AT4G32200.1 [1336-1364]	AT4G32200.1 1xPhospho [S1356(100)]	DNA-binding HORMA family protein	AT4G32200.1; AT4G32200.2	0	3228.44	29	121.47	2	1	2	3	3	3	0	1	3	3	3	3	0	123.5	0	295.3	0	230.7	0	0	0	35.7	0	119.8	0	151.5	84.4	49.6	54	0
ATDEVNALNVIELGDDDLNMSPDQLGFSR	[R].ATDEVNALNVIELGDDDLNMSPDQLGFSR.[Q]	1xOxidation [M20]; 1xPhospho [S21(100)]	4.48467e-12	4.29844e-05	1	2	1	32	AT4G32200.1	ASY2	ASY2	AT4G32200.1 [1336-1364]	AT4G32200.1 1xPhospho [S1356(100)]	DNA-binding HORMA family protein	AT4G32200.1; AT4G32200.2	0	3244.44	29	116.15	0	1	0	1	1	1	1	2	1	2	0	1	0	0	0	0	0	0	322	0	0	0	0	0	0	0	0	637.1	0	454.3
ATDIDDEWGQDGVER	[R].ATDIDDEWGQDGVER.[V]	1xPhospho [T2(100)]	4.16375e-09	4.29844e-05	1	1	1	137	AT4G04020.1	0	FIB	AT4G04020.1 [56-70]	AT4G04020.1 1xPhospho [T57(100)]	fibrillin	AT4G04020.1	0	1785.7	15	58.08	4	4	4	4	4	4	4	4	4	4	4	4	117.2	127	73.7	71.7	141	86	101.2	76.2	117.8	126.4	114.1	52.3	133.6	96	118	55.7	154.7	87.4
ATDILQGSPVESGPTTPLPDK	[K].ATDILQGSPVESGPTTPLPDK.[K]	1xPhospho [S8(100)]	0.000134479	4.29844e-05	1	1	2	20	AT1G20670.1	0	0	AT1G20670.1 [157-177]	AT1G20670.1 1xPhospho [S164(100)]	DNA-binding bromodomain-containing protein	AT1G20670.1	0	2203.05	21	81.34	4	4	4	4	4	2	4	4	4	4	4	4	74.3	64.1	185.2	135.5	42.5	71.7	82.2	146.4	41.1	126.3	126.5	165.2	52.8	86.6	91.1	83.7	74	93.8
ATDILQGSPVESGPTTPLPDKK	[K].ATDILQGSPVESGPTTPLPDKK.[L]	1xPhospho [S12(100)]	2.61761e-07	4.29844e-05	1	1	3	36	AT1G20670.1	0	0	AT1G20670.1 [157-178]	AT1G20670.1 1xPhospho [S168(100)]	DNA-binding bromodomain-containing protein	AT1G20670.1	1	2331.15	22	76.12	4	4	4	4	4	4	4	4	4	4	4	4	83.2	107.2	92.4	125.3	181.4	119	63.9	103.3	217.9	121.3	54.1	107.7	210.9	132.5	63	118.8	103.2	35.8
ATDILQGSPVESGPTTPLPDKK	[K].ATDILQGSPVESGPTTPLPDKK.[L]	2xPhospho [S8(100); S12(100)]	1.56904e-10	4.29844e-05	1	1	3	189	AT1G20670.1	0	0	AT1G20670.1 [157-178]	AT1G20670.1 2xPhospho [S164(100); S168(100)]	DNA-binding bromodomain-containing protein	AT1G20670.1	1	2411.11	22	76.13	4	4	4	4	4	4	4	4	4	4	4	4	99	76.6	97	100.6	206.4	117.1	126	103.1	168.2	84.5	81.2	137.5	158.3	103	63.8	98.8	118.9	46.1
ATDTGEIGSALLAAEEAIEDVEETER	[R].ATDTGEIGSALLAAEEAIEDVEETER.[L]	1xPhospho [T2(100)]	5.96116e-13	4.29844e-05	1	1	3	94	AT4G22240.1	PAP2	0	AT4G22240.1 [60-85]	AT4G22240.1 1xPhospho [T61(100)]	Plastid-lipid associated protein PAP / fibrillin family protein	AT4G22240.1	0	2799.25	26	129.56	4	4	4	4	4	4	4	4	3	4	4	4	23.6	97.1	106	63.5	3.5	100.3	7.1	4.3	44.9	113.2	91.2	121.9	68.2	101.5	74.4	104.9	156.2	205.6
ATDVAISPTSSTVDVTATQGK	[R].ATDVAISPTSSTVDVTATQGK.[T]	1xPhospho [S/T]	0.00321331	8.33136e-05	1	1	2	7	AT3G53320.1	0	0	AT3G53320.1 [189-209]		mediator of RNA polymerase II transcription subunit-like protein	AT3G53320.1	0	2129	21	68.74	4	3	3	2	2	1	1	2	4	2	3	3	166.8	258.7	44.6	83.4	132.3	223.2	0	82.8	210.7	227.7	112.9	0	144.8	278.1	0	0	153	0
ATELTLGLPGSQSPAR	[K].ATELTLGLPGSQSPAR.[D]	1xPhospho [S/T]	2.84456e-05	4.29844e-05	1	2	1	21	AT5G65670.1	IAA9	IAA9	AT5G65670.1 [65-80]		indole-3-acetic acid inducible 9	AT5G65670.1; AT5G65670.2	0	1677.82	16	82.79	3	4	3	3	3	2	1	2	4	4	3	4	0	26.6	59.9	116.4	44.8	115.9	126.5	99.2	41	69.3	0	154.3	0	91.3	146.7	97.7	72.6	0
ATENSSYQDFSPR	[K].ATENSSYQDFSPR.[N]	1xPhospho [S11(99)]	0.136183	0.0051731	1	2	1	1	AT5G66850.1	MAPKKK5	MAPKKK5	AT5G66850.1 [160-172]	AT5G66850.1 1xPhospho [S170(99)]	mitogen-activated protein kinase kinase kinase 5	AT5G66850.1; AT5G66850.2	0	1581.62	13	40.57	3	2	2	2	2	1	1	2	2	3	2	3	226.8	191.6	226.5	0	0	255.3	178.1	0	0	139.5	182.3	0	0	0	222.9	188.6	0	158.5
ATEVSPSNPTDILTSSSAENPKEPK	[K].ATEVSPSNPTDILTSSSAENPKEPK.[K]	1xPhospho [S5(100)]	3.46845e-11	4.29844e-05	1	2	1	44	AT1G17130.2	0	0	AT1G17130.2 [253-277]	AT1G17130.2 1xPhospho [S257(100)]	coiled-coil protein (DUF572)	AT1G17130.2; AT1G17130.1	1	2679.24	25	73.09	4	4	4	4	4	4	4	4	4	4	4	4	61.8	158.6	44.1	106.5	135.8	104.2	48.6	126.6	153.1	149.4	91.7	95.6	138.9	146.2	82.1	103.1	134.3	69.1
ATFGSVTQFPAASTSEGNHVDDK	[K].ATFGSVTQFPAASTSEGNHVDDK.[T]	1xPhospho [S/T]	1.84772e-07	4.29844e-05	1	1	1	89	AT3G08020.1	0	0	AT3G08020.1 [601-623]		PHD finger family protein	AT3G08020.1	0	2446.06	23	70.57	4	4	4	4	4	3	4	4	4	4	4	4	110.3	141.6	123.3	64.8	95.2	131	37	80.7	107.2	150.7	73.2	85.3	128	140.6	69.8	81.5	105.4	58.1
ATFQASSTSWSSPR	[K].ATFQASSTSWSSPR.[H]	1xPhospho [S12(100)]	7.56685e-07	4.29844e-05	1	1	2	10	AT3G48440.1	0	0	AT3G48440.1 [258-271]	AT3G48440.1 1xPhospho [S269(100)]	Zinc finger C-x8-C-x5-C-x3-H type family protein	AT3G48440.1	0	1592.67	14	53.56	4	4	4	4	4	3	3	4	4	4	4	4	91.9	86.8	92.9	87.3	63.9	90.3	77.3	87.6	125.6	113.5	9.9	113.2	90.3	71.1	151.4	62.1	41.7	107.8
ATGAFILTASHNPGGPTEDFGIK	[K].ATGAFILTASHNPGGPTEDFGIK.[Y]	1xPhospho [S10(100)]	5.291e-16	4.29844e-05	2	4	5	6668	AT1G23190.1; AT1G70730.3	0	PGM3	AT1G23190.1 [114-136]; AT1G70730.3 [192-214]	AT1G23190.1 1xPhospho [S123(100)]; AT1G70730.3 1xPhospho [S201(100)]	Phosphoglucomutase/phosphomannomutase family protein Phosphoglucomutase/phosphomannomutase family protein	AT1G70730.2; AT1G70730.1; AT1G23190.1; AT1G70730.3	0	2381.12	23	98.3	4	4	4	4	4	4	4	4	4	4	4	4	75	106.7	103.9	115.3	123.1	95	75.5	107.1	138.9	110.3	121	93.3	120.1	114.5	108	80.4	97.9	73.5
ATGAFILTASHNPGGPTEDFGIKYNMENGGPAPESITDKIYENTK	[K].ATGAFILTASHNPGGPTEDFGIKYNMENGGPAPESITDKIYENTK.[T]	1xPhospho [T/S/Y]	1.11958e-12	4.29844e-05	2	4	2	7	AT1G23190.1; AT1G70730.3	0	PGM3	AT1G23190.1 [114-158]; AT1G70730.3 [192-236]		Phosphoglucomutase/phosphomannomutase family protein Phosphoglucomutase/phosphomannomutase family protein	AT1G70730.2; AT1G70730.1; AT1G23190.1; AT1G70730.3	2	4833.24	45	107.09	0	0	0	0	1	2	2	1	0	0	0	0	0	0	0	0	0	0	0	0	0	0	0	0	0	0	0	0	0	1524.1
ATGAFILTASHNPGGPTEDFGIKYNMENGGPAPESITDKIYENTK	[K].ATGAFILTASHNPGGPTEDFGIKYNMENGGPAPESITDKIYENTK.[T]	1xOxidation [M26]; 1xPhospho [T8(98.6)]	5.33991e-09	4.29844e-05	2	4	3	8	AT1G23190.1; AT1G70730.3	0	PGM3	AT1G23190.1 [114-158]; AT1G70730.3 [192-236]	AT1G23190.1 1xPhospho [T121(98.6)]; AT1G70730.3 1xPhospho [T199(98.6)]	Phosphoglucomutase/phosphomannomutase family protein Phosphoglucomutase/phosphomannomutase family protein	AT1G70730.2; AT1G70730.1; AT1G23190.1; AT1G70730.3	2	4849.23	45	104.85	0	0	1	0	1	1	3	1	0	0	0	0	0	0	0	0	0	0	0	0	276.5	0	0	0	0	0	0	0	0	1453.3
ATGTDVVAAVEEQDSTPVVAEDKETVASEK	[R].ATGTDVVAAVEEQDSTPVVAEDKETVASEK.[S]	1xPhospho [T/S]	2.66703e-12	4.29844e-05	1	2	1	6	AT4G29060.1	PETs	emb2726	AT4G29060.1 [74-103]		elongation factor Ts family protein	AT4G29060.1; AT4G29060.2	1	3155.45	30	85.98	3	4	4	2	2	4	2	3	4	4	1	4	138.7	0	177.8	192.4	39.2	55.4	120.9	156.6	53.8	49.9	94.8	171.5	0	0	98.2	129	0	0
ATLSHNFTEDKVPVNK	[R].ATLSHNFTEDKVPVNK.[E]	1xPhospho [S4(100)]	4.11689e-11	4.29844e-05	1	2	3	68	AT5G13000.1	CALS3	ATGSL12,gsl12	AT5G13000.1 [796-811]	AT5G13000.1 1xPhospho [S799(100)]	glucan synthase-like 12	AT5G13000.2; AT5G13000.1	1	1879.89	16	51.06	4	4	4	4	4	4	4	4	4	4	4	4	86.1	76.1	101.7	100.3	87.3	62.8	58	74.2	95.4	80.2	57.5	85	115.7	64.6	88.1	64.1	178.2	102.5
ATLWYPSSQQSSAANSPPR	[K].ATLWYPSSQQSSAANSPPR.[N]	1xPhospho [S16(100)]	1.34367e-12	4.29844e-05	1	1	3	172	AT1G16520.1	0	0	AT1G16520.1 [230-248]	AT1G16520.1 1xPhospho [S245(100)]	interactor of constitutive active ROPs protein	AT1G16520.1	0	2127.95	19	70.22	4	4	4	4	4	4	4	4	4	4	4	4	113.9	149.5	70.2	50.3	156.6	119.5	82.2	62.9	165.9	134.9	55.1	56.2	180.2	122	65.3	53.7	109.5	65.5
ATLWYPSSQQSSAANSPPR	[K].ATLWYPSSQQSSAANSPPR.[N]	2xPhospho [S12(100); S16(100)]	1.0991e-05	4.29844e-05	1	1	3	58	AT1G16520.1	0	0	AT1G16520.1 [230-248]	AT1G16520.1 2xPhospho [S241(100); S245(100)]	interactor of constitutive active ROPs protein	AT1G16520.1	0	2207.92	19	77.91	4	4	4	4	4	4	4	4	4	4	4	4	78.1	108.5	132.1	108.3	226.7	110.9	65.6	103.3	128.5	105.4	124.7	118	71.2	110.7	102.6	61.7	30	84.7
ATLWYPSSQQSSAANSPPR	[K].ATLWYPSSQQSSAANSPPR.[N]	3xPhospho [S12(100); S16(100); S/T/Y]	0.000487355	4.29844e-05	1	1	3	20	AT1G16520.1	0	0	AT1G16520.1 [230-248]	AT1G16520.1 3xPhospho [S241(100); S245(100); S/T/Y]	interactor of constitutive active ROPs protein	AT1G16520.1	0	2287.88	19	83.58	4	4	4	4	2	2	1	2	4	4	4	4	79.5	66.4	169.2	155.4	71.4	164.9	195.5	76.2	35.1	122.7	122	104.4	41.2	145.9	171.4	85.6	0	0
ATNSTSQVAIVGANVCPIESLDYEIAENDFFK	[R].ATNSTSQVAIVGANVCPIESLDYEIAENDFFK.[Q]	1xCarbamidomethyl [C16]; 1xPhospho [S6(98.5)]	7.62492e-12	4.29844e-05	1	1	3	17	AT5G33280.1	CLC-G	0	AT5G33280.1 [21-52]	AT5G33280.1 1xPhospho [S26(98.5)]	Voltage-gated chloride channel family protein	AT5G33280.1	0	3582.63	32	125.44	0	0	1	0	0	0	0	0	0	1	0	0	0	0	0	0	0	0	0	0	0	0	0	2382.7	0	0	0	0	0	0
ATPAPPVGPALGSK	[K].ATPAPPVGPALGSK.[G]	1xPhospho [S13(100)]	0.000201318	4.29844e-05	1	1	1	20	AT1G32990.1	RPL11	PRPL11	AT1G32990.1 [87-100]	AT1G32990.1 1xPhospho [S99(100)]	plastid ribosomal protein l11	AT1G32990.1	0	1342.68	14	58.29	4	4	4	4	4	4	4	4	4	4	4	4	98.1	85.1	48.5	108.5	149.2	77.9	78.5	57.8	120.8	97	110.8	42.6	143	79.5	129.9	48.3	100.4	78.4
ATPYSSHNQSPLSSTFDSPILSYQVSPSSSSFPSPSR	[R].ATPYSSHNQSPLSSTFDSPILSYQVSPSSSSFPSPSR.[V]	1xPhospho [S26(100)]	3.81223e-07	4.29844e-05	1	2	1	5	AT1G19350.1	BZR2	BES1,BZR2	AT1G19350.1 [104-140]	AT1G19350.1 1xPhospho [S129(100)]	Brassinosteroid signaling positive regulator (BZR1) family protein	AT1G19350.1; AT1G19350.3	0	4009.81	37	108.86	3	1	3	2	1	1	1	2	3	4	2	2	93.6	184.8	0	265.7	0	0	0	72	0	277.4	277.5	217.6	0	0	89.6	77.5	0	166.8
ATPYSSHNQSPLSSTFDSPILSYQVSPSSSSFPSPSR	[R].ATPYSSHNQSPLSSTFDSPILSYQVSPSSSSFPSPSR.[V]	2xPhospho [S26(100); S34(99.4)]	6.84475e-13	4.29844e-05	1	2	2	47	AT1G19350.1	BZR2	BES1,BZR2	AT1G19350.1 [104-140]	AT1G19350.1 2xPhospho [S129(100); S137(99.4)]	Brassinosteroid signaling positive regulator (BZR1) family protein	AT1G19350.1; AT1G19350.3	0	4089.78	37	110.25	4	4	4	4	2	2	3	2	3	4	4	4	87	156.6	72.3	215.7	67.4	141	122.3	249.2	102.1	85.3	228.5	64.4	76	100.6	144.5	127.1	29.8	244.8
ATPYSSHNQSPLSSTFDSPILSYQVSPSSSSFPSPSR	[R].ATPYSSHNQSPLSSTFDSPILSYQVSPSSSSFPSPSR.[V]	3xPhospho [T2; T15; S36]	0.170016	0.00693868	1	2	1	1	AT1G19350.1	BZR2	BES1,BZR2	AT1G19350.1 [104-140]	AT1G19350.1 3xPhospho [T105; T118; S139]	Brassinosteroid signaling positive regulator (BZR1) family protein	AT1G19350.1; AT1G19350.3	0	4169.75	37		0	0	0	0	0	0	0	0	0	0	0	0	0	0	0	0	0	0	0	0	0	0	0	0	0	0	0	0	0	0
ATQVNHYSAGNNGSPSAAEASHIK	[K].ATQVNHYSAGNNGSPSAAEASHIK.[S]	1xPhospho [S14(100)]	6.11529e-08	4.29844e-05	1	3	2	9	AT1G55535.1	0	0	AT1G55535.1 [205-228]	AT1G55535.1 1xPhospho [S218(100)]	transmembrane protein	AT1G55535.3; AT1G55535.2; AT1G55535.1	0	2491.1	24	37.98	4	4	3	4	1	0	2	0	3	4	4	4	80.5	107.2	91.5	186	169.9	202.2	157.8	89.3	120.4	156.8	0	123.6	190.1	130.8	121.3	111	0	151.4
ATSALSEAKESVTSTAESVTASLTDAEK	[K].ATSALSEAKESVTSTAESVTASLTDAEK.[T]	1xPhospho [T/S]	1.29708e-07	4.29844e-05	1	1	1	18	AT2G30930.1	0	0	AT2G30930.1 [8-35]		hypothetical protein	AT2G30930.1	1	2864.33	28	114.3	4	4	4	4	4	4	4	4	3	3	3	4	81.8	56.6	114.8	141.9	64.9	131.9	87.8	194.1	130.6	149.3	106.7	99.2	51.2	57.7	168.1	112.7	60.6	148
ATSFADSGEVMDGMFTR	[R].ATSFADSGEVMDGMFTR.[S]	1xPhospho [T/S]	0.00130228	4.29844e-05	1	1	1	1	AT3G06450.2	BOR3	0	AT3G06450.2 [621-637]		HCO3- transporter family	AT3G06450.2	0	1901.74	17		0	0	0	0	0	0	0	0	0	0	0	0	0	0	0	0	0	0	0	0	0	0	0	0	0	0	0	0	0	0
ATSGVPFSQYK	[R].ATSGVPFSQYK.[H]	1xPhospho [S3(100)]	4.18874e-05	4.29844e-05	1	2	2	193	AT2G01690.2	0	0	AT2G01690.2 [623-633]	AT2G01690.2 1xPhospho [S625(100)]	ARM repeat superfamily protein	AT2G01690.2; AT2G01690.1	0	1264.56	11	56.02	4	4	4	4	4	4	4	4	4	4	4	4	117.8	146.2	100.8	159.6	130.6	107.2	69.1	121.2	100.3	98.1	77.1	66.7	117.5	101.5	112.4	113.1	123.8	77.9
ATSIQSFAVEK	[R].ATSIQSFAVEK.[M]	1xPhospho [S3(100)]	0.00037383	4.29844e-05	1	2	1	13	AT5G13390.2	NEF1	NEF1	AT5G13390.2 [927-937]	AT5G13390.2 1xPhospho [S929(100)]	no exine formation 1	AT5G13390.2; AT5G13390.1	0	1260.59	11	55.81	4	4	3	4	4	3	4	4	4	4	4	4	94.2	134.3	107	138.5	83.1	104.7	60.5	68.2	103	105.2	0	45	138	126.2	81.1	11.1	204.2	161.5
ATSPPATSHILSR	[R].ATSPPATSHILSR.[M]	1xPhospho [S3(100)]	4.16483e-07	4.29844e-05	1	2	3	210	AT3G06290.1	SAC3B	0	AT3G06290.1 [193-205]	AT3G06290.1 1xPhospho [S195(100)]	SAC3/GANP/Nin1/mts3/eIF-3 p25 family	AT3G06290.1; AT3G06290.2	0	1417.68	13	43.36	4	4	4	4	4	4	4	4	4	4	4	4	98.8	81.9	65.5	75.9	110.3	65.1	73.8	78.3	124.9	88.3	275.7	64	109.6	85.8	74.2	69.6	427.7	83.8
ATSPQPDGPSSTGGSLK	[R].ATSPQPDGPSSTGGSLK.[S]	1xPhospho [S3(100)]	1.47685e-08	4.29844e-05	1	1	3	260	AT1G59610.1	DRP2B	ADL3,CF1,DRP2B,DL3	AT1G59610.1 [531-547]	AT1G59610.1 1xPhospho [S533(100)]	dynamin-like 3	AT1G59610.1	0	1666.73	17	30.38	4	4	4	4	4	4	4	4	4	4	4	4	131.6	65.7	140.4	114.8	54.7	57.5	44.9	124	59.5	77	94.2	97.7	86.2	58.9	75.3	89.4	179.7	173
ATSPQPDGPTAGGSLK	[R].ATSPQPDGPTAGGSLK.[S]	1xPhospho [S3(100)]	1.78697e-09	4.29844e-05	1	1	4	290	AT1G10290.1	DRP2A	ADL6,DRP2A	AT1G10290.1 [531-546]	AT1G10290.1 1xPhospho [S533(100)]	dynamin-like protein 6	AT1G10290.1	0	1563.71	16	33.56	4	4	4	4	4	4	4	4	4	4	4	4	130.3	94.2	114.6	131	79.2	75	78.5	117.2	87.3	97.6	106.9	95.4	93.3	92.1	89.6	85.8	137.7	125.5
ATSPTQTLHSNQQDCHWYEETIDDDLK	[K].ATSPTQTLHSNQQDCHWYEETIDDDLK.[W]	1xCarbamidomethyl [C15]; 1xPhospho [T/S/Y]	4.4365e-10	4.29844e-05	1	2	2	265	AT5G19530.1	ACL5	ACL5	AT5G19530.1 [19-45]		S-adenosyl-L-methionine-dependent methyltransferases superfamily protein	AT5G19530.2; AT5G19530.1	0	3312.38	27	84.96	4	4	4	4	4	4	4	4	4	4	4	4	152.3	133.6	99.6	140.7	82.7	97.9	116.8	79.6	68.6	128.8	120.2	111.7	62.6	112.2	112.8	45.5	50.3	157.2
ATSVAGSESPPLNWVK	[K].ATSVAGSESPPLNWVK.[G]	1xPhospho [S9(99.6)]	1.26537e-06	4.29844e-05	1	1	3	46	AT1G08760.1	0	0	AT1G08760.1 [608-623]	AT1G08760.1 1xPhospho [S616(99.6)]	GPI-anchored adhesin-like protein%2C putative (DUF936)	AT1G08760.1	0	1722.81	16	84.24	2	3	3	4	2	3	2	2	4	3	4	4	123.1	110.7	0	0	81.3	80.6	83.4	0	79.6	110.9	0	38.8	70.6	113.8	97.3	31.4	91.9	0
ATTEQSGPVGGDNVDSNVLPYCSINK	[K].ATTEQSGPVGGDNVDSNVLPYCSINK.[A]	1xCarbamidomethyl [C22]; 1xPhospho [T/S/Y]	4.08342e-10	4.29844e-05	1	2	1	73	AT4G22890.3	PGRL1A	PGR5-LIKEA	AT4G22890.3 [61-86]		PGR5-LIKE A	AT4G22890.3; AT4G22890.2	0	2802.23	26	84.21	4	4	4	4	4	4	4	4	4	4	4	4	146.6	114.2	132	152	71.8	85.7	80.4	86.9	46	94.4	182.1	126.9	51.5	96.5	128.1	105	57.3	30.2
ATTEVGEAPATTTEAETTELPEIVK	[R].ATTEVGEAPATTTEAETTELPEIVK.[T]	1xPhospho [T2(99.6)]	5.26319e-14	4.29844e-05	1	1	6	870	AT2G46820.2	CURT1B	PTAC8,TMP14,PSAP,PSI-P	AT2G46820.2 [64-88]	AT2G46820.2 1xPhospho [T65(99.6)]	photosystem I P subunit	AT2G46820.2	0	2668.25	25	94.73	4	4	4	4	4	4	4	4	4	4	4	4	149	147.9	123.6	144.1	142.7	89.3	96.1	156.2	158	158.4	148.3	124.7	162.7	144.9	133.2	101.6	49.7	69.6
ATTEVGEAPATTTEAETTELPEIVK	[R].ATTEVGEAPATTTEAETTELPEIVK.[T]	2xPhospho [T2(100); T3(100)]	6.53138e-12	4.29844e-05	1	1	2	418	AT2G46820.2	CURT1B	PTAC8,TMP14,PSAP,PSI-P	AT2G46820.2 [64-88]	AT2G46820.2 2xPhospho [T65(100); T66(100)]	photosystem I P subunit	AT2G46820.2	0	2748.22	25	99.09	4	4	4	4	4	4	4	4	4	4	4	4	43.2	103.9	206	180.6	63.7	100.2	73.2	105.1	71.4	106.5	100.2	163.8	72.5	107.9	121	120.3	50.2	95.5
ATTGYGLRSPVKSPIR	[R].ATTGYGLRSPVKSPIR.[S]	2xPhospho [S9(100); S13(100)]	0.000474077	4.29844e-05	1	1	2	40	AT1G34320.2	PSI1	0	AT1G34320.2 [525-540]	AT1G34320.2 2xPhospho [S533(100); S537(100)]	Ikzf5 (DUF668)	AT1G34320.2	2	1862.89	16	49.82	4	4	4	4	3	2	3	2	4	4	4	4	93.6	85	78.3	125	158.4	132.5	81	130.1	106.2	101.9	89.7	122.7	145.7	117.5	111.7	152.2	0	76.9
ATTPIRSPISSEPSSPGR	[R].ATTPIRSPISSEPSSPGR.[Q]	3xPhospho [S10(100); S11(100); S/T]	0.00217436	4.29844e-05	1	2	4	105	AT2G02170.2	0	0	AT2G02170.2 [289-306]	AT2G02170.2 3xPhospho [S298(100); S299(100); S/T]	Remorin family protein	AT2G02170.2; AT2G02170.6	1	2079.85	18	50.54	4	4	4	4	4	4	4	4	4	4	4	4	47.6	95.7	87.3	119.8	98	130.5	89.2	95.9	73.9	138.2	77	109.8	73.1	142.5	103.4	104.4	85.2	76.2
ATTPTPDKEPLLK	[K].ATTPTPDKEPLLK.[K]	1xPhospho [T3(100)]	2.88389e-06	4.29844e-05	1	1	2	162	AT1G15340.1	MBD10	MBD10	AT1G15340.1 [87-99]	AT1G15340.1 1xPhospho [T89(100)]	methyl-CPG-binding domain 10	AT1G15340.1	1	1490.75	13	43.88	4	4	4	4	4	4	4	4	4	4	4	4	60.6	59.7	64.7	84.4	89.6	46.8	53.1	94.7	99.9	108.1	81.1	71.8	279.9	244.6	127.3	299.8	175.7	106.4
ATTPTPDKEPLLK	[K].ATTPTPDKEPLLK.[K]	2xPhospho [T3(100); T5(100)]	0.0066252	8.33136e-05	1	1	1	6	AT1G15340.1	MBD10	MBD10	AT1G15340.1 [87-99]	AT1G15340.1 2xPhospho [T89(100); T91(100)]	methyl-CPG-binding domain 10	AT1G15340.1	1	1570.72	13	48.56	4	4	4	4	1	3	2	3	4	4	4	4	112.2	122.6	118.7	163.5	111.3	121.8	108.7	119.6	85.3	108.3	104	138.5	95.8	90.2	122.8	122.2	88.4	0
ATTPTPDKEPLLKK	[K].ATTPTPDKEPLLKK.[R]	1xPhospho [T3(100)]	0.000388571	4.29844e-05	1	1	1	4	AT1G15340.1	MBD10	MBD10	AT1G15340.1 [87-100]	AT1G15340.1 1xPhospho [T89(100)]	methyl-CPG-binding domain 10	AT1G15340.1	2	1618.85	14	35.3	4	4	3	4	3	3	2	3	2	3	1	4	160.8	101.5	63.7	53.2	136.8	73.4	72.2	86.6	182.4	228.6	151	0	461.7	375.5	312.3	389.2	0	143.4
ATTPVGRSPVTSPVR	[R].ATTPVGRSPVTSPVR.[A]	2xPhospho [S8(100); S12(99.2)]	0.000229872	4.29844e-05	1	2	2	76	AT1G67590.1	0	0	AT1G67590.1 [173-187]	AT1G67590.1 2xPhospho [S180(100); S184(99.2)]	Remorin family protein	AT1G67590.2; AT1G67590.1	1	1684.78	15	40.07	4	4	4	4	4	4	4	4	4	4	4	4	140	85.5	80	134.3	86	88.3	75.4	102.6	76	131.6	130.9	118.5	84.5	126.6	103.4	90.3	149.1	109.9
ATTPVGRSPVTSPVR	[R].ATTPVGRSPVTSPVR.[A]	3xPhospho [T3(100); S8(99.1); S12(99.1)]	0.00784771	8.33136e-05	1	2	4	20	AT1G67590.1	0	0	AT1G67590.1 [173-187]	AT1G67590.1 3xPhospho [T175(100); S180(99.1); S184(99.1)]	Remorin family protein	AT1G67590.2; AT1G67590.1	1	1764.75	15	41.13	3	3	3	3	4	4	4	3	4	3	4	4	269.3	0	181.4	182.6	0	123.4	114.8	102.6	0	91.1	182.8	211	0	124.8	171.1	160.9	48	78.1
ATVDEQSDRPSMHPR	[R].ATVDEQSDRPSMHPR.[R]	1xPhospho [S11(99.5)]	0.0892331	0.00321107	1	1	2	3	AT3G26935.1	PAT07	0	AT3G26935.1 [382-396]	AT3G26935.1 1xPhospho [S392(99.5)]	DHHC-type zinc finger family protein	AT3G26935.1	0	1805.76	15	27.65	3	0	1	2	0	0	0	0	4	4	4	3	174.4	0	515.3	406.1	0	0	0	0	0	0	0	88.2	0	0	192.6	107.5	0	0
AVAAGFEADDMIPLISFAKTFGASRLMDACVK	[R].AVAAGFEADDMIPLISFAKTFGASRLMDACVK.[F]	1xCarbamidomethyl [C30]; 1xPhospho [S16(99)]	0.0699782	0.00205758	1	4	1	1	AT5G43310.1	MNL12.14	0	AT5G43310.1 [253-284]	AT5G43310.1 1xPhospho [S268(99)]	COP1-interacting protein-like protein	AT5G43310.3; AT5G43310.5; AT5G43310.2; AT5G43310.1	2	3482.66	32		0	0	0	0	0	0	0	0	0	0	0	0	0	0	0	0	0	0	0	0	0	0	0	0	0	0	0	0	0	0
AVAHPASGDFGGEQQFSFAGK	[K].AVAHPASGDFGGEQQFSFAGK.[E]	1xPhospho [S17(100)]	4.16375e-09	4.29844e-05	1	1	1	25	AT1G70940.1	PIN3	PIN3,ATPIN3	AT1G70940.1 [411-431]	AT1G70940.1 1xPhospho [S427(100)]	Auxin efflux carrier family protein	AT1G70940.1	0	2187.95	21	69.94	3	3	3	4	3	3	4	2	4	4	3	3	282.6	0	13	36.5	67.4	33	0	116.4	54.8	168.7	69.9	0	161.8	176.6	78.5	10.9	0	18.4
AVASSNPSLQVSVSFGR	[K].AVASSNPSLQVSVSFGR.[F]	1xPhospho [S14(100)]	9.75052e-13	4.29844e-05	1	1	3	377	AT1G24160.2	0	0	AT1G24160.2 [27-43]	AT1G24160.2 1xPhospho [S40(100)]	triadin	AT1G24160.2	0	1785.85	17	83.7	4	4	4	4	4	4	4	4	4	4	4	4	96.9	66.2	41.5	40.1	38.9	81.9	72.6	28	52.5	102.7	85.9	70.7	50.4	103.9	88.3	82.7	120	160.4
AVCSGFPQEETYGSDKDDSAALNSSVIVTDDR	[R].AVCSGFPQEETYGSDKDDSAALNSSVIVTDDR.[R]	1xCarbamidomethyl [C3]; 1xPhospho [S14(99.3)]	1.68153e-09	4.29844e-05	1	2	3	49	AT1G05960.2	0	0	AT1G05960.2 [742-773]	AT1G05960.2 1xPhospho [S755(99.3)]	ARM repeat superfamily protein	AT1G05960.2; AT1G05960.3	1	3513.5	32	86.61	4	4	4	4	4	4	4	4	4	4	4	4	91.2	78.7	96	130.5	59	105.6	100.1	126.2	84.6	100.2	60.9	149.9	78.4	95.1	114.8	106	91.7	193.2
AVCSGFPQEETYGSDKDDSAALNSSVIVTDDRR	[R].AVCSGFPQEETYGSDKDDSAALNSSVIVTDDRR.[L]	1xCarbamidomethyl [C3]; 1xPhospho [S14(100)]	9.80458e-13	4.29844e-05	1	2	4	131	AT1G05960.2	0	0	AT1G05960.2 [742-774]	AT1G05960.2 1xPhospho [S755(100)]	ARM repeat superfamily protein	AT1G05960.2; AT1G05960.3	2	3669.6	33	80.61	4	4	4	4	4	4	4	4	4	4	4	4	42.2	76.3	104.3	93.7	101.8	59.9	66.8	127.7	65.7	61.2	132.2	133.4	57.4	50.9	106	90.7	81.6	180.8
AVDAGMLDYDSDDNPIVVDK	[K].AVDAGMLDYDSDDNPIVVDK.[R]	1xPhospho [S11(100)]	9.67865e-06	4.29844e-05	1	1	2	7	AT2G47330.1	RH24	0	AT2G47330.1 [150-169]	AT2G47330.1 1xPhospho [S160(100)]	P-loop containing nucleoside triphosphate hydrolases superfamily protein	AT2G47330.1	0	2231.94	20	94.6	3	2	1	2	1	2	1	2	3	3	3	4	0	275.2	126.4	78.8	0	297.4	0	85.4	0	239.3	0	0	210.4	261.7	0	0	0	0
AVDAGMLDYDSDDNPIVVDK	[K].AVDAGMLDYDSDDNPIVVDK.[R]	1xOxidation [M6]; 1xPhospho [S11(100)]	0.00102153	4.29844e-05	1	1	1	6	AT2G47330.1	RH24	0	AT2G47330.1 [150-169]	AT2G47330.1 1xPhospho [S160(100)]	P-loop containing nucleoside triphosphate hydrolases superfamily protein	AT2G47330.1	0	2247.94	20	82.49	2	0	2	0	1	2	2	2	2	3	3	3	0	117.4	245.6	0	0	0	0	0	45.7	177.5	0	0	0	0	0	0	241.4	0
AVDAGMLDYDSDDNPIVVDKR	[K].AVDAGMLDYDSDDNPIVVDKR.[K]	1xPhospho [S11(100)]	7.81396e-15	4.29844e-05	1	1	2	243	AT2G47330.1	RH24	0	AT2G47330.1 [150-170]	AT2G47330.1 1xPhospho [S160(100)]	P-loop containing nucleoside triphosphate hydrolases superfamily protein	AT2G47330.1	1	2388.04	21	86.23	4	4	4	4	4	4	4	4	4	4	4	4	53.8	126	110.8	85.6	86.6	127.8	84	97.1	67.8	113.6	71.7	80.3	55.8	106.3	89	57.1	86.5	165
AVDAGMLDYDSDDNPIVVDKR	[K].AVDAGMLDYDSDDNPIVVDKR.[K]	1xOxidation [M6]; 1xPhospho [S11(100)]	1.07086e-14	4.29844e-05	1	1	2	206	AT2G47330.1	RH24	0	AT2G47330.1 [150-170]	AT2G47330.1 1xPhospho [S160(100)]	P-loop containing nucleoside triphosphate hydrolases superfamily protein	AT2G47330.1	1	2404.04	21	74.97	4	4	4	4	4	4	4	4	4	4	4	4	88.9	134.7	124.9	59.3	173.1	147.4	90.7	64.4	142.6	54.7	135	89.1	153.2	60.4	154.6	92.4	74.9	162.7
AVDEMSDGEPLVSFLK	[K].AVDEMSDGEPLVSFLK.[K]	1xPhospho [S6(100)]	6.46291e-08	4.29844e-05	1	1	1	84	AT5G10950.1	0	0	AT5G10950.1 [341-356]	AT5G10950.1 1xPhospho [S346(100)]	Tudor/PWWP/MBT superfamily protein	AT5G10950.1	0	1816.81	16	109.68	4	4	4	4	4	4	4	4	3	4	4	4	22.3	96	65.5	83.9	62.7	97.3	71.4	80.2	87.2	89	92.8	77.5	34.8	57	57.1	37	113.6	174.2
AVDEMSDGEPLVSFLK	[K].AVDEMSDGEPLVSFLK.[K]	1xOxidation [M5]; 1xPhospho [S6(100)]	1.21702e-08	4.29844e-05	1	1	1	103	AT5G10950.1	0	0	AT5G10950.1 [341-356]	AT5G10950.1 1xPhospho [S346(100)]	Tudor/PWWP/MBT superfamily protein	AT5G10950.1	0	1832.8	16	104.42	4	4	4	4	4	4	4	4	4	4	4	4	75.6	57	85.4	91.5	84	75.5	57.7	118.6	58.6	92.9	121	170.8	54.4	68.7	73.3	104.4	124.6	85.8
AVDSDLDDGER	[R].AVDSDLDDGER.[G]	1xPhospho [S4(100)]	0.0513864	0.00144381	1	2	1	1	AT4G29750.1	0	0	AT4G29750.1 [208-218]	AT4G29750.1 1xPhospho [S211(100)]	CRS1 / YhbY (CRM) domain-containing protein	AT4G29750.2; AT4G29750.1	0	1271.48	11		0	0	0	0	0	0	0	0	0	0	0	0	0	0	0	0	0	0	0	0	0	0	0	0	0	0	0	0	0	0
AVDSLPLPRPSSSEVR	[K].AVDSLPLPRPSSSEVR.[F]	1xPhospho [S12(100)]	1.37081e-07	4.29844e-05	1	1	4	515	AT3G07660.1	0	0	AT3G07660.1 [215-230]	AT3G07660.1 1xPhospho [S226(100)]	flocculation protein (DUF1296)	AT3G07660.1	0	1789.88	16	72.89	4	4	4	4	4	4	4	4	4	4	4	4	102.6	84.2	71.6	130.1	93.7	87.6	60.5	113.1	83.1	102.3	88.9	123.2	65.9	84	109.8	105.7	111.5	119
AVDYLYSGIPETVTIPATNLSGVGSGR	[R].AVDYLYSGIPETVTIPATNLSGVGSGR.[E]	1xPhospho [S25(100)]	2.74249e-10	4.29844e-05	1	2	2	34	AT1G16190.1	RAD23A	RAD23A	AT1G16190.1 [180-206]	AT1G16190.1 1xPhospho [S204(100)]	Rad23 UV excision repair protein family	AT1G16190.1; AT1G16190.2	0	2817.37	27	112.89	2	4	3	2	3	1	3	3	3	3	2	3	48.6	246.7	0	0	252	244	149.8	103.5	189.2	194.5	0	227.4	0	232	0	107.8	124.6	0
AVEAIKPGMVLGLGTGSTAAFAVDQIGK	[K].AVEAIKPGMVLGLGTGSTAAFAVDQIGK.[L]	1xPhospho [S17(98.4)]	2.24162e-09	4.29844e-05	1	1	2	11	AT3G04790.1	RPI3	0	AT3G04790.1 [56-83]	AT3G04790.1 1xPhospho [S72(98.4)]	Ribose 5-phosphate isomerase%2C type A protein	AT3G04790.1	0	2781.43	28	114.95	2	3	2	4	3	4	3	2	3	3	3	3	915.8	215.4	0	0	46.5	341.1	0	96.4	0	80.6	44.6	0	136.3	184.6	123.8	118.2	47.4	58.2
AVEASPNDSIILGEYAR	[K].AVEASPNDSIILGEYAR.[F]	1xPhospho [S5(100)]	7.48171e-09	4.29844e-05	1	1	1	64	AT1G04530.1	TPR4	TPR4	AT1G04530.1 [287-303]	AT1G04530.1 1xPhospho [S291(100)]	Tetratricopeptide repeat (TPR)-like superfamily protein	AT1G04530.1	0	1884.87	17	88.22	4	4	4	4	4	4	4	4	4	4	4	4	72.1	64	82.4	77.2	84.8	53.5	81.3	115.7	107	57.7	69.4	119	95.6	56.2	82	115.2	126.6	121.7
AVEDSDSDDSDDEEDEKSVVLNNGGHDGDSSGK	[R].AVEDSDSDDSDDEEDEKSVVLNNGGHDGDSSGK.[S]	3xPhospho [S5(100); S7(100); S10(100)]	2.38846e-10	4.29844e-05	1	1	2	16	AT4G01000.1	0	0	AT4G01000.1 [213-245]	AT4G01000.1 3xPhospho [S217(100); S219(100); S222(100)]	Ubiquitin-like superfamily protein	AT4G01000.1	1	3663.27	33	48.03	1	0	1	1	2	1	2	2	2	1	0	3	0	0	436.9	0	0	0	0	0	0	0	0	382.2	0	0	0	486.8	0	301.2
AVELDTESDGSQIQSGLAEWTGQR	[K].AVELDTESDGSQIQSGLAEWTGQR.[T]	1xPhospho [S/T]	3.64729e-07	4.29844e-05	1	2	3	37	AT5G40370.1	0	0	AT5G40370.1 [42-65]		Glutaredoxin family protein	AT5G40370.2; AT5G40370.1	0	2657.17	24	103.55	4	4	3	4	4	3	3	3	3	4	4	4	76.8	177.5	145.2	121.3	140.7	159.9	125.6	93.7	99.7	118.6	142	0	79.9	149.2	105.7	98.3	68.2	55.8
AVESEEVTTVSESLPAPVTESQAPVEVTTK	[K].AVESEEVTTVSESLPAPVTESQAPVEVTTK.[D]	1xPhospho [S4(96.9)]	0.000814587	4.29844e-05	1	1	2	3	AT1G62480.1	0	0	AT1G62480.1 [24-53]	AT1G62480.1 1xPhospho [S27(96.9)]	Vacuolar calcium-binding protein-like protein	AT1G62480.1	0	3194.52	30	95.62	3	1	0	1	2	3	1	4	0	0	1	1	0	167.9	266.2	281.6	0	0	0	410.2	0	0	0	0	0	0	838.1	0	139.6	0
AVFDLDLDIQPDDVISVEENESPKPKDDETTITPSSSGTR	[K].AVFDLDLDIQPDDVISVEENESPKPKDDETTITPSSSGTR.[W]	1xPhospho [S16(99.3)]	4.03852e-10	4.29844e-05	1	1	3	25	AT3G09560.4	PAH1	0	AT3G09560.4 [558-597]	AT3G09560.4 1xPhospho [S573(99.3)]	Lipin family protein	AT3G09560.4	1	4440.05	40	112.72	0	0	1	1	3	4	4	3	0	2	1	0	0	0	0	0	0	0	0	0	0	178	0	0	0	82.3	0	0	262.4	273.9
AVGGGGSGFFASLASSISNLGSAMTK	[K].AVGGGGSGFFASLASSISNLGSAMTK.[S]	1xPhospho [S18(100)]	2.17194e-18	4.29844e-05	1	1	3	36	AT3G09300.1	0	ORP3B	AT3G09300.1 [9-34]	AT3G09300.1 1xPhospho [S26(100)]	OSBP(oxysterol binding protein)-related protein 3B	AT3G09300.1	0	2454.14	26	123.4	3	2	1	2	4	4	4	4	4	4	4	4	108.8	121.2	0	114.1	96.8	0	103.2	0	0	0	0	86.6	35.3	86.6	0	0	105.4	152
AVGGGGSGFFASLASSISNLGSAMTK	[K].AVGGGGSGFFASLASSISNLGSAMTK.[S]	1xOxidation [M24]; 1xPhospho [S18(100)]	3.90776e-08	4.29844e-05	1	1	4	7	AT3G09300.1	0	ORP3B	AT3G09300.1 [9-34]	AT3G09300.1 1xPhospho [S26(100)]	OSBP(oxysterol binding protein)-related protein 3B	AT3G09300.1	0	2470.13	26	116.03	1	4	2	3	3	2	3	3	2	3	4	2	364.1	0	0	0	59.4	58.5	134.7	79.8	0	71.2	73.7	0	0	106.3	133.7	57.4	116.9	327
AVGSHCSLSEMDDLDLTR	[R].AVGSHCSLSEMDDLDLTR.[A]	1xCarbamidomethyl [C6]; 1xPhospho [S4(100)]	6.37171e-11	4.29844e-05	1	2	4	210	AT1G35580.1	CINV1	CINV1	AT1G35580.1 [8-25]	AT1G35580.1 1xPhospho [S11(100)]	cytosolic invertase 1	AT1G35580.1; AT1G35580.3	0	2085.86	18	82.22	4	4	4	4	4	4	4	4	4	4	4	4	101.5	68.2	99	156.4	77.1	53.1	121.2	114.8	53.2	37.8	130	86.8	47.3	36.3	125.7	75.5	30.6	148.8
AVGSHCSLSEMDDLDLTR	[R].AVGSHCSLSEMDDLDLTR.[A]	1xCarbamidomethyl [C6]; 1xOxidation [M11]; 1xPhospho [S4(100)]	4.54885e-09	4.29844e-05	1	2	3	34	AT1G35580.1	CINV1	CINV1	AT1G35580.1 [8-25]	AT1G35580.1 1xPhospho [S11(100)]	cytosolic invertase 1	AT1G35580.1; AT1G35580.3	0	2101.86	18	64.02	1	1	1	2	4	2	0	0	3	0	1	2	0	0	0	462.7	0	0	0	443.3	0	0	0	172.3	0	0	116	308.3	435.8	160
AVGSHCSLSEMDDLDLTR	[R].AVGSHCSLSEMDDLDLTR.[A]	1xCarbamidomethyl [C6]; 2xPhospho [S4(100); S7(100)]	7.19582e-11	4.29844e-05	1	2	2	379	AT1G35580.1	CINV1	CINV1	AT1G35580.1 [8-25]	AT1G35580.1 2xPhospho [S11(100); S14(100)]	cytosolic invertase 1	AT1G35580.1; AT1G35580.3	0	2165.83	18	89.07	4	4	4	4	4	4	4	4	4	4	4	4	83.5	140.9	84.3	148.2	144	144.4	87.6	80.4	75	77.2	74.4	63.2	62.8	68.8	61	42.2	105.8	133.6
AVGSHCSLSEMDDLDLTR	[R].AVGSHCSLSEMDDLDLTR.[A]	1xCarbamidomethyl [C6]; 1xOxidation [M11]; 2xPhospho [S4(100); S7(100)]	1.40146e-07	4.29844e-05	1	2	5	140	AT1G35580.1	CINV1	CINV1	AT1G35580.1 [8-25]	AT1G35580.1 2xPhospho [S11(100); S14(100)]	cytosolic invertase 1	AT1G35580.1; AT1G35580.3	0	2181.82	18	69.38	4	4	4	4	4	4	4	4	4	4	4	4	134.3	64.8	56.1	117.9	68.4	100.5	96.6	91.4	45.7	69	76.7	130.3	47.1	58.2	36	110.8	159.6	100.3
AVIEEHKDSKPSVAEAAAPLKTPENSPSAEDA	[R].AVIEEHKDSKPSVAEAAAPLKTPENSPSAEDA.[-]	2xPhospho [T22(100); S26(99.3)]	1.40777e-15	4.29844e-05	1	1	3	166	AT3G15970.1	0	0	AT3G15970.1 [434-465]	AT3G15970.1 2xPhospho [T455(100); S459(99.3)]	NUP50 (Nucleoporin 50 kDa) protein	AT3G15970.1	2	3448.56	32	58.36	4	4	4	4	4	4	4	4	4	4	4	4	100.9	89.8	63.1	79.6	144.5	82	94.6	81.5	111.2	93.6	102.2	77.9	107.3	91	172.3	59.4	92.1	214.9
AVIEEHKDSKPSVAEAAAPLKTPENSPSAEDA	[R].AVIEEHKDSKPSVAEAAAPLKTPENSPSAEDA.[-]	3xPhospho [T22(100); S26(100); S28(100)]	2.47737e-05	4.29844e-05	1	1	1	15	AT3G15970.1	0	0	AT3G15970.1 [434-465]	AT3G15970.1 3xPhospho [T455(100); S459(100); S461(100)]	NUP50 (Nucleoporin 50 kDa) protein	AT3G15970.1	2	3528.52	32	62.07	1	0	0	0	2	2	3	3	1	1	1	1	0	0	0	356.6	0	0	0	0	0	0	0	0	0	0	0	0	303	319.6
AVIFSQATLVSPIVVGSPSTSSLDK	[K].AVIFSQATLVSPIVVGSPSTSSLDK.[T]	1xPhospho [S/T]	9.89008e-10	4.29844e-05	1	2	1	21	AT4G17330.1	G2484-1	ATG2484-1,G2484-1	AT4G17330.1 [823-847]		G2484-1 protein	AT4G17330.3; AT4G17330.1	0	2583.33	25	114.29	4	2	3	3	3	2	1	2	4	3	3	3	99.1	180.2	143.8	116.7	0	120.9	0	143	212.3	0	154.8	101.7	0	148.7	154.2	149.3	89.7	0
AVIGPSNEPQETPLITSQGSSEYNIGDQNGK	[K].AVIGPSNEPQETPLITSQGSSEYNIGDQNGK.[F]	1xPhospho [S/T/Y]	1.32889e-12	4.29844e-05	1	1	3	37	AT1G61850.2	0	0	AT1G61850.2 [1225-1255]		phospholipase A I-like protein	AT1G61850.2	0	3310.51	31	91.38	4	3	4	0	2	4	3	3	3	4	3	4	84.8	89.1	129.8	193.7	97.8	0	41.6	186.5	65.1	126.9	130.7	208.1	0	0	0	0	94.7	0
AVIIKSFDDGNR	[K].AVIIKSFDDGNR.[D]	1xPhospho [S6(100)]	0.0383566	0.000967337	1	2	1	4	AT4G15000.1	0	0	AT4G15000.1 [23-34]	AT4G15000.1 1xPhospho [S28(100)]	Ribosomal L27e protein family	AT4G15000.1; AT4G15000.2	1	1414.67	12	50.21	4	4	4	4	4	4	4	4	4	4	4	4	136.4	110.4	144.3	135.5	134.8	99.8	82.7	109.4	143.6	109.2	76.2	94.8	140.9	104.8	127.6	131.2	128.3	93.9
AVLDEGGSGPGSNGDAAVATRPK	[R].AVLDEGGSGPGSNGDAAVATRPK.[T]	1xPhospho [S/T]	9.41245e-08	4.29844e-05	1	1	2	13	AT2G27600.1	SKD1	SKD1,VPS4,ATSKD1	AT2G27600.1 [71-93]		AAA-type ATPase family protein	AT2G27600.1	0	2206.01	23	45	4	4	4	4	4	4	3	4	4	4	4	4	84.2	99.3	129.3	191.7	78.7	74	63.9	71	52.9	73.6	54.1	109.7	62.3	77.7	115	117.5	73.5	106.6
AVLDRTESSASHHSDEEAR	[K].AVLDRTESSASHHSDEEAR.[Q]	1xPhospho [T/S]	0.00824279	0.00012436	1	4	1	8	AT2G26280.3	CID7	CID7	AT2G26280.3 [59-77]		CTC-interacting domain 7	AT2G26280.3; AT2G26280.7; AT2G26280.2; AT2G26280.6	1	2176.93	19	24.71	4	2	4	4	4	3	2	3	1	3	2	3	64.7	34.8	143.9	284	111.7	0	0	184.5	209.2	234.7	399.2	178.5	54.8	130.4	71.1	103.2	110.9	218.6
AVLDRTESSASHHSDEEAR	[K].AVLDRTESSASHHSDEEAR.[Q]	2xPhospho [T6(98.6); S]	0.0400022	0.00100101	1	4	1	3	AT2G26280.3	CID7	CID7	AT2G26280.3 [59-77]	AT2G26280.3 2xPhospho [T64(98.6); S]	CTC-interacting domain 7	AT2G26280.3; AT2G26280.7; AT2G26280.2; AT2G26280.6	1	2256.89	19	24.81	1	3	4	3	4	4	3	3	2	4	4	3	0	0	0	142.1	137.9	0	90.1	73.7	107.1	18.5	127.2	185.6	99.4	0	244.6	79.9	137.1	273.9
AVLSPEQFR	[R].AVLSPEQFR.[IV]	1xPhospho [S4(100)]	0.00847072	0.00012436	1	6	1	54	AT4G21830.1	0	ATMSRB7,MSRB7	AT4G21830.1 [24-32]	AT4G21830.1 1xPhospho [S27(100)]	methionine sulfoxide reductase B7	AT4G04830.1; AT4G21830.2; AT4G04810.1; AT4G21840.1; AT4G04810.2; AT4G21830.1	0	1126.53	9	63.62	4	4	4	4	4	4	4	4	4	4	4	4	82.3	49.2	122.6	90.1	163.5	41.7	45.1	106.1	175.8	61	61.5	103.9	126.4	50.7	92.4	78	56.4	112.8
AVMGVIESCKSP	[K].AVMGVIESCKSP.[-]	1xCarbamidomethyl [C9]; 1xPhospho [S11(100)]	6.27015e-07	4.29844e-05	1	1	2	44	AT1G11060.1	WAPL1	0	AT1G11060.1 [919-930]	AT1G11060.1 1xPhospho [S929(100)]	WAPL (Wings apart-like protein regulation of heterochromatin) protein	AT1G11060.1	1	1357.59	12	55.48	4	4	4	4	4	4	4	4	4	4	4	4	45.5	119.8	88	133	104.2	152.3	71.7	133.5	93.3	100.9	81.2	70.1	70	100.6	107.3	69.9	92.8	49.2
AVMGVIESCKSP	[K].AVMGVIESCKSP.[-]	1xCarbamidomethyl [C9]; 1xOxidation [M3]; 1xPhospho [S11(100)]	6.4459e-07	4.29844e-05	1	1	2	28	AT1G11060.1	WAPL1	0	AT1G11060.1 [919-930]	AT1G11060.1 1xPhospho [S929(100)]	WAPL (Wings apart-like protein regulation of heterochromatin) protein	AT1G11060.1	1	1373.58	12	38.19	4	4	4	4	4	3	4	4	4	4	4	4	75.4	77.9	103.1	123.7	97.7	87.8	55.9	120.6	72.6	84	66	128.7	71.2	89.5	87.2	98.2	151.9	69.8
AVNISSLLGISTDTVNKDKSFEK	[R].AVNISSLLGISTDTVNKDKSFEK.[L]	1xPhospho [S20(100)]	6.06557e-07	4.29844e-05	1	2	3	57	AT4G01290.1	0	0	AT4G01290.1 [381-403]	AT4G01290.1 1xPhospho [S400(100)]	chorismate synthase	AT4G01290.1; AT4G01290.2	2	2546.27	23	104.01	4	4	4	4	4	4	4	4	4	4	4	4	176.5	176.5	204.5	101.6	78.7	104.6	88.1	89.8	98.6	97.2	100.1	76.9	104.2	136.5	95.4	118	54.7	113.8
AVNVTAPGGGSLKK	[K].AVNVTAPGGGSLKK.[E]	1xPhospho [S11(100)]	0.0145085	0.000447762	1	2	1	13	AT4G36020.1	0	CSDP1	AT4G36020.1 [71-84]	AT4G36020.1 1xPhospho [S81(100)]	cold shock domain protein 1	AT4G36020.2; AT4G36020.1	1	1378.71	14	35.35	4	4	4	4	4	4	4	4	4	4	4	4	92.7	81.4	163.7	166.4	54.4	74.2	96	156.8	43.9	68.5	89.2	101.7	44.9	63.6	100.8	164.1	84.9	87
AVNYYKIVGVEHFTGPYVNDGQGPTSVNDCK	[K].AVNYYKIVGVEHFTGPYVNDGQGPTSVNDCK.[A]	1xCarbamidomethyl [C30]; 2xPhospho [Y/T/S]	0.000618024	4.29844e-05	1	1	2	2	AT1G78820.1	0	0	AT1G78820.1 [381-411]		D-mannose binding lectin protein with Apple-like carbohydrate-binding domain-containing protein	AT1G78820.1	1	3588.55	31		0	0	0	0	0	0	0	0	0	0	0	0	0	0	0	0	0	0	0	0	0	0	0	0	0	0	0	0	0	0
AVPEKEVTPEKEAPAAEAEK	[K].AVPEKEVTPEKEAPAAEAEK.[S]	1xPhospho [T8(100)]	1.31182e-05	4.29844e-05	1	1	1	4	AT1G72150.1	PATL1	PATL1	AT1G72150.1 [49-68]	AT1G72150.1 1xPhospho [T56(100)]	PATELLIN 1	AT1G72150.1	2	2203.05	20	35.51	4	3	3	4	4	4	4	4	2	2	1	2	204.7	169	142	79.6	180.3	91.4	123.3	0	268.3	170.3	91.5	0	347.2	181.6	114.3	87.1	118.7	113.2
AVPTNQDLDTEPKKETEEDVSSPADIIEK	[K].AVPTNQDLDTEPKKETEEDVSSPADIIEK.[A]	1xPhospho [S/T]	5.41493e-08	4.29844e-05	1	2	4	68	AT3G05900.1	0	0	AT3G05900.1 [435-463]		neurofilament protein-like protein	AT3G05900.1; AT3G05900.2	2	3278.52	29	71.36	4	4	4	4	4	4	4	4	2	3	1	1	71.4	208.1	175	169.6	215.6	164.8	96.5	197.2	228	241.9	116.5	211.9	223.4	175.7	85	125.8	264.8	104.2
AVPYTGGDIKKSGELGR	[R].AVPYTGGDIKKSGELGR.[M]	1xPhospho [S12(100)]	6.20227e-05	4.29844e-05	1	1	2	39	AT4G22290.1	0	0	AT4G22290.1 [34-50]	AT4G22290.1 1xPhospho [S45(100)]	Ubiquitin-specific protease family C19-related protein	AT4G22290.1	2	1827.9	17	42.92	4	4	4	4	4	4	4	4	0	0	0	0	86.9	91.2	116	148.3	107.9	109.5	120.3	140.2	247.8	188.8	129.4	144.6	222.7	95.5	78.2	29.9	158.9	281
AVQEEDELSPEK	[K].AVQEEDELSPEK.[L]	1xPhospho [S9(100)]	4.57614e-05	4.29844e-05	1	2	1	90	AT5G23540.1	BnaA09g05250D; LOC108848489; RPN11	0	AT5G23540.1 [257-268]	AT5G23540.1 1xPhospho [S265(100)]	Mov34/MPN/PAD-1 family protein	AT5G23540.1; AT5G23540.2	0	1453.61	12	33.78	4	4	4	4	4	4	4	4	4	4	4	4	118	81.9	130.2	119.9	67.8	66.9	62.3	116.7	78.9	82.9	106.8	85.1	88.8	85.2	76	105.5	140.7	108.1
AVQEEDELSPEKLAIVNVGR	[K].AVQEEDELSPEKLAIVNVGR.[Q]	1xPhospho [S9(100)]	4.7035e-07	4.29844e-05	1	2	1	8	AT5G23540.1	BnaA09g05250D; LOC108848489; RPN11	0	AT5G23540.1 [257-276]	AT5G23540.1 1xPhospho [S265(100)]	Mov34/MPN/PAD-1 family protein	AT5G23540.1; AT5G23540.2	1	2276.12	20	94.36	4	4	4	4	3	4	4	4	4	4	3	3	88.4	151.6	59.2	84.7	88.6	67.9	73.9	337.1	125.7	192	99.3	47.9	119.6	107.8	101.3	171.8	0	183.5
AVREEETESGEEPTSSGNEASEEK	[R].AVREEETESGEEPTSSGNEASEEK.[L]	1xPhospho [T14(99.3)]	0.000104864	4.29844e-05	1	1	3	11	AT1G10850.1	0	0	AT1G10850.1 [575-598]	AT1G10850.1 1xPhospho [T588(99.3)]	Leucine-rich repeat protein kinase family protein	AT1G10850.1	1	2661.07	24	27.47	4	4	4	3	4	0	4	4	4	4	4	4	163.5	106.5	214.4	119.8	165.1	94.6	58.8	129.2	25.2	74	189.7	164.7	0	63.7	108.8	120.2	91.1	98.1
AVSATKVITEGEDQA	[K].AVSATKVITEGEDQA.[-]	1xPhospho [S3(100)]	1.78697e-09	4.29844e-05	1	2	2	16	AT1G58380.1	RPS2A	XW6	AT1G58380.1 [270-284]	AT1G58380.1 1xPhospho [S272(100)]	Ribosomal protein S5 family protein	AT1G58684.1; AT1G58380.1	1	1598.73	15	63.99	3	3	4	3	4	4	4	4	0	2	1	1	0	37.2	90.5	148.2	0	62.5	41	209	354	216.2	82.1	185.9	133.6	40.6	38.6	0	59.7	502.2
AVSDIKHEVQSQLLQNEK	[R].AVSDIKHEVQSQLLQNEK.[T]	1xPhospho [S3(100)]	6.35165e-14	4.29844e-05	1	1	1	178	AT2G01680.1	0	0	AT2G01680.1 [310-327]	AT2G01680.1 1xPhospho [S312(100)]	Ankyrin repeat family protein	AT2G01680.1	1	2146.05	18	80.64	4	4	4	4	4	4	4	4	4	4	4	4	104.2	90.8	102.1	142.4	98.4	51.6	103.7	128.3	70.3	55.2	161.8	147.8	73.2	59.6	128.1	134.1	36.7	95.4
AVSLVLPQLK	[K].AVSLVLPQLK.[G]	1xPhospho [S3(100)]	0.0204859	0.000639252	1	1	1	1	AT1G42970.1	0	GAPB	AT1G42970.1 [298-307]	AT1G42970.1 1xPhospho [S300(100)]	glyceraldehyde-3-phosphate dehydrogenase B subunit	AT1G42970.1	0	1147.65	10	99.74	3	4	4	4	3	2	3	3	3	4	4	4	0	128.4	153.3	113.6	105.2	115.9	194.2	150	114.2	172.9	152.4	109.1	173.8	169.1	121.3	106.2	124.3	97.5
AVSPVLATTSNTMSTDLLLQSSSK	[K].AVSPVLATTSNTMSTDLLLQSSSK.[L]	1xOxidation [M13]; 1xPhospho [S3(100)]	0.000160498	4.29844e-05	1	2	1	4	AT5G51140.2	MWD22.8	0	AT5G51140.2 [17-40]	AT5G51140.2 1xPhospho [S19(100)]	Pseudouridine synthase family protein	AT5G51140.1; AT5G51140.2	0	2547.23	24	95.75	2	2	1	2	4	3	3	3	2	2	1	4	0	0	127.2	82.6	0	130.7	141.1	0	0	98.8	0	0	443.8	0	0	277.3	193.8	202.9
AVSQSAPLFPENR	[R].AVSQSAPLFPENR.[T]	1xPhospho [S5(100)]	2.61819e-05	4.29844e-05	1	3	2	54	AT2G33490.1	0	0	AT2G33490.1 [327-339]	AT2G33490.1 1xPhospho [S331(100)]	hydroxyproline-rich glycoprotein family protein	AT2G33490.3; AT2G33490.4; AT2G33490.1	0	1495.69	13	61.23	4	4	4	4	4	4	4	4	4	4	4	4	76.1	106.9	44.2	64.9	63.4	74.9	54.9	44	47.8	81.2	147.3	45.5	69.7	78.5	55.4	54	154.9	50.4
AVSSPPQVTVGSGR	[K].AVSSPPQVTVGSGR.[L]	1xPhospho [S12(99.2)]	0.0286815	0.000821432	1	1	3	12	AT1G53470.1	MSL4	MSL4	AT1G53470.1 [460-473]	AT1G53470.1 1xPhospho [S471(99.2)]	mechanosensitive channel of small conductance-like 4	AT1G53470.1	0	1421.68	14	45.98	1	3	2	2	2	3	4	4	2	3	4	2	111.5	0	0	0	203.8	146.7	138.3	0	0	169.5	0	82.2	0	203.1	96	0	93.2	0
AVTGGGGGGGGSDVELVSK	[R].AVTGGGGGGGGSDVELVSK.[T]	1xPhospho [S12(100)]	3.11276e-14	4.29844e-05	1	2	1	97	AT2G32080.1	PURA1	PURALPHA-1	AT2G32080.1 [16-34]	AT2G32080.1 1xPhospho [S27(100)]	purin-rich alpha 1	AT2G32080.1; AT2G32080.2	0	1683.76	19	45.34	4	4	4	4	4	4	4	4	4	4	4	4	91.9	89.1	122.3	130.1	76.2	92.4	80.7	116	97.4	97.2	101.2	84.6	105.9	102.4	100.4	127.8	84.2	82
AVVASITKESPR	[R].AVVASITKESPR.[Q]	1xPhospho [S10(100)]	2.11601e-06	4.29844e-05	1	1	3	131	AT4G35780.1	STY17	0	AT4G35780.1 [15-26]	AT4G35780.1 1xPhospho [S24(100)]	ACT-like protein tyrosine kinase family protein	AT4G35780.1	1	1337.68	12	34.88	4	4	4	4	4	4	4	4	4	4	4	4	127.3	75.5	105.4	114	98.9	68.1	73.9	126.6	72.9	88	109.3	117.8	94.7	95.5	103	163.8	118.8	84
AVVDSDLSDEEVGTVK	[R].AVVDSDLSDEEVGTVK.[Y]	1xPhospho [S8(100)]	4.10713e-08	4.29844e-05	1	2	2	64	AT1G15280.2	0	0	AT1G15280.2 [45-60]	AT1G15280.2 1xPhospho [S52(100)]	CASC3/Barentsz eIF4AIII binding protein	AT1G15280.1; AT1G15280.2	0	1742.77	16	63.71	4	4	4	4	4	4	4	4	4	4	4	4	103.6	147.2	156.4	179.1	168.7	125	105.6	23.1	145.9	86	53.6	17.8	187	84.3	16.6	74.5	61.8	115
AVVDSDLSDEEVGTVK	[R].AVVDSDLSDEEVGTVK.[Y]	2xPhospho [S5(100); S8(100)]	8.28423e-12	4.29844e-05	1	2	2	335	AT1G15280.2	0	0	AT1G15280.2 [45-60]	AT1G15280.2 2xPhospho [S49(100); S52(100)]	CASC3/Barentsz eIF4AIII binding protein	AT1G15280.1; AT1G15280.2	0	1822.74	16	66.21	4	4	4	4	4	4	4	4	4	4	4	4	33.8	49.9	59.3	93.9	36.9	64.3	57.8	84.3	39.7	80	86	146.6	35.3	78.6	98.7	101.6	97.1	138.8
AVVDSDLSDEEVGTVK	[R].AVVDSDLSDEEVGTVK.[Y]	3xPhospho [S5(100); S8(100); T14(100)]	4.18792e-07	4.29844e-05	1	2	1	35	AT1G15280.2	0	0	AT1G15280.2 [45-60]	AT1G15280.2 3xPhospho [S49(100); S52(100); T58(100)]	CASC3/Barentsz eIF4AIII binding protein	AT1G15280.1; AT1G15280.2	0	1902.71	16	67.08	4	4	4	4	4	4	4	4	4	4	4	4	58.3	102.9	80.6	115.7	70.9	104.8	80.2	126.8	71.1	121.2	115.3	102.2	69.8	107.9	134	75.2	91.4	84.2
AVVQVFEGTSGIDNK	[K].AVVQVFEGTSGIDNK.[YF]	1xPhospho [T/S]	0.000228606	4.29844e-05	2	4	1	2	AT4G38510.5; AT1G20260.1	0	0	AT4G38510.5 [74-88]; AT1G20260.1 [66-80]		ATPase%2C V1 complex%2C subunit B protein ATPase%2C V1 complex%2C subunit B protein	AT4G38510.3; AT4G38510.5; AT1G76030.1; AT1G20260.1	0	1643.77	15	74.49	3	3	1	3	4	2	0	1	4	2	0	3	100.8	0	56.1	250.4	0	183.6	118.1	158	0	0	0	97.1	0	63.9	167	92.4	150.1	1109.8
AVVSEGGNDLVNEK	[K].AVVSEGGNDLVNEK.[E]	1xPhospho [S4(100)]	2.22984e-07	4.29844e-05	1	1	1	69	AT5G12410.1	0	0	AT5G12410.1 [114-127]	AT5G12410.1 1xPhospho [S117(100)]	THUMP domain-containing protein	AT5G12410.1	0	1510.68	14	49.86	4	4	4	4	4	4	4	4	4	4	4	4	83.8	82	104.9	90	84	78.6	55.6	92.4	90.3	120.9	125.5	108.4	88.6	105.2	124.2	156.4	120.2	58.1
AWADIDSDDEDDDYYATTAPPQSLWSTSEASHSDAK	[K].AWADIDSDDEDDDYYATTAPPQSLWSTSEASHSDAK.[D]	1xPhospho [S7(100)]	8.70461e-14	4.29844e-05	1	1	1	189	AT4G32610.1	0	0	AT4G32610.1 [67-102]	AT4G32610.1 1xPhospho [S73(100)]	copper ion binding protein	AT4G32610.1	0	4040.61	36	101.15	3	4	4	4	4	4	4	4	3	4	4	4	0	134.7	138.4	100.1	53.9	144.2	26.4	28.3	124.8	151.8	118.8	98.5	118.8	168.1	151	82	50.5	103.8
AWEEDTFSELEGDDHTAGSESPKAEAEPDAK	[K].AWEEDTFSELEGDDHTAGSESPKAEAEPDAK.[A]	1xPhospho [S21(100)]	1.25709e-14	4.29844e-05	1	3	5	154	AT3G46960.1	SKI2	0	AT3G46960.1 [255-285]	AT3G46960.1 1xPhospho [S275(100)]	RNA helicase%2C ATP-dependent%2C SK12/DOB1 protein	AT3G46960.1; AT3G46960.2; AT3G46960.3	1	3428.4	31	78.6	4	4	4	4	4	4	4	4	4	4	4	4	106.2	105.8	94.2	146.7	181.2	72.9	93.4	82.7	136.2	106.6	141.2	104.7	137.2	103.3	121.5	118	28.8	127.9
AWEEDTFSELEGDDHTAGSESPKAEAEPDAK	[K].AWEEDTFSELEGDDHTAGSESPKAEAEPDAK.[A]	2xPhospho [S19(100); S21(100)]	5.76665e-13	4.29844e-05	1	3	3	79	AT3G46960.1	SKI2	0	AT3G46960.1 [255-285]	AT3G46960.1 2xPhospho [S273(100); S275(100)]	RNA helicase%2C ATP-dependent%2C SK12/DOB1 protein	AT3G46960.1; AT3G46960.2; AT3G46960.3	1	3508.36	31	83.5	4	4	4	4	4	4	4	4	4	4	4	4	58.1	76.4	66.2	139.4	47.4	95.3	119.2	103.8	39.4	73.3	94.6	80	20.5	92.5	120.3	82.6	49.1	160
AWEEEEKSESETSK	[R].AWEEEEKSESETSK.[S]	1xPhospho [S8(100)]	2.58201e-06	4.29844e-05	1	1	2	21	AT5G04920.1	VPS36	0	AT5G04920.1 [141-154]	AT5G04920.1 1xPhospho [S148(100)]	EAP30/Vps36 family protein	AT5G04920.1	1	1748.69	14	24.63	2	0	1	2	4	4	3	3	2	2	0	2	231.5	0	0	191.9	0	0	0	0	0	0	0	108.3	61.2	0	0	83.5	274.4	310.1
AWNPYTPMSPPR	[R].AWNPYTPMSPPR.[D]	1xPhospho [S9(100)]	0.0117432	0.000288298	1	1	2	14	AT4G08350.1	0	GTA02,GTA2	AT4G08350.1 [814-825]	AT4G08350.1 1xPhospho [S822(100)]	global transcription factor group A2	AT4G08350.1	0	1496.64	12	78.11	3	4	4	3	4	4	3	4	4	4	4	4	0	121.3	69.3	90.2	173.3	102.4	53.9	106.2	143.1	101.9	84.9	72.3	0	47.8	61.1	58	75	93.4
AWNPYTPMSPPR	[R].AWNPYTPMSPPR.[D]	1xOxidation [M8]; 1xPhospho [S9(100)]	0.0187981	0.000603068	1	1	3	12	AT4G08350.1	0	GTA02,GTA2	AT4G08350.1 [814-825]	AT4G08350.1 1xPhospho [S822(100)]	global transcription factor group A2	AT4G08350.1	0	1512.63	12	62.57	4	3	4	4	4	4	3	4	4	4	4	4	48.5	66.7	115.3	124.6	0	70.3	56	141.3	96.3	85.4	57.9	113.2	87.9	87	81	116.4	55.1	82.3
AWTLEGESDDEEGHPEEK	[K].AWTLEGESDDEEGHPEEK.[S]	1xPhospho [S8(100)]	1.28587e-10	4.29844e-05	1	1	1	92	AT1G20920.6	RH42	0	AT1G20920.6 [317-334]	AT1G20920.6 1xPhospho [S324(100)]	P-loop containing nucleoside triphosphate hydrolases superfamily protein	AT1G20920.6	0	2137.82	18	49.17	4	4	4	4	4	4	4	4	4	4	4	4	104.6	79.3	64.7	98	160.6	68.4	88.5	87.8	123.9	99.7	85.4	49.5	119.8	100.6	114.1	86.6	104.1	141.9
AWTLEGESDDEEGHPEEKSETEMDVDEETKPENDGDAK	[K].AWTLEGESDDEEGHPEEKSETEMDVDEETKPENDGDAK.[M]	1xOxidation [M23]; 2xPhospho [S19(98.9); T21(98.9)]	8.06455e-06	4.29844e-05	1	1	7	28	AT1G20920.6	RH42	0	AT1G20920.6 [317-354]	AT1G20920.6 2xPhospho [S335(98.9); T337(98.9)]	P-loop containing nucleoside triphosphate hydrolases superfamily protein	AT1G20920.6	1	4453.69	38	62.82	4	4	3	2	4	4	4	4	3	4	4	4	115.2	42.2	82.9	203.3	196.5	68	41.1	91.4	61.3	73	35.3	0	109.9	145.7	0	0	64	185
AYEAPTPGSGWASTPGGSYSDAGTPR	[R].AYEAPTPGSGWASTPGGSYSDAGTPR.[D]	1xPhospho [T24(100)]	1.80731e-07	4.29844e-05	1	1	2	9	AT4G08350.1	0	GTA02,GTA2	AT4G08350.1 [851-876]	AT4G08350.1 1xPhospho [T874(100)]	global transcription factor group A2	AT4G08350.1	0	2620.1	26	73.38	4	3	4	3	3	4	4	3	3	4	3	4	146.8	169.6	57.1	109.5	263.3	96.6	0	107.7	120.9	25.5	203.2	86.3	298.8	164.6	0	70.5	93.2	114.1
AYEAPTPGSGWASTPGGSYSDAGTPR	[R].AYEAPTPGSGWASTPGGSYSDAGTPR.[D]	2xPhospho [T6(99.2); T24(100)]	1.7534e-06	4.29844e-05	1	1	3	20	AT4G08350.1	0	GTA02,GTA2	AT4G08350.1 [851-876]	AT4G08350.1 2xPhospho [T856(99.2); T874(100)]	global transcription factor group A2	AT4G08350.1	0	2700.07	26	78.82	4	4	4	4	4	4	4	4	4	4	4	4	40.4	96	37.2	127.9	56.1	125.4	49.7	59.9	77.4	75.2	73.6	127.3	96.1	69.1	128.6	105.1	37	95.8
AYEAPTPGSGWASTPGGSYSDAGTPR	[R].AYEAPTPGSGWASTPGGSYSDAGTPR.[D]	3xPhospho [T6(100); T14(100); T24(100)]	1.6228e-06	4.29844e-05	1	1	5	26	AT4G08350.1	0	GTA02,GTA2	AT4G08350.1 [851-876]	AT4G08350.1 3xPhospho [T856(100); T864(100); T874(100)]	global transcription factor group A2	AT4G08350.1	0	2780.03	26	78.72	4	4	4	4	4	4	3	4	3	4	4	4	50.3	90	95.5	109	127.1	109.1	68.6	88.2	121	125.8	69.1	141.6	105	101.3	95	44.6	99.8	100.3
AYFDSADWALGK	[R].AYFDSADWALGK.[Q]	1xPhospho [S5(100)]	3.10698e-07	4.29844e-05	1	2	1	365	AT5G64130.3	MHJ24.11	0	AT5G64130.3 [78-89]	AT5G64130.3 1xPhospho [S82(100)]	cAMP-regulated phosphoprotein 19-related protein	AT5G64130.3; AT5G64130.1	0	1423.59	12	91.27	4	4	4	4	4	4	4	4	4	4	4	4	87.5	88.1	59.9	109.2	127.2	82.5	76.7	99	98.2	94.8	109.7	102.2	84.5	74	73.2	60.1	107.6	123.2
AYGGVLSGSAVR	[R].AYGGVLSGSAVR.[E]	1xPhospho [S9(100)]	5.6148e-05	4.29844e-05	2	3	1	3	AT1G69620.1; AT1G26880.1	0	RPL34	AT1G69620.1 [77-88]; AT1G26880.1 [77-88]	AT1G69620.1 1xPhospho [S85(100)]; AT1G26880.1 1xPhospho [S85(100)]	ribosomal protein L34 Ribosomal protein L34e superfamily protein	AT1G69620.1; AT1G26880.1; AT1G26880.2	0	1216.57	12	53.45	4	4	3	3	2	1	1	0	4	4	4	4	115.9	119.8	113.7	158.6	136.5	133.1	93.8	161	130.4	175.1	0	108.5	178.8	162.1	164.4	0	0	146.9
AYGSVRSQLHELHA	[K].AYGSVRSQLHELHA.[-]	1xPhospho [S7(99.6)]	1.73412e-06	4.29844e-05	1	1	3	93	AT2G39010.1	PIP2-6	PIP2E,PIP2;6	AT2G39010.1 [276-289]	AT2G39010.1 1xPhospho [S282(99.6)]	plasma membrane intrinsic protein 2E	AT2G39010.1	1	1647.76	14	52.86	4	4	4	4	4	4	4	4	4	4	4	4	44.7	80.1	81.3	87.6	63.9	77.8	66.5	86.5	105	119.6	49.2	29.6	171	59.1	61.2	27.3	198.7	289.8
AYGSVRSQLHELHA	[K].AYGSVRSQLHELHA.[-]	2xPhospho [S4(100); S7(100)]	7.34111e-06	4.29844e-05	1	1	2	339	AT2G39010.1	PIP2-6	PIP2E,PIP2;6	AT2G39010.1 [276-289]	AT2G39010.1 2xPhospho [S279(100); S282(100)]	plasma membrane intrinsic protein 2E	AT2G39010.1	1	1727.73	14	62.59	4	4	4	4	4	4	4	4	4	4	4	4	41.1	33.8	34.7	59.2	77.4	46.6	43.3	31.6	29.5	27.5	24.1	37	75.7	23.3	36	40.6	127.8	195.8
AYSAELSRGESANDILSALANR	[R].AYSAELSRGESANDILSALANR.[E]	1xPhospho [S11(100)]	2.97179e-09	4.29844e-05	1	1	2	13	AT1G22620.1	SAC1	ATSAC1	AT1G22620.1 [462-483]	AT1G22620.1 1xPhospho [S472(100)]	Phosphoinositide phosphatase family protein	AT1G22620.1	1	2388.12	22	101.09	4	4	4	4	4	4	4	4	2	3	3	4	61.6	236.5	214.9	188.7	62.9	158.6	174.9	105.5	122.6	170.6	155.3	126.7	90.2	110	202.6	50.3	71.7	227.4
AYSVLSDSNKR	[R].AYSVLSDSNKR.[L]	1xPhospho [S3(100)]	0.0111827	0.000288298	1	4	1	6	AT1G72416.3	0	0	AT1G72416.3 [56-66]	AT1G72416.3 1xPhospho [S58(100)]	Chaperone DnaJ-domain superfamily protein	AT1G72416.3; AT1G72416.1; AT1G72416.4; AT1G72416.2	1	1319.6	11	33.78	4	4	4	4	4	4	4	4	2	3	2	3	286.3	222.3	328.4	498.2	182.3	187.4	214.2	402.4	265.5	192	313.2	267.9	302.7	250.5	347.9	391.4	8	4.9
AYTSDDELDELSSPLAVVVLQQAGSK	[K].AYTSDDELDELSSPLAVVVLQQAGSK.[K]	1xPhospho [S4(99.4)]	4.55613e-18	4.29844e-05	1	1	3	78	AT3G01810.1	0	0	AT3G01810.1 [872-897]	AT3G01810.1 1xPhospho [S875(99.4)]	EEIG1/EHBP1 protein amino-terminal domain protein	AT3G01810.1	0	2815.33	26	122.64	4	4	4	4	4	4	4	4	4	4	4	4	20.2	70.3	104.8	115.8	27.1	105.2	57	183.3	79.3	97.1	96.7	166.9	87	98.8	116.7	139.4	61.3	77.4
CANEQNSPTLPVHTAK	[R].CANEQNSPTLPVHTAK.[R]	1xCarbamidomethyl [C1]; 1xPhospho [S7(100)]	0.00880035	0.00012436	1	2	2	2	AT5G15730.3	CRLK2	CRLK2,AtCRLK2	AT5G15730.3 [42-57]	AT5G15730.3 1xPhospho [S48(100)]	Protein kinase superfamily protein	AT5G15730.3; AT5G15730.1	0	1846.82	16	39.69	4	4	4	4	1	3	2	3	3	4	4	4	97.1	95	71.9	99.9	77.5	75.3	50.3	87.2	104.6	120	619.9	116.3	120.2	102.1	75.1	67.2	128.9	0
CAVCQIDESPSEDLSSNGGSIISSASK	[K].CAVCQIDESPSEDLSSNGGSIISSASK.[R]	2xCarbamidomethyl [C1; C4]; 1xPhospho [S26(100)]	2.94763e-08	4.29844e-05	1	1	2	9	AT1G09160.1	0	0	AT1G09160.1 [372-398]	AT1G09160.1 1xPhospho [S397(100)]	Protein phosphatase 2C family protein	AT1G09160.1	0	2878.21	27	83.64	3	0	2	3	1	1	1	2	2	3	3	2	45.5	74.4	0	206.7	0	0	0	0	0	115.7	0	177.5	116.6	0	331.7	375.9	278	0
CAVCQIDESPSEDLSSNGGSIISSASKR	[K].CAVCQIDESPSEDLSSNGGSIISSASKR.[W]	2xCarbamidomethyl [C1; C4]; 1xPhospho [S26(100)]	4.08236e-12	4.29844e-05	1	1	2	96	AT1G09160.1	0	0	AT1G09160.1 [372-399]	AT1G09160.1 1xPhospho [S397(100)]	Protein phosphatase 2C family protein	AT1G09160.1	1	3034.31	28	75.95	4	4	4	4	4	4	4	4	4	4	4	4	130.3	46.5	127.8	89.5	102.5	94.9	128.3	113.8	103.5	75.8	203.8	165.8	116.1	79.1	55.4	78.4	57.2	81.2
CGSPQKEEPGNDLEQEPETEPIEGK	[R].CGSPQKEEPGNDLEQEPETEPIEGK.[E]	1xCarbamidomethyl [C1]; 1xPhospho [S3(100)]	5.18758e-19	4.29844e-05	1	2	1	58	AT1G67120.2	MDN1	0	AT1G67120.2 [4802-4826]	AT1G67120.2 1xPhospho [S4804(100)]	midasin-like protein	AT1G67120.2; AT1G67120.1	1	2877.21	25	55.67	4	4	4	4	4	4	4	4	4	4	4	4	79.7	125.7	69.5	111.1	100.3	95.6	73.2	75.2	120	127.9	73.4	91.9	101.7	137.1	141.9	95.6	114.9	85.5
CHGSPPHHHELDVAR	[K].CHGSPPHHHELDVAR.[E]	1xCarbamidomethyl [C1]; 1xPhospho [S4(100)]	0.013969	0.000447762	1	1	1	7	AT1G12150.2	0	0	AT1G12150.2 [137-151]	AT1G12150.2 1xPhospho [S140(100)]	weak chloroplast movement under blue light protein (DUF827)	AT1G12150.2	0	1828.77	15	24.36	1	2	3	0	1	0	1	2	0	2	1	2	0	0	0	341.6	319.5	447.7	0	0	442.8	391.7	0	243.5	0	0	0	0	0	0
CHIDELKSPR	[K].CHIDELKSPR.[-]	1xCarbamidomethyl [C1]; 1xPhospho [S8(100)]	3.47097e-05	4.29844e-05	1	1	1	223	AT3G55970.1	JOX3	ATJRG21,JRG21	AT3G55970.1 [354-363]	AT3G55970.1 1xPhospho [S361(100)]	jasmonate-regulated gene 21	AT3G55970.1	1	1334.59	10	27.25	4	4	4	4	4	4	4	4	4	4	4	4	95.3	108.1	120.7	93.5	85.3	60	45	106.7	89.2	65.3	86.3	88.2	106	67.1	85.3	90.2	90.1	174.6
CIHGSLQGFLDNNQDSK	[R].CIHGSLQGFLDNNQDSK.[Q]	1xCarbamidomethyl [C1]; 1xPhospho [S5(100)]	0.103119	0.00402246	1	2	1	1	AT1G34260.3	FAB1D	FAB1D	AT1G34260.3 [1126-1142]	AT1G34260.3 1xPhospho [S1130(100)]	FORMS APLOID AND BINUCLEATE CELLS 1A	AT1G34260.3; AT1G34260.4	0	2012.85	17	72.56	2	0	0	0	0	0	0	0	2	0	2	1	0	0	617.3	914.7	0	0	0	0	0	0	0	0	0	0	0	0	0	0
CINSDFDTVTATLKGSQR	[R].CINSDFDTVTATLKGSQR.[I]	1xCarbamidomethyl [C1]; 1xPhospho [S16(100)]	9.97631e-07	4.29844e-05	2	2	3	64	AT3G21090.1; AT1G51500.1	0	0	AT3G21090.1 [280-297]; AT1G51500.1 [280-297]	AT3G21090.1 1xPhospho [S295(100)]; AT1G51500.1 1xPhospho [S295(100)]	ABC-2 type transporter family protein ABC-2 type transporter family protein	AT3G21090.1; AT1G51500.1	1	2092.94	18	79.45	4	4	4	4	3	4	4	4	4	4	4	4	46.7	74.6	105	55.8	156.4	110.9	72.1	89.3	110.2	129.8	186	141.5	77.5	178.4	200.8	147.8	0	86.7
CIPQVNSEEELQSTLVNNSAR	[R].CIPQVNSEEELQSTLVNNSAR.[E]	1xCarbamidomethyl [C1]; 1xPhospho [S7(100)]	1.07736e-10	4.29844e-05	1	1	1	68	AT1G34190.1	NAC017	anac017,NAC017	AT1G34190.1 [248-268]	AT1G34190.1 1xPhospho [S254(100)]	NAC domain containing protein 17	AT1G34190.1	0	2468.11	21	87.63	4	4	4	4	4	4	4	4	4	4	4	4	59	103.6	120.4	122.8	72.3	78.3	62.6	120.1	80.4	111.1	127.3	117.9	82.1	122.5	113.4	85.9	86.3	100.9
CIYDSDDEVRDR	[R].CIYDSDDEVRDR.[A]	1xCarbamidomethyl [C1]; 1xPhospho [S5(100)]	0.000138248	4.29844e-05	1	1	1	36	AT4G34450.1	0	0	AT4G34450.1 [521-532]	AT4G34450.1 1xPhospho [S525(100)]	coatomer gamma-2 subunit%2C putative / gamma-2 coat protein%2C putative / gamma-2 COP	AT4G34450.1	1	1622.62	12	36.06	4	4	4	4	4	4	4	4	4	4	4	4	82.1	100.2	95	102	84.1	72.6	82.9	79	104.9	105.9	102.9	96.8	114.4	109.3	99.1	72.2	137.4	132
CKLDTTEESPDER	[K].CKLDTTEESPDER.[E]	1xCarbamidomethyl [C1]; 1xPhospho [S9(99.8)]	3.44202e-06	4.29844e-05	1	1	3	8	AT1G13030.1	COIL	0	AT1G13030.1 [179-191]	AT1G13030.1 1xPhospho [S187(99.8)]	sphere organelles protein-like protein	AT1G13030.1	1	1659.66	13	25.33	4	3	4	4	4	4	4	4	4	4	4	4	116.8	104.4	127.3	69.8	57.7	137.2	0	64.5	39	69.2	85.5	123.7	68.1	45.7	73.3	97.1	116.7	135.2
CKLDTTEESPDERENTAVVSNVVK	[K].CKLDTTEESPDERENTAVVSNVVK.[K]	1xCarbamidomethyl [C1]; 1xPhospho [S9(98.1)]	0.000624889	4.29844e-05	1	1	1	1	AT1G13030.1	COIL	0	AT1G13030.1 [179-202]	AT1G13030.1 1xPhospho [S187(98.1)]	sphere organelles protein-like protein	AT1G13030.1	2	2800.27	24	58.79	3	2	3	3	3	2	1	2	3	2	2	3	307.6	0	176.2	86.1	0	65.8	0	97.1	0	179.8	265	84.2	0	110.5	330.5	107.2	0	324.7
CLLDEYVVDEPSCSTPK	[K].CLLDEYVVDEPSCSTPK.[K]	2xCarbamidomethyl [C1; C13]; 1xPhospho [S12(99.4)]	0.000136728	4.29844e-05	1	1	2	4	AT3G45850.1	0	0	AT3G45850.1 [976-992]	AT3G45850.1 1xPhospho [S987(99.4)]	P-loop containing nucleoside triphosphate hydrolases superfamily protein	AT3G45850.1	0	2091.87	17	86.69	4	4	4	3	1	3	1	3	4	4	3	4	123.6	191.3	122.1	68.8	189.8	91.8	76.4	64.5	201.3	224.5	134.7	57.6	188.5	167.8	115.9	0	0	0
CLLQKPSSPSSLPPTSASPNPPSK	[R].CLLQKPSSPSSLPPTSASPNPPSK.[Q]	1xCarbamidomethyl [C1]; 1xPhospho [S/T]	2.26654e-09	4.29844e-05	1	2	2	184	AT2G32710.1	KRP4	KRP4,ACK2,ICK7	AT2G32710.1 [63-86]		Cyclin-dependent kinase inhibitor family protein	AT2G32710.2; AT2G32710.1	0	2557.24	24	65.86	4	4	4	4	4	4	4	4	4	4	4	4	84.8	76.4	81.4	132.3	107.2	51.3	88.2	67.2	102.2	79.2	139	51.8	93.9	82.3	150.8	52	40.6	155.9
CLLVGTHSSQVSSPDCGNNINHEDREEK	[R].CLLVGTHSSQVSSPDCGNNINHEDREEK.[Q]	2xCarbamidomethyl [C1; C16]; 1xPhospho [S/T]	2.72149e-05	4.29844e-05	1	2	1	3	AT5G13950.3	MAC12.8	0	AT5G13950.3 [494-521]		nuclear factor kappa-B-binding protein	AT5G13950.3; AT5G13950.4	1	3262.39	28	47.58	4	3	4	4	4	2	4	4	3	4	3	2	85.1	115.8	95.6	38.3	88.4	76.9	0	137.1	79.4	95.5	194.6	49.2	71.7	163	187.6	61.3	94.2	131.9
CLLYEPEETPDGIVPFSPGR	[K].CLLYEPEETPDGIVPFSPGR.[I]	1xCarbamidomethyl [C1]; 1xPhospho [S17(100)]	2.48335e-08	4.29844e-05	1	2	1	25	AT4G35240.1	0	0	AT4G35240.1 [675-694]	AT4G35240.1 1xPhospho [S691(100)]	DNA-directed RNA polymerase subunit beta%2C putative (DUF630 and DUF632)	AT4G35240.1; AT4G35240.3	0	2356.06	20	107.87	4	2	4	4	3	3	3	3	3	3	3	1	177.1	87.4	171.9	190.2	0	0	139.9	177.9	108.8	143.2	210.5	253.7	115	83.7	211.3	146.7	0	133.8
CNLDLVPGCMDTNSEHFNPYANVDDGSCPLELSDSDE	[R].CNLDLVPGCMDTNSEHFNPYANVDDGSCPLELSDSDE.[-]	3xCarbamidomethyl [C1; C9; C28]; 1xPhospho [S/T/Y]	0.0013387	4.29844e-05	1	5	3	5	AT3G15840.1	0	PIFI	AT3G15840.1 [232-268]		post-illumination chlorophyll fluorescence increase	AT3G15840.2; AT3G15840.4; AT3G15840.5; AT3G15840.3; AT3G15840.1	0	4266.66	37	109.64	1	0	0	0	0	0	0	0	0	0	0	0	0	4800	0	0	0	0	0	0	0	0	0	0	0	0	0	0	0	0
CNLDLVPGCMDTNSEHFNPYANVDDGSCPLELSDSDE	[R].CNLDLVPGCMDTNSEHFNPYANVDDGSCPLELSDSDE.[-]	3xCarbamidomethyl [C1; C9; C28]; 1xOxidation [M10]; 1xPhospho [S33(99.3)]	2.65438e-06	4.29844e-05	1	5	3	37	AT3G15840.1	0	PIFI	AT3G15840.1 [232-268]	AT3G15840.1 1xPhospho [S264(99.3)]	post-illumination chlorophyll fluorescence increase	AT3G15840.2; AT3G15840.4; AT3G15840.5; AT3G15840.3; AT3G15840.1	0	4282.65	37	106.88	3	2	3	4	3	3	3	3	2	3	4	4	0	107.9	195.1	82.4	0	143.2	0	74.1	83.6	160.3	0	184.4	84.7	165.8	141	101.2	96	128.8
CNVNENPGPLEADIDVDDVEKYPLADSPHPLK	[K].CNVNENPGPLEADIDVDDVEKYPLADSPHPLK.[T]	1xCarbamidomethyl [C1]; 1xPhospho [S27(100)]	1.74788e-09	4.29844e-05	1	1	1	3	AT5G06560.1	MYOB7	0	AT5G06560.1 [212-243]	AT5G06560.1 1xPhospho [S238(100)]	myosin-binding protein (Protein of unknown function%2C DUF593)	AT5G06560.1	1	3640.65	32	102.16	0	0	0	0	1	0	1	1	0	1	1	0	0	0	0	0	0	0	0	0	0	0	0	0	0	0	0	0	0	0
CPFGYDSQTFK	[K].CPFGYDSQTFK.[L]	1xCarbamidomethyl [C1]; 1xPhospho [T9(100)]	0.00018125	4.29844e-05	1	1	3	52	AT3G54360.2	0	0	AT3G54360.2 [92-102]	AT3G54360.2 1xPhospho [T100(100)]	zinc ion binding protein	AT3G54360.2	0	1429.55	11	58.7	4	4	4	4	4	4	4	4	4	4	4	4	114.6	95.3	89.7	83.5	86.8	58.6	46.6	126	136.5	127	141	43.1	169.7	107.2	141.3	51.3	143.4	55.1
CPGTFK	[R].CPGTFK.[V]	1xCarbamidomethyl [C1]; 1xPhospho [T4(100)]	0.163801	0.00673983	1	1	1	12	AT5G43745.1	0	0	AT5G43745.1 [48-53]	AT5G43745.1 1xPhospho [T51(100)]	ion channel POLLUX-like protein%2C putative (DUF1012)	AT5G43745.1	0	789.3	6	22.66	4	3	3	4	4	4	4	4	4	2	2	3	75.3	333.1	245.4	10.6	164	219.5	0	32.1	232.4	182.3	0	1.2	358.4	315.8	16.5	6.8	30.3	108.7
CSSSHQTPLSFK	[R].CSSSHQTPLSFK.[G]	1xCarbamidomethyl [C1]; 1xPhospho [S/T]	0.106226	0.00412496	1	2	1	6	AT3G16220.1	0	0	AT3G16220.1 [11-22]		Putative eukaryotic LigT	AT3G16220.1; AT3G16220.2	0	1458.61	12	41.08	3	3	2	3	0	0	0	0	4	4	4	4	0	75.9	113.5	237.9	0	57.2	88.3	127.6	79.8	118	0	0	142.2	172.6	115.5	0	0	0
CVSLNNLSDYEK	[K].CVSLNNLSDYEK.[S]	1xCarbamidomethyl [C1]; 1xPhospho [S3(100)]	2.14568e-05	4.29844e-05	1	1	1	110	AT1G19000.1	0	0	AT1G19000.1 [37-48]	AT1G19000.1 1xPhospho [S39(100)]	Homeodomain-like superfamily protein	AT1G19000.1	0	1521.63	12	70.97	4	4	4	4	4	4	4	4	4	4	4	4	90.5	106.2	77.5	80.2	109.4	114	61.9	114.5	117.2	136.9	84.1	144.3	137.8	122.6	100.6	95	87.5	70.9
CWGDYSDNEIEQIEVTS	[K].CWGDYSDNEIEQIEVTS.[-]	1xCarbamidomethyl [C1]; 1xPhospho [S6(100)]	8.38277e-06	4.29844e-05	1	1	1	34	AT4G28080.1	REC2	0	AT4G28080.1 [1803-1819]	AT4G28080.1 1xPhospho [S1808(100)]	Tetratricopeptide repeat (TPR)-like superfamily protein	AT4G28080.1	0	2124.81	17	101.39	3	4	4	4	3	4	3	4	3	4	4	4	0	127.1	151.6	130.6	65.3	114.5	69.9	126	122.7	126	151.8	197.8	105.7	125.6	200.4	138.5	31	89.3
CYKENIGSPLK	[K].CYKENIGSPLK.[C]	1xCarbamidomethyl [C1]; 1xPhospho [S8(100)]	0.0490399	0.00133464	1	1	1	2	AT4G12340.1	0	0	AT4G12340.1 [136-146]	AT4G12340.1 1xPhospho [S143(100)]	copper ion binding protein	AT4G12340.1	1	1388.63	11	37.57	1	0	1	0	1	1	2	1	0	0	0	0	0	0	0	119.6	0	0	0	0	0	0	301.3	0	0	0	0	0	0	0
DAAADEEDDDDVDLFGEETEEEK	[K].DAAADEEDDDDVDLFGEETEEEK.[K]	1xPhospho [T19(100)]	3.10618e-09	4.29844e-05	1	2	1	95	AT1G30230.2	eEF-1Bb1	0	AT1G30230.2 [99-121]	AT1G30230.2 1xPhospho [T117(100)]	translation elongation factor EF1B/ribosomal protein S6 family protein	AT1G30230.1; AT1G30230.2	0	2665.97	23	78.97	4	4	4	4	4	4	4	4	3	4	4	4	33.9	99.7	153.9	82.7	68.7	92.5	42.2	86.3	90.6	125.6	69.7	105.9	86.4	134	85.9	121.6	93.1	91.1
DAAADEEDDDDVDLFGEETEEEKK	[K].DAAADEEDDDDVDLFGEETEEEKK.[A]	1xPhospho [T19(100)]	4.44705e-13	4.29844e-05	1	2	1	158	AT1G30230.2	eEF-1Bb1	0	AT1G30230.2 [99-122]	AT1G30230.2 1xPhospho [T117(100)]	translation elongation factor EF1B/ribosomal protein S6 family protein	AT1G30230.1; AT1G30230.2	1	2794.06	24	70.76	4	4	4	4	4	4	4	4	4	4	4	4	84.1	116.9	103.1	85.5	170.8	68.2	43.4	82.4	114.6	138.6	79.6	88.3	126.1	128.6	68.5	98.7	141.2	72
DAAALETQSPEDFDQPSPLR	[K].DAAALETQSPEDFDQPSPLR.[K]	1xPhospho [S9(100)]	3.63581e-10	4.29844e-05	1	1	3	94	AT1G71880.1	SUC1	SUC1,ATSUC1	AT1G71880.1 [12-31]	AT1G71880.1 1xPhospho [S20(100)]	sucrose-proton symporter 1	AT1G71880.1	0	2266.99	20	82.54	4	4	4	4	4	4	4	4	4	4	4	4	53.6	103.5	81.8	110.1	59.2	88	42.9	89.1	50.2	105.5	108	147	36.7	80.8	78	78.4	93.4	94.9
DAAALETQSPEDFDQPSPLRK	[K].DAAALETQSPEDFDQPSPLRK.[I]	1xPhospho [S9(100)]	3.6454e-11	4.29844e-05	1	1	2	84	AT1G71880.1	SUC1	SUC1,ATSUC1	AT1G71880.1 [12-32]	AT1G71880.1 1xPhospho [S20(100)]	sucrose-proton symporter 1	AT1G71880.1	1	2395.08	21	71.4	4	4	4	4	4	4	4	4	3	4	3	4	34.6	147.2	103.6	96.6	146.4	155.9	50.2	2.1	104.7	178.8	79	162.1	154.9	151.7	72.9	93	210.9	81
DAACEGHVTSPAIANGSLSPEKPVDK	[K].DAACEGHVTSPAIANGSLSPEKPVDK.[T]	1xCarbamidomethyl [C4]; 1xPhospho [S19(100)]	3.42853e-15	4.29844e-05	1	3	4	75	AT1G55250.1	HUB2	HUB2	AT1G55250.1 [298-323]	AT1G55250.1 1xPhospho [S316(100)]	histone mono-ubiquitination 2	AT1G55250.5; AT1G55250.3; AT1G55250.1	0	2730.24	26	59.14	4	4	4	4	4	4	4	4	4	4	4	4	68.8	87.8	89.3	84.1	89.8	159.7	158.7	116.7	134.1	128	53.9	36.2	64.7	214	85.7	94.9	81.7	28.2
DAACEGHVTSPAIANGSLSPEKPVDK	[K].DAACEGHVTSPAIANGSLSPEKPVDK.[T]	1xCarbamidomethyl [C4]; 2xPhospho [T/S]	5.68971e-10	4.29844e-05	1	3	1	45	AT1G55250.1	HUB2	HUB2	AT1G55250.1 [298-323]		histone mono-ubiquitination 2	AT1G55250.5; AT1G55250.3; AT1G55250.1	0	2810.21	26	61.23	4	4	4	4	4	4	3	4	4	4	4	4	55.9	280.5	107.1	89.9	79.3	119.4	68.1	129.3	85.7	131.2	69.2	112.1	83.6	148	73.6	133.2	23.9	79.7
DAAHDLSPTSHPSFAAQQQDVR	[R].DAAHDLSPTSHPSFAAQQQDVR.[V]	1xPhospho [S7(100)]	2.16333e-06	4.29844e-05	1	1	1	2	AT3G59550.1	SYN3	SYN3,ATRAD21.2,ATSYN3	AT3G59550.1 [258-279]	AT3G59550.1 1xPhospho [S264(100)]	Rad21/Rec8-like family protein	AT3G59550.1	0	2458.08	22	55.71	4	4	4	4	3	3	3	1	4	4	4	4	193.4	121	175.8	108.4	109.9	78.4	79.6	132.5	114.6	128.7	104.7	98	133	131.7	123.3	115.3	79.3	0
DAALGSQLSRPASCNTFR	[R].DAALGSQLSRPASCNTFR.[D]	1xCarbamidomethyl [C14]; 1xPhospho [S13(99.7)]	4.78216e-07	4.29844e-05	1	1	3	121	AT3G10360.1	APUM4	APUM4,PUM4	AT3G10360.1 [237-254]	AT3G10360.1 1xPhospho [S249(99.7)]	pumilio 4	AT3G10360.1	0	2030.91	18	61.08	4	4	4	4	4	4	4	4	4	4	4	4	66.2	175.7	133.3	132.7	139.4	166.3	65.4	118.1	177.5	206	81.7	123.4	154.9	169.4	106.4	105.2	81.1	144.3
DAALGSQLSRPASCNTFR	[R].DAALGSQLSRPASCNTFR.[D]	1xCarbamidomethyl [C14]; 2xPhospho [S9(100); S13(100)]	4.13095e-06	4.29844e-05	1	1	2	27	AT3G10360.1	APUM4	APUM4,PUM4	AT3G10360.1 [237-254]	AT3G10360.1 2xPhospho [S245(100); S249(100)]	pumilio 4	AT3G10360.1	0	2110.88	18	64.05	4	4	4	4	4	4	4	4	4	4	4	4	95.3	78.4	162.7	173.4	211.6	88.7	84.7	159.5	148.2	78.8	108.4	116.8	158.2	83	123.9	124.8	56.8	84.8
DAASPSKQDSEDEDGWSLFYSSPTNMAMQVDEK	[K].DAASPSKQDSEDEDGWSLFYSSPTNMAMQVDEK.[K]	1xPhospho [S/Y/T]	0.0347046	0.000891698	1	1	1	1	AT5G23390.1	0	0	AT5G23390.1 [149-181]		polygalacturonase inhibitor (DUF639)	AT5G23390.1	1	3745.52	33	109.19	4	4	4	4	2	2	2	3	3	2	4	4	72.1	107.5	156.2	121.1	113.3	131.4	128.6	48.7	187.3	237.7	216.5	231	106.4	265.1	225.6	162.5	0	89.5
DAAVVQVASSEHKSENNEPFSGLDGGDSK	[R].DAAVVQVASSEHKSENNEPFSGLDGGDSK.[A]	1xPhospho [S]	3.81026e-11	4.29844e-05	1	1	3	130	AT4G39680.1	0	0	AT4G39680.1 [169-197]		SAP domain-containing protein	AT4G39680.1	1	3054.33	29	70.69	4	4	4	4	4	4	4	4	4	4	4	4	75.8	106.6	128.6	118.7	102.5	120.5	60.3	102.1	134.5	165.9	73.9	109.3	61.9	110.7	80.9	67.9	126.1	124.7
DACMLFFPQSGLPPPLQTSSVGAVSTSSSPQR	[K].DACMLFFPQSGLPPPLQTSSVGAVSTSSSPQR.[T]	1xCarbamidomethyl [C3]; 1xPhospho [S/T]	1.31909e-05	4.29844e-05	1	3	1	9	AT2G25730.3	0	0	AT2G25730.3 [2122-2153]		zinc finger FYVE domain protein	AT2G25730.4; AT2G25730.3; AT2G25730.1	0	3429.59	32		0	0	0	0	0	0	0	0	0	0	0	0	0	0	0	0	0	0	0	0	0	0	0	0	0	0	0	0	0	0
DACMLFFPQSGLPPPLQTSSVGAVSTSSSPQR	[K].DACMLFFPQSGLPPPLQTSSVGAVSTSSSPQR.[T]	1xCarbamidomethyl [C3]; 1xOxidation [M4]; 1xPhospho [S/T]	0.000745697	4.29844e-05	1	3	1	1	AT2G25730.3	0	0	AT2G25730.3 [2122-2153]		zinc finger FYVE domain protein	AT2G25730.4; AT2G25730.3; AT2G25730.1	0	3445.58	32		0	0	0	0	0	0	0	0	0	0	0	0	0	0	0	0	0	0	0	0	0	0	0	0	0	0	0	0	0	0
DADADTTPNWETSPAPK	[K].DADADTTPNWETSPAPK.[D]	1xPhospho [T/S]	0.0159913	0.000486423	1	2	1	5	AT2G40030.1	0	NRPD1B,DRD3,ATNRPD1B,DMS5,NRPE1	AT2G40030.1 [1384-1400]		nuclear RNA polymerase D1B	AT2G40030.2; AT2G40030.1	0	1895.77	17	53.42	4	4	3	4	3	3	3	3	4	4	4	4	136.9	162.8	137	113.6	82.5	91	133.9	103.4	104.4	121.8	0	92.6	128.7	123.1	189.6	71.3	78.1	0
DADFDISTSSPTQCSK	[K].DADFDISTSSPTQCSK.[G]	1xCarbamidomethyl [C14]; 1xPhospho [S/T]	3.4803e-06	4.29844e-05	1	2	2	30	AT2G37480.1	0	0	AT2G37480.1 [12-27]		hypothetical protein	AT2G37480.1; AT2G37480.2	0	1838.72	16	54.58	4	4	4	4	4	4	4	4	4	4	4	4	109.2	80.8	75.7	81.3	95.9	86.5	77.9	94.4	80.1	99.3	81.4	54.3	87.5	98.2	125.8	96.7	125.6	66.8
DADSPVHSNDAEEEMIR	[R].DADSPVHSNDAEEEMIR.[A]	1xPhospho [S4(100)]	0.00793385	0.00012436	1	1	1	7	AT4G00752.1	PUX9	0	AT4G00752.1 [178-194]	AT4G00752.1 1xPhospho [S181(100)]	UBX domain-containing protein	AT4G00752.1	0	1994.78	17	47.86	1	0	1	0	4	4	4	4	0	1	0	0	15.2	0	0	0	0	0	0	0	0	0	259.8	0	0	0	0	0	340.6	236.8
DADSPVHSNDAEEEMIR	[R].DADSPVHSNDAEEEMIR.[A]	1xOxidation [M15]; 1xPhospho [S4(100)]	0.000331041	4.29844e-05	1	1	1	3	AT4G00752.1	PUX9	0	AT4G00752.1 [178-194]	AT4G00752.1 1xPhospho [S181(100)]	UBX domain-containing protein	AT4G00752.1	0	2010.77	17	36.22	1	0	0	1	3	3	4	4	0	1	0	0	0	0	265.9	0	0	0	0	0	0	0	0	0	0	0	0	329.1	259.3	0
DAELIEDDEDSFER	[K].DAELIEDDEDSFER.[S]	1xPhospho [S11(100)]	3.41317e-07	4.29844e-05	1	1	1	112	AT3G60850.1	T4C21_260	0	AT3G60850.1 [525-538]	AT3G60850.1 1xPhospho [S535(100)]	hypothetical protein	AT3G60850.1	0	1762.67	14	65.74	4	4	4	4	4	4	4	4	4	4	4	4	76.1	75.9	70.5	110.3	62.5	89.4	89.7	114.1	54.4	116.4	105.1	103.3	69.6	102.8	121.9	132	96.5	98.3
DAESVHNSIQEPTTLVSGTTTSR	[R].DAESVHNSIQEPTTLVSGTTTSR.[V]	1xPhospho [S/T]	0.0103065	0.000248515	1	1	1	1	AT1G17790.1	GTE5	0	AT1G17790.1 [411-433]		DNA-binding bromodomain-containing protein	AT1G17790.1	0	2510.14	23		0	0	0	0	0	0	0	0	0	0	0	0	0	0	0	0	0	0	0	0	0	0	0	0	0	0	0	0	0	0
DAETLSQNPSLIEKPSVVEQGSLSVENVAEK	[R].DAETLSQNPSLIEKPSVVEQGSLSVENVAEK.[A]	1xPhospho [S24(100)]	2.87259e-15	4.29844e-05	1	2	3	69	AT3G58110.1	F9D24.20	0	AT3G58110.1 [13-43]	AT3G58110.1 1xPhospho [S36(100)]	hypothetical protein	AT3G58110.2; AT3G58110.1	0	3377.64	31	96.13	4	4	4	4	4	3	4	4	4	4	4	4	61.2	33.4	125.5	71.4	94.5	30.4	68.2	100.4	172.8	96.3	147	95.6	39.8	123.1	99	129.9	156.5	150.8
DAETVNQTSHPTEEEAQVTVSSNADVEDSHETVSPR	[K].DAETVNQTSHPTEEEAQVTVSSNADVEDSHETVSPR.[M]	1xPhospho [S34(100)]	2.33995e-19	4.29844e-05	1	2	5	1029	AT4G32330.3	WDL5	0	AT4G32330.3 [382-417]	AT4G32330.3 1xPhospho [S415(100)]	TPX2 (targeting protein for Xklp2) protein family	AT4G32330.2; AT4G32330.3	0	3975.7	36	61.87	4	4	4	4	4	4	4	4	4	4	4	4	53.4	126.8	96.6	122.6	139.2	115.2	65.7	143.1	137.3	172	83.2	104.4	123.7	140.5	73.3	111.7	102.2	58.8
DAETVNQTSHPTEEEAQVTVSSNADVEDSHETVSPR	[K].DAETVNQTSHPTEEEAQVTVSSNADVEDSHETVSPR.[M]	2xPhospho [S21(99.2); S34(100)]	1.55548e-13	4.29844e-05	1	2	5	63	AT4G32330.3	WDL5	0	AT4G32330.3 [382-417]	AT4G32330.3 2xPhospho [S402(99.2); S415(100)]	TPX2 (targeting protein for Xklp2) protein family	AT4G32330.2; AT4G32330.3	0	4055.67	36	61.17	4	4	4	4	4	4	4	3	4	4	4	4	78.7	158.4	105.3	141.5	163.6	182.7	72.5	168.5	148.5	211	82.7	106.9	134.7	191.9	102.1	131.5	8.3	77.5
DAGDSNSGLSPKPK	[K].DAGDSNSGLSPKPK.[E]	1xPhospho [S10(100)]	0.00305824	4.29844e-05	1	1	2	7	AT4G28080.1	REC2	0	AT4G28080.1 [156-169]	AT4G28080.1 1xPhospho [S165(100)]	Tetratricopeptide repeat (TPR)-like superfamily protein	AT4G28080.1	0	1452.64	14	23.42	3	4	3	3	2	2	3	4	3	3	0	0	0	201.6	56.2	444.4	184.9	106.3	229.9	343.9	202.6	111	319	0	168.8	149.1	225.9	0	0	33.2
DAGETPEASGSYSDYEK	[R].DAGETPEASGSYSDYEK.[V]	1xPhospho [T5(100)]	0.00069021	4.29844e-05	1	3	1	2	AT5G18410.1	0	PIR,KLK,PIR121,SRA1,PIRP,ATSRA1	AT5G18410.1 [431-447]	AT5G18410.1 1xPhospho [T435(100)]	transcription activator	AT5G18410.3; AT5G18410.2; AT5G18410.1	0	1885.7	17	41.65	3	2	2	4	3	2	2	3	3	3	3	3	0	189.4	125.7	201.3	0	0	152.2	211.8	169.7	0	0	200.8	142.7	205.7	131.2	129.9	0	143.6
DAHVETPTAPIILEENDSETLIAEAK	[R].DAHVETPTAPIILEENDSETLIAEAK.[K]	1xPhospho [T6(100)]	6.62142e-13	4.29844e-05	1	1	4	67	AT5G40450.1	MPO12.160	0	AT5G40450.1 [1960-1985]	AT5G40450.1 1xPhospho [T1965(100)]	A-kinase anchor-like protein	AT5G40450.1	0	2886.37	26	105.78	4	4	4	4	4	4	4	4	4	4	4	4	53.2	69.1	79.8	83.7	42.5	67.6	48.6	95.8	96.6	92	79.1	88	125.6	126.1	103.6	121.2	102.5	98.9
DAIIAKYGDAAAK	[K].DAIIAKYGDAAAK.[D]	1xPhospho [Y7(100)]	0.0938161	0.00342062	1	1	1	2	AT3G45950.1	0	0	AT3G45950.1 [331-343]	AT3G45950.1 1xPhospho [Y337(100)]	Pre-mRNA splicing Prp18-interacting factor	AT3G45950.1	1	1386.67	13		0	0	0	0	0	0	0	0	0	0	0	0	0	0	0	0	0	0	0	0	0	0	0	0	0	0	0	0	0	0
DAISKAHDSEPEAEKPTAKPAGTGKPLIAAVK	[K].DAISKAHDSEPEAEKPTAKPAGTGKPLIAAVK.[A]	1xPhospho [S/T]	2.57512e-05	4.29844e-05	1	1	1	1	AT1G76810.1	0	0	AT1G76810.1 [633-664]		eukaryotic translation initiation factor 2 (eIF-2) family protein	AT1G76810.1	1	3307.69	32	47.54	0	2	3	2	0	1	0	0	0	1	0	1	0	0	0	0	0	245.1	0	624.1	200.8	535.3	0	520.1	0	300.2	390.8	0	0	0
DAITPGSYFGNEIPDSIAIIK	[K].DAITPGSYFGNEIPDSIAIIK.[C]	1xPhospho [T/S/Y]	0.00347021	8.33136e-05	1	1	2	3	AT4G30530.1	GGP1	0	AT4G30530.1 [133-153]		Class I glutamine amidotransferase-like superfamily protein	AT4G30530.1	0	2301.11	21	118.35	0	0	1	1	2	0	1	1	0	3	3	2	0	0	0	0	0	0	0	0	276.1	0	0	0	295.4	0	0	0	394.7	642.6
DALEEASENGSLFK	[R].DALEEASENGSLFK.[S]	1xPhospho [S7(100)]	2.9405e-05	4.29844e-05	1	1	2	16	AT2G23520.1	0	0	AT2G23520.1 [51-64]	AT2G23520.1 1xPhospho [S57(100)]	Pyridoxal phosphate (PLP)-dependent transferases superfamily protein	AT2G23520.1	0	1589.67	14	70.18	4	3	4	4	4	3	4	4	4	4	4	4	89.1	84.9	100.8	78.8	137.4	106.5	90.2	0	93.9	117.4	90.4	102.9	114.7	104.7	78.8	127.4	69.5	75.5
DAMAALNQEVMQIGQSLYNQPGAGGPGAGPSPGGEGASSGDSSSSK	[K].DAMAALNQEVMQIGQSLYNQPGAGGPGAGPSPGGEGASSGDSSSSK.[G]	1xPhospho [S/Y]	2.02981e-07	4.29844e-05	1	1	1	2	AT4G24280.1	HSP70-6	cpHsc70-1	AT4G24280.1 [657-702]		chloroplast heat shock protein 70-1	AT4G24280.1	0	4399.91	46		0	0	0	0	0	0	0	0	0	0	0	0	0	0	0	0	0	0	0	0	0	0	0	0	0	0	0	0	0	0
DANKDADDQSYAEEASYISGEQYLQSK	[R].DANKDADDQSYAEEASYISGEQYLQSK.[D]	1xPhospho [S10(100)]	1.5295e-15	4.29844e-05	1	1	3	105	AT1G73460.1	0	0	AT1G73460.1 [479-505]	AT1G73460.1 1xPhospho [S488(100)]	Protein kinase superfamily protein	AT1G73460.1	1	3105.28	27	85.03	4	4	4	4	4	4	4	4	4	4	4	4	99.3	80.5	84	118.4	76.9	76.8	102.3	105.6	69.4	95.3	128.8	105.4	64.2	105.7	131.3	86.8	82.9	122.9
DANKDADDQSYAEEASYISGEQYLQSK	[R].DANKDADDQSYAEEASYISGEQYLQSK.[D]	2xPhospho [S10(100); S19(100)]	4.02974e-05	4.29844e-05	1	1	1	6	AT1G73460.1	0	0	AT1G73460.1 [479-505]	AT1G73460.1 2xPhospho [S488(100); S497(100)]	Protein kinase superfamily protein	AT1G73460.1	1	3185.25	27	80.77	1	1	3	2	0	1	1	1	1	3	2	4	0	0	0	249.2	404.4	0	0	0	171.1	138	278.6	0	0	153.7	154.5	0	0	0
DANKDADDQSYAEEASYISGEQYLQSK	[R].DANKDADDQSYAEEASYISGEQYLQSK.[D]	3xPhospho [S10(100); S16(100); S19(100)]	4.99842e-07	4.29844e-05	1	1	1	4	AT1G73460.1	0	0	AT1G73460.1 [479-505]	AT1G73460.1 3xPhospho [S488(100); S494(100); S497(100)]	Protein kinase superfamily protein	AT1G73460.1	1	3265.22	27	79.52	0	0	3	2	1	1	2	1	2	3	3	3	0	0	0	0	0	0	0	0	0	202.3	144.6	246	0	104.1	0	159.3	186.9	0
DANKDEDDQSYAEDESYLSGER	[R].DANKDEDDQSYAEDESYLSGER.[Y]	1xPhospho [S10(100)]	1.63526e-11	4.29844e-05	1	1	2	137	AT1G73450.1	0	0	AT1G73450.1 [474-495]	AT1G73450.1 1xPhospho [S483(100)]	Protein kinase superfamily protein	AT1G73450.1	1	2615.99	22	58.09	4	4	4	4	4	4	4	4	4	4	4	4	111	123.9	65.3	104	170.9	134	88.5	63.7	126.2	169.4	108.3	54.2	121.3	133.5	111.8	60.6	101	43.7
DANKDEDDQSYAEDESYLSGER	[R].DANKDEDDQSYAEDESYLSGER.[Y]	2xPhospho [S10(100); S19(100)]	7.01627e-14	4.29844e-05	1	1	2	40	AT1G73450.1	0	0	AT1G73450.1 [474-495]	AT1G73450.1 2xPhospho [S483(100); S492(100)]	Protein kinase superfamily protein	AT1G73450.1	1	2695.96	22	57.21	4	4	4	4	4	4	4	4	4	4	4	4	76.7	82.8	36.6	100.7	164.5	98.8	81.3	104.6	102.8	131.1	83.2	80.6	93.2	133.3	105	79.2	108.5	34.2
DANKDEDDQSYAEDESYLSGER	[R].DANKDEDDQSYAEDESYLSGER.[Y]	3xPhospho [S10(100); S16(100); S19(100)]	1.17421e-07	4.29844e-05	1	1	1	6	AT1G73450.1	0	0	AT1G73450.1 [474-495]	AT1G73450.1 3xPhospho [S483(100); S489(100); S492(100)]	Protein kinase superfamily protein	AT1G73450.1	1	2775.92	22	55.64	3	3	4	4	2	3	3	3	3	4	4	4	0	72.9	132.3	89	37.1	65	67.1	0	74.1	142	114.8	131.7	71.1	144.8	124.9	108.8	0	0
DAPAESDAEDEPEDDEGGDDSDSESK	[K].DAPAESDAEDEPEDDEGGDDSDSESK.[A]	1xPhospho [S6(100)]	9.7995e-17	4.29844e-05	1	1	1	119	AT1G09210.1	0	CRT1b,AtCRT1b	AT1G09210.1 [376-401]	AT1G09210.1 1xPhospho [S381(100)]	calreticulin 1b	AT1G09210.1	0	2790.94	26	34.31	4	4	4	3	4	4	3	3	4	4	4	4	60.9	107.5	138	177.9	77.6	130.8	108.8	139.4	69.6	175.2	137.5	125.9	0	127.6	114.8	91	95	86.8
DAPAESDAEDEPEDDEGGDDSDSESK	[K].DAPAESDAEDEPEDDEGGDDSDSESK.[A]	2xPhospho [S6(100); S21(100)]	9.09825e-14	4.29844e-05	1	1	1	46	AT1G09210.1	0	CRT1b,AtCRT1b	AT1G09210.1 [376-401]	AT1G09210.1 2xPhospho [S381(100); S396(100)]	calreticulin 1b	AT1G09210.1	0	2870.9	26	35.86	3	4	4	4	4	4	4	4	3	4	4	4	0	81.2	98.5	144.2	56.8	72.8	85.6	79.8	139.4	158.9	145.1	104.2	107.3	128.9	115.8	103.5	84.7	183.5
DAPAESDAEDEPEDDEGGDDSDSESKAEETK	[K].DAPAESDAEDEPEDDEGGDDSDSESKAEETK.[S]	1xPhospho [S6(100)]	4.79995e-21	4.29844e-05	1	1	3	139	AT1G09210.1	0	CRT1b,AtCRT1b	AT1G09210.1 [376-406]	AT1G09210.1 1xPhospho [S381(100)]	calreticulin 1b	AT1G09210.1	1	3349.2	31	36.78	4	4	4	4	4	4	4	4	4	4	4	4	66.4	102.1	95.2	185.6	109.4	110.1	78.9	101.4	93	118.2	138.2	140.6	91	118.1	107.6	91.8	72.2	72.7
DAPAESDAEDEPEDDEGGDDSDSESKAEETK	[K].DAPAESDAEDEPEDDEGGDDSDSESKAEETK.[S]	2xPhospho [S6(100); S21(100)]	3.40698e-21	4.29844e-05	1	1	6	243	AT1G09210.1	0	CRT1b,AtCRT1b	AT1G09210.1 [376-406]	AT1G09210.1 2xPhospho [S381(100); S396(100)]	calreticulin 1b	AT1G09210.1	1	3429.17	31	39.06	4	4	4	4	4	4	4	4	4	4	4	4	28.1	76.6	120.8	125.7	74.4	75.5	69.7	101.7	101	126.3	108.9	112.1	111	102.2	98.3	139.9	89.7	65.6
DAPAESDAEEEAEDDDNEGDDSDNESK	[K].DAPAESDAEEEAEDDDNEGDDSDNESK.[S]	1xPhospho [S6(100)]	1.67979e-17	4.29844e-05	1	1	3	206	AT1G56340.1	CRT1	CRT1,CRT1a,AtCRT1a	AT1G56340.1 [376-402]	AT1G56340.1 1xPhospho [S381(100)]	calreticulin 1a	AT1G56340.1	0	2978	27	42.38	4	4	4	4	4	4	4	4	4	4	4	4	78.7	93.7	71.1	123.6	125.4	108.9	91.7	132	145.8	116.5	106.7	75.2	96.6	91	106.1	91.8	48.1	97.2
DAPAESDAEEEAEDDDNEGDDSDNESK	[K].DAPAESDAEEEAEDDDNEGDDSDNESK.[S]	2xPhospho [S6(100); S22(100)]	5.6988e-19	4.29844e-05	1	1	1	190	AT1G56340.1	CRT1	CRT1,CRT1a,AtCRT1a	AT1G56340.1 [376-402]	AT1G56340.1 2xPhospho [S381(100); S397(100)]	calreticulin 1a	AT1G56340.1	0	3057.96	27	43.89	4	4	4	4	4	4	4	4	4	4	4	4	16.9	41.5	134	90.1	61.9	45.9	86.9	71.3	138.5	139.6	131.8	89.4	109.4	101.8	128.5	102.5	159.7	94.7
DAPAESDAEEEAEDDDNEGDDSDNESKSEETK	[K].DAPAESDAEEEAEDDDNEGDDSDNESKSEETK.[E]	1xPhospho [S6(100)]	4.89184e-24	4.29844e-05	1	1	3	280	AT1G56340.1	CRT1	CRT1,CRT1a,AtCRT1a	AT1G56340.1 [376-407]	AT1G56340.1 1xPhospho [S381(100)]	calreticulin 1a	AT1G56340.1	1	3552.26	32	40.97	4	4	4	4	4	4	4	4	4	4	4	4	64.4	75.4	84.1	107.1	106.4	83	72.1	106.2	84.8	92.9	88	107.7	88.7	124.5	106.2	108.4	82.1	58.5
DAPAESDAEEEAEDDDNEGDDSDNESKSEETK	[K].DAPAESDAEEEAEDDDNEGDDSDNESKSEETK.[E]	2xPhospho [S6(100); S22(99.6)]	3.10872e-24	4.29844e-05	1	1	3	524	AT1G56340.1	CRT1	CRT1,CRT1a,AtCRT1a	AT1G56340.1 [376-407]	AT1G56340.1 2xPhospho [S381(100); S397(99.6)]	calreticulin 1a	AT1G56340.1	1	3632.22	32	42.7	4	4	4	4	4	4	4	4	4	4	4	4	25.6	67.1	76.5	114.6	73.3	81.3	83.5	107.1	94.8	100.6	85.2	96	95	87.2	91.5	109.5	62.9	99.9
DAPAESDAEEEAEDDDNEGDDSDNESKSEETKEAEETK	[K].DAPAESDAEEEAEDDDNEGDDSDNESKSEETKEAEETK.[E]	1xPhospho [S6(100)]	6.46123e-10	4.29844e-05	1	1	1	7	AT1G56340.1	CRT1	CRT1,CRT1a,AtCRT1a	AT1G56340.1 [376-413]	AT1G56340.1 1xPhospho [S381(100)]	calreticulin 1a	AT1G56340.1	2	4239.56	38	44.94	4	3	1	3	0	0	0	0	2	4	2	4	86	136.5	116	137.3	259.7	168.8	0	93.6	0	125.3	0	0	194.6	287.4	0	298	0	0
DAPAESDAEEEAEDDDNEGDDSDNESKSEETKEAEETK	[K].DAPAESDAEEEAEDDDNEGDDSDNESKSEETKEAEETK.[E]	2xPhospho [S6(100); S22(100)]	2.99382e-16	4.29844e-05	1	1	2	81	AT1G56340.1	CRT1	CRT1,CRT1a,AtCRT1a	AT1G56340.1 [376-413]	AT1G56340.1 2xPhospho [S381(100); S397(100)]	calreticulin 1a	AT1G56340.1	2	4319.53	38	47.29	4	4	4	4	4	4	4	4	4	4	4	4	19.7	83.6	83.5	148.8	69.4	82.1	51	86.4	66.2	96.9	67.8	85.1	67.2	150.5	108	110.6	97.2	55.1
DAPLYLEWAPGNILEPK	[K].DAPLYLEWAPGNILEPK.[N]	1xPhospho [Y5(100)]	0.121267	0.00459475	1	1	1	4	AT4G19610.1	0	0	AT4G19610.1 [550-566]	AT4G19610.1 1xPhospho [Y554(100)]	nucleotide/nucleic acid binding protein	AT4G19610.1	0	2005.97	17	50.76	4	3	4	4	4	4	4	4	4	4	4	4	37.1	52.3	16.9	19.8	176.2	50.2	31	0	181.8	210.6	156.7	81.4	64	48.7	8	139	67.9	169.3
DAPMFVVGVNEHEYKSDLDIVSNASCTTNCLAPLAK	[K].DAPMFVVGVNEHEYKSDLDIVSNASCTTNCLAPLAK.[V]	2xCarbamidomethyl [C26; C30]; 1xPhospho [S16(100)]	6.66159e-09	4.29844e-05	2	2	2	9	AT1G13440.1; AT3G04120.1	GAPC2	GAPC-2,GAPC2	AT1G13440.1 [131-166]; AT3G04120.1 [131-166]	AT1G13440.1 1xPhospho [S146(100)]; AT3G04120.1 1xPhospho [S146(100)]	glyceraldehyde-3-phosphate dehydrogenase C2 glyceraldehyde-3-phosphate dehydrogenase C subunit 1	AT1G13440.1; AT3G04120.1	1	4045.84	36	110.63	2	3	4	2	0	1	1	2	1	4	3	2	0	147.9	0	131.7	174.6	201.9	202	0	159.4	139.9	281.7	265.6	0	141.6	266.8	0	0	0
DAPMFVVGVNEHEYKSDLDIVSNASCTTNCLAPLAK	[K].DAPMFVVGVNEHEYKSDLDIVSNASCTTNCLAPLAK.[V]	2xCarbamidomethyl [C26; C30]; 1xOxidation [M4]; 1xPhospho [S16(99.2)]	1.60957e-05	4.29844e-05	2	2	2	6	AT1G13440.1; AT3G04120.1	GAPC2	GAPC-2,GAPC2	AT1G13440.1 [131-166]; AT3G04120.1 [131-166]	AT1G13440.1 1xPhospho [S146(99.2)]; AT3G04120.1 1xPhospho [S146(99.2)]	glyceraldehyde-3-phosphate dehydrogenase C2 glyceraldehyde-3-phosphate dehydrogenase C subunit 1	AT1G13440.1; AT3G04120.1	1	4061.83	36	109.2	1	2	1	2	3	0	1	4	3	0	0	0	757.4	0	0	0	79.5	0	560.7	0	579.8	0	0	0	250.1	0	0	74.4	214.1	158.1
DAPPVQLSPNYPEPPATTTVTDDATPFPEQPK	[R].DAPPVQLSPNYPEPPATTTVTDDATPFPEQPK.[Q]	1xPhospho [S8(100)]	1.07114e-12	4.29844e-05	1	1	1	55	AT4G04780.1	MED21	MED21	AT4G04780.1 [28-59]	AT4G04780.1 1xPhospho [S35(100)]	mediator 21	AT4G04780.1	0	3500.61	32	104.24	3	4	4	3	4	3	4	4	4	4	3	4	147.5	133.8	0	175.1	162	118.9	156.9	183.6	92.3	133.2	143.1	147.8	140.9	141.7	136.5	0	91.6	71.8
DASLETPILSPK	[K].DASLETPILSPK.[N]	1xPhospho [S10(100)]	6.98477e-06	4.29844e-05	1	1	2	123	AT5G57830.1	MTI20.7	0	AT5G57830.1 [268-279]	AT5G57830.1 1xPhospho [S277(100)]	zein-binding protein (Protein of unknown function%2C DUF593)	AT5G57830.1	0	1350.66	12	74.39	4	4	4	4	4	4	4	4	4	4	4	4	80.7	140.8	135.9	127	154.4	115.3	69.4	148.8	122.4	102.6	98.3	145.7	168	111.8	123.9	168.6	78.2	74.1
DASLETPILSPK	[K].DASLETPILSPK.[N]	2xPhospho [T6(99.9); S10(100)]	0.077475	0.00249338	1	1	1	1	AT5G57830.1	MTI20.7	0	AT5G57830.1 [268-279]	AT5G57830.1 2xPhospho [T273(99.9); S277(100)]	zein-binding protein (Protein of unknown function%2C DUF593)	AT5G57830.1	0	1430.62	12		0	0	0	0	0	0	0	0	0	0	0	0	0	0	0	0	0	0	0	0	0	0	0	0	0	0	0	0	0	0
DASRASLGNEEELINPFHDQPPVDTAKPK	[R].DASRASLGNEEELINPFHDQPPVDTAKPK.[K]	1xPhospho [S6(100)]	3.60251e-17	4.29844e-05	1	1	3	339	AT5G64850.1	MXK3.7	0	AT5G64850.1 [47-75]	AT5G64850.1 1xPhospho [S52(100)]	sorbin/SH3 domain protein	AT5G64850.1	1	3255.53	29	89.98	4	4	4	4	4	4	4	4	4	4	4	4	111.2	108.9	101	70.8	134.3	94.3	77.4	130.7	99	90.8	92.9	113.3	110.8	99.5	88	73.2	115.3	144.7
DASRASLGNEEELINPFHDQPPVDTAKPK	[R].DASRASLGNEEELINPFHDQPPVDTAKPK.[K]	2xPhospho [S3(100); S6(100)]	1.6758e-14	4.29844e-05	1	1	2	351	AT5G64850.1	MXK3.7	0	AT5G64850.1 [47-75]	AT5G64850.1 2xPhospho [S49(100); S52(100)]	sorbin/SH3 domain protein	AT5G64850.1	1	3335.5	29	95.1	4	4	4	4	4	4	4	4	4	4	4	4	70.9	102.7	166.6	145.6	93.3	141.8	88.2	118.2	103.3	115.2	98.1	175.2	132.6	150.9	155.7	146	57.1	120.8
DASSVSAAASAGSEMDAR	[R].DASSVSAAASAGSEMDAR.[V]	1xPhospho [S]	0.0827432	0.00277823	1	1	2	3	AT3G48050.1	SUO	0	AT3G48050.1 [1113-1130]		protein SUO	AT3G48050.1	0	1762.69	18	45.83	0	4	0	0	0	0	0	0	3	3	0	3	0	0	0	0	354.9	255.2	951.4	368	0	0	0	0	0	0	0	0	0	0
DASSVSAAASAGSEMDAR	[R].DASSVSAAASAGSEMDAR.[V]	1xOxidation [M15]; 1xPhospho [S13(99.3)]	3.13325e-06	4.29844e-05	1	1	3	6	AT3G48050.1	SUO	0	AT3G48050.1 [1113-1130]	AT3G48050.1 1xPhospho [S1125(99.3)]	protein SUO	AT3G48050.1	0	1778.69	18	31.44	4	4	4	4	4	4	4	4	4	3	4	4	104.6	57	156.7	112.8	57.3	54.5	40.8	139.5	48	78.8	120.5	127.2	45.9	56.2	94.4	169.3	137.3	155.1
DASSVSAAASAGSEMDAR	[R].DASSVSAAASAGSEMDAR.[V]	2xPhospho [S10(100); S13(100)]	0.000318481	4.29844e-05	1	1	1	2	AT3G48050.1	SUO	0	AT3G48050.1 [1113-1130]	AT3G48050.1 2xPhospho [S1122(100); S1125(100)]	protein SUO	AT3G48050.1	0	1842.66	18	44.91	3	4	3	3	3	2	2	2	2	2	3	4	0	99.9	150.5	185.7	131.1	148.7	142.4	154.9	42.2	116.4	0	141.3	0	136.4	130.7	95.2	0	107
DASSVSAAASAGSEMDAR	[R].DASSVSAAASAGSEMDAR.[V]	1xOxidation [M15]; 2xPhospho [S10(100); S13(100)]	0.00119884	4.29844e-05	1	1	1	5	AT3G48050.1	SUO	0	AT3G48050.1 [1113-1130]	AT3G48050.1 2xPhospho [S1122(100); S1125(100)]	protein SUO	AT3G48050.1	0	1858.66	18	31.93	2	2	2	3	1	1	1	3	3	3	4	3	0	78.4	81.6	0	94.8	111.5	0	0	68.1	133	0	0	86.5	108	0	205.1	0	185.5
DASYTTQPLELLNALSFDNPKK	[R].DASYTTQPLELLNALSFDNPKK.[N]	1xPhospho [S16(100)]	1.47685e-08	4.29844e-05	1	3	1	45	AT3G43300.1	0	ATMIN7,BEN1	AT3G43300.1 [1401-1422]	AT3G43300.1 1xPhospho [S1416(100)]	HOPM interactor 7	AT3G43300.2; AT3G43300.1; AT3G43300.3	1	2545.22	22	117.88	4	4	4	4	4	4	4	3	4	4	4	4	45.7	96.1	128.6	120.8	110.9	68.8	137.6	165.5	98.9	121.2	120.6	72.9	107.2	122.7	131.2	84.3	69.5	119.3
DATEDLSEDLSEGEKGDGLGEIVQPETPRR	[R].DATEDLSEDLSEGEKGDGLGEIVQPETPRR.[Q]	3xPhospho [T3(100); T27(100); S]	0.00577846	8.33136e-05	1	1	2	2	AT1G04920.1	SPS3	ATSPS3F,SPS3F	AT1G04920.1 [120-149]	AT1G04920.1 3xPhospho [T122(100); T146(100); S]	sucrose phosphate synthase 3F	AT1G04920.1	2	3482.43	30	100.03	2	1	1	3	0	1	2	1	3	4	1	2	0	0	144.7	185.5	0	0	190.8	0	0	0	0	349.9	0	178.4	198.4	115.9	0	0
DATKEYSDSEKETSLK	[K].DATKEYSDSEKETSLK.[E]	1xPhospho [S7(100)]	0.0076364	8.33136e-05	1	2	1	10	AT5G53440.1	MYN8.5	0	AT5G53440.1 [14-29]	AT5G53440.1 1xPhospho [S20(100)]	LOW protein: zinc finger CCCH domain protein	AT5G53440.1; AT5G53440.2	2	1910.83	16	29.6	4	4	4	4	4	4	3	4	4	4	4	4	103.1	119.9	117.5	126.6	100.3	101.7	100	111.1	82.2	72.5	91.7	100.6	102.3	108.8	129.3	123.7	125.7	90.8
DATNDFEDVGHSDTAR	[K].DATNDFEDVGHSDTAR.[D]	1xPhospho [S/T]	0.0991047	0.00373994	1	1	2	4	AT5G53560.1	0	ATB5-A,B5#2,ATCB5-E,CB5-E	AT5G53560.1 [54-69]		cytochrome B5 isoform E	AT5G53560.1	0	1829.7	16	42.35	4	4	4	4	4	2	3	3	4	4	4	4	148.9	145	86.6	95.4	155.9	81.3	149.4	111.1	140.8	86.4	161.1	64.6	209	41	142.7	79.8	92.6	61.7
DATSMGTVEDPK	[K].DATSMGTVEDPK.[E]	1xOxidation [M5]; 1xPhospho [S4(99.4)]	0.0288342	0.000821432	1	2	3	10	AT1G19870.1	IQD32	iqd32	AT1G19870.1 [577-588]	AT1G19870.1 1xPhospho [S580(99.4)]	IQ-domain 32	AT1G19870.2; AT1G19870.1	0	1346.52	12	25.37	2	1	2	3	3	2	2	3	3	3	2	4	173.7	0	0	68.1	0	0	0	119.9	82.3	0	0	118.6	91.7	0	84.7	86.2	237	209.9
DATVEAGDEKKESPIFR	[R].DATVEAGDEKKESPIFR.[L]	1xPhospho [S13(100)]	2.65232e-12	4.29844e-05	1	2	1	123	AT5G20250.4	0	DIN10	AT5G20250.4 [347-363]	AT5G20250.4 1xPhospho [S359(100)]	Raffinose synthase family protein	AT5G20250.1; AT5G20250.4	2	1971.91	17	43.69	4	4	4	4	4	4	4	4	4	4	4	4	84	62.5	68.4	59.3	85	60	50	56.3	93	90.5	68.1	32.5	152.2	77.5	34.1	83.6	181.2	120.8
DAVAGAPINVTGSASGSNSATIPSMFPAGSAPPLSPR	[K].DAVAGAPINVTGSASGSNSATIPSMFPAGSAPPLSPR.[S]	1xPhospho [S35(100)]	3.68307e-17	4.29844e-05	1	2	2	198	AT5G28850.2	B''BETA	0	AT5G28850.2 [58-94]	AT5G28850.2 1xPhospho [S92(100)]	Calcium-binding EF-hand family protein	AT5G28850.2; AT5G28900.1	0	3532.68	37	112.25	4	4	4	4	4	4	4	4	4	4	4	4	39.7	75.3	75.9	91.1	51.8	71	44.5	98	54.5	60.9	65.2	47.4	46.1	49	48.2	35	99.5	121.1
DAVAGAPINVTGSASGSNSATIPSMFPAGSAPPLSPR	[K].DAVAGAPINVTGSASGSNSATIPSMFPAGSAPPLSPR.[S]	1xOxidation [M25]; 1xPhospho [S35(100)]	7.13177e-16	4.29844e-05	1	2	2	154	AT5G28850.2	B''BETA	0	AT5G28850.2 [58-94]	AT5G28850.2 1xPhospho [S92(100)]	Calcium-binding EF-hand family protein	AT5G28850.2; AT5G28900.1	0	3548.67	37	105.8	4	4	4	4	4	4	4	4	4	4	4	4	80.3	25.6	79.2	69.4	43.5	23	21	96.8	25.9	79	63.7	73.6	81.4	66	61.6	68.9	166.8	166.8
DAVAGFFSPTR	[K].DAVAGFFSPTR.[L]	1xPhospho [S/T]	0.0714208	0.00220444	1	1	1	5	AT4G38500.1	0	0	AT4G38500.1 [28-38]		Sept9 (DUF616)	AT4G38500.1	0	1247.55	11	75.84	3	2	3	2	3	3	4	2	2	3	3	3	149.4	0	125.7	173.6	0	0	261.4	216.5	0	184	327.2	173.2	0	143.2	0	225	98.3	79.6
DAVDADGVGQVLQQQSEELIFEENVVTEAVK	[K].DAVDADGVGQVLQQQSEELIFEENVVTEAVK.[A]	1xPhospho [S16(100)]	0.134882	0.00513864	1	2	1	1	AT4G17330.1	G2484-1	ATG2484-1,G2484-1	AT4G17330.1 [635-665]	AT4G17330.1 1xPhospho [S650(100)]	G2484-1 protein	AT4G17330.3; AT4G17330.1	0	3439.62	31	119.96	4	4	4	4	4	1	4	3	4	3	4	4	144.6	130.4	175.1	168.5	61.4	107.5	109.3	184.4	79.2	103.4	196.6	12.9	82.6	112.8	170.4	141.8	26.9	64.4
DAVKSDKMEIDEEEHR	[R].DAVKSDKMEIDEEEHR.[R]	1xOxidation [M8]; 1xPhospho [S5(100)]	0.170016	0.00693868	1	1	1	1	AT1G67580.1	0	0	AT1G67580.1 [346-361]	AT1G67580.1 1xPhospho [S350(100)]	Protein kinase superfamily protein	AT1G67580.1	2	2026.84	16	26.2	3	3	3	3	3	4	3	3	2	1	0	2	138.1	107.2	0	31.2	172.9	109.3	67.3	0	163.5	142.9	102.1	0	95.6	119.3	98.4	0	320.8	0
DAVLQEQGSEDEDWGPNDR	[K].DAVLQEQGSEDEDWGPNDR.[R]	1xPhospho [S9(100)]	5.91576e-08	4.29844e-05	1	2	1	54	AT4G29940.1	PRH	PRHA	AT4G29940.1 [390-408]	AT4G29940.1 1xPhospho [S398(100)]	pathogenesis related homeodomain protein A	AT4G29940.2; AT4G29940.1	0	2239.88	19	64.38	4	4	4	4	4	4	4	4	4	4	4	4	75.2	74.8	73.3	112.9	144.2	95.2	94.3	74.7	129.1	99.4	122	68.1	121.1	72.5	138.2	111.6	62.8	77.7
[truncated: 12,649 more rows]
[truncated: 82 more columns]
